# Supplementary material for: Synthesis and characterization of chlorotriarylbismuthonium salts
Source: Chem Commun (Camb). 2024 Aug 27;60(76):10532–5. doi: 10.1039/d4cc03364g (PMC11372555; doi:10.1039/d4cc03364g)
Supplement: CC-060-D4CC03364G-s002 [file CC-060-D4CC03364G-s002.cif]

# Supplementary Information (SI) for ChemComm.
# This journal is © The Royal Society of Chemistry 2024

####################################################################### 
# 
# This file contains crystal structure data downloaded from the 
# Cambridge Structural Database (CSD) hosted by the Cambridge 
# Crystallographic Data Centre (CCDC).
# 
# Full information about CCDC data access policies and citation 
# guidelines are available at http://www.ccdc.cam.ac.uk/access/V1 
# 
# Audit and citation data items may have been added by the CCDC. 
# Please retain this information to preserve the provenance of 
# this file and to allow appropriate attribution of the data. 
# 
#######################################################################

data_14974sadabs
_audit_block_doi                 10.5517/ccdc.csd.cc2h2zwg
_database_code_depnum_ccdc_archive 'CCDC 2296786'
loop_
_audit_author_name
_audit_author_address
'Nils Noethling'
;Max Planck Institut fuer Kohlenforschung
Germany
;
_audit_update_record             
;
2023-09-22 deposited with the CCDC.	2024-08-26 downloaded from the CCDC.
;

_audit_block_code                14974
_audit_creation_date             2023-03-22
_audit_creation_method           
;
Olex2 1.5
(compiled 2023.08.24 svn.re1ec1418 for OlexSys, GUI svn.r6817)
;
_shelx_SHELXL_version_number     2019/3
_chemical_name_common            ?
_chemical_name_systematic        
'(\^I1/4-chloro)-hexakis(3,5-di-t-butylphenyl)-difluoro-di-bismuth tetrakis(3,5-bis(trifluoromethyl)phenyl)borate'
_chemical_formula_moiety         'C32 H12 B F24, C84 H126 Bi2 Cl3'
_chemical_formula_sum            'C116 H138 B Bi2 Cl3 F24'
_chemical_formula_weight         2523.38
_chemical_melting_point          ?
_chemical_properties_physical    none

loop_
_atom_type_symbol
_atom_type_description
_atom_type_scat_dispersion_real
_atom_type_scat_dispersion_imag
_atom_type_scat_source
C C 0.0033 0.0016 'International Tables Vol C Tables 4.2.6.8 and 6.1.1.4'
H H 0.0000 0.0000 'International Tables Vol C Tables 4.2.6.8 and 6.1.1.4'
B B 0.0013 0.0007 'International Tables Vol C Tables 4.2.6.8 and 6.1.1.4'
Bi Bi -4.1077 10.2566 'International Tables Vol C Tables 4.2.6.8 and 6.1.1.4'
Cl Cl 0.1484 0.1585 'International Tables Vol C Tables 4.2.6.8 and 6.1.1.4'
F F 0.0171 0.0103 'International Tables Vol C Tables 4.2.6.8 and 6.1.1.4'

_shelx_space_group_comment       
;
The symmetry employed for this shelxl refinement is uniquely defined
by the following loop, which should always be used as a source of
symmetry information in preference to the above space-group names.
They are only intended as comments.
;
_space_group_crystal_system      monoclinic
_space_group_IT_number           15
_space_group_name_H-M_alt        'C 1 2/c 1'
_space_group_name_Hall           '-C 2yc'
loop_
_space_group_symop_operation_xyz
'x, y, z'
'-x, y, -z+1/2'
'x+1/2, y+1/2, z'
'-x+1/2, y+1/2, -z+1/2'
'-x, -y, -z'
'x, -y, z-1/2'
'-x+1/2, -y+1/2, -z'
'x+1/2, -y+1/2, z-1/2'

_cell_length_a                   34.1234(13)
_cell_length_b                   18.2693(7)
_cell_length_c                   19.4972(8)
_cell_angle_alpha                90
_cell_angle_beta                 108.812(2)
_cell_angle_gamma                90
_cell_volume                     11505.5(8)
_cell_formula_units_Z            4
_cell_measurement_reflns_used    9892

_cell_measurement_temperature    100(2)
_cell_measurement_theta_max      30.3492
_cell_measurement_theta_min      2.1956
_shelx_estimated_absorpt_T_max   0.856
_shelx_estimated_absorpt_T_min   0.458
_exptl_absorpt_coefficient_mu    3.209
_exptl_absorpt_correction_T_max  0.8626
_exptl_absorpt_correction_T_min  0.6094

_exptl_absorpt_correction_type   Multi-Scan

_exptl_absorpt_process_details   
;
Krause, L., Herbst-Irmer, R., Sheldrick, G. M., Stalke, D. (2015).
"Comparison of silver and molybdenum microfocus X-ray sources for
single-crystal structure determination"
J. Appl. Cryst. 48, 3-10.
doi:10.1107/S1600576714022985
;
_exptl_absorpt_special_details   ?

_exptl_crystal_colour            colourless
_exptl_crystal_density_diffrn    1.457
_exptl_crystal_density_meas      ?
_exptl_crystal_density_method    ?
_exptl_crystal_description       plate
_exptl_crystal_F_000             5088

loop_
_exptl_crystal_face_index_h
_exptl_crystal_face_index_k
_exptl_crystal_face_index_l
_exptl_crystal_face_perp_dist
-3.00 1.00 2.00 0.080
-1.00 0.00 -2.00 0.045
-1.00 0.00 0.00 0.099
0.00 1.00 0.00 0.025
0.00 -1.00 0.00 0.020
1.00 0.00 2.00 0.070
2.00 -1.00 -2.00 0.085
3.00 -1.00 0.00 0.090

_exptl_crystal_recrystallization_method 
'Re-crystallisation from solvent:  DCM, hexane'
_exptl_crystal_size_max          0.288
_exptl_crystal_size_mid          0.140
_exptl_crystal_size_min          0.050
_exptl_special_details           
;
Crystal mounted on a MiTeGen loop using Perfluoropolyether PFO-XR75
;
_exptl_transmission_factor_max   ?
_exptl_transmission_factor_min   ?
_diffrn_reflns_av_R_equivalents  0.0832
_diffrn_reflns_av_unetI/netI     0.0238
_diffrn_reflns_Laue_measured_fraction_full 1.000
_diffrn_reflns_Laue_measured_fraction_max 1.000
_diffrn_reflns_limit_h_max       48
_diffrn_reflns_limit_h_min       -48
_diffrn_reflns_limit_k_max       26
_diffrn_reflns_limit_k_min       -26
_diffrn_reflns_limit_l_max       27
_diffrn_reflns_limit_l_min       -27
_diffrn_reflns_number            549469
_diffrn_reflns_point_group_measured_fraction_full 1.000
_diffrn_reflns_point_group_measured_fraction_max 1.000
_diffrn_reflns_theta_full        25.242
_diffrn_reflns_theta_max         30.508
_diffrn_reflns_theta_min         2.160

_diffrn_ambient_temperature      100(2)
_diffrn_detector_area_resol_mean 7.3910
_diffrn_measured_fraction_theta_full 1.000
_diffrn_measured_fraction_theta_max 1.000
_diffrn_measurement_device_type  'Bruker-AXS Kappa K3-System'
_diffrn_measurement_method       'CCD \f- and \w-scans'
_diffrn_radiation_type           Mo-K\a
_diffrn_radiation_wavelength     0.71073
_diffrn_radiation_source         '1\mS Diamond'
_diffrn_radiation_monochromator  'Incoatec Montel multilayer mirrors'
_diffrn_source_current           1.4
_diffrn_source_power             0.07
_diffrn_source_voltage           50
_reflns_Friedel_coverage         0.000
_reflns_Friedel_fraction_full    .
_reflns_Friedel_fraction_max     .
_reflns_number_gt                15018
_reflns_number_total             17558
_reflns_special_details          
;
 Reflections were merged by SHELXL according to the crystal
 class for the calculation of statistics and refinement.

 _reflns_Friedel_fraction is defined as the number of unique
 Friedel pairs measured divided by the number that would be
 possible theoretically, ignoring centric projections and
 systematic absences.
;
_reflns_threshold_expression     'I > 2\s(I)'
_computing_cell_refinement       'SAINT V8.40B (Bruker AXS LLC, 2019)'

_computing_data_collection       'Bruker Instrument Service vV6.2.16'
_computing_data_reduction        'SAINT V8.40B (Bruker AXS LLC, 2019)'
_computing_molecular_graphics    'DIAMOND (Crystal Impact GbR, 1997-2022)'
_computing_publication_material  'Olex2 1.5 (Dolomanov et al., 2009)'
_computing_structure_refinement  'SHELXL 2019/3 (Sheldrick, 2015)'
_computing_structure_solution    'XT, VERSION 2018/2'
_refine_diff_density_max         1.741
_refine_diff_density_min         -1.087
_refine_diff_density_rms         0.105
_refine_ls_extinction_coef       .
_refine_ls_extinction_method     none
_refine_ls_goodness_of_fit_ref   1.043
_refine_ls_hydrogen_treatment    constr
_refine_ls_matrix_type           full
_refine_ls_number_parameters     754
_refine_ls_number_reflns         17558
_refine_ls_number_restraints     71
_refine_ls_R_factor_all          0.0394
_refine_ls_R_factor_gt           0.0301
_refine_ls_restrained_S_all      1.083
_refine_ls_shift/su_max          0.008
_refine_ls_shift/su_mean         0.000
_refine_ls_structure_factor_coef Fsqd
_refine_ls_weighting_details     
'w=1/[\s^2^(Fo^2^)+(0.0349P)^2^+43.6497P] where P=(Fo^2^+2Fc^2^)/3'
_refine_ls_weighting_scheme      calc
_refine_ls_wR_factor_gt          0.0739
_refine_ls_wR_factor_ref         0.0796
_refine_special_details          
;
#-------------------------------------------------------------------------------

INTENSITY STATISTICS FOR DATASET # 1  14974sadabs.raw

 Resolution   #Data #Theory %Complete Redundancy Mean I Mean I/s Rmerge  Rsigma

  Inf - 2.86     283    289     97.9    35.33     95.42   64.49  0.0405  0.0249
 2.86 - 1.90     661    661    100.0    45.06     73.96   72.13  0.0380  0.0173
 1.90 - 1.50     948    948    100.0    49.22     45.64   66.60  0.0442  0.0109
 1.50 - 1.31     929    929    100.0    47.68     34.73   58.43  0.0562  0.0119
 1.31 - 1.19     934    934    100.0    42.46     28.99   49.97  0.0657  0.0139
 1.19 - 1.10     981    981    100.0    36.54     23.18   41.91  0.0761  0.0165
 1.10 - 1.03    1006   1006    100.0    33.86     21.42   37.76  0.0831  0.0184
 1.03 - 0.98     912    912    100.0    31.20     16.74   32.12  0.0987  0.0219
 0.98 - 0.94     888    888    100.0    30.42     15.36   29.55  0.1071  0.0237
 0.94 - 0.90    1029   1029    100.0    29.28     13.68   27.09  0.1172  0.0264
 0.90 - 0.87     896    896    100.0    27.41     11.85   23.31  0.1321  0.0304
 0.87 - 0.84    1033   1033    100.0    27.55     10.27   21.33  0.1467  0.0338
 0.84 - 0.82     810    810    100.0    27.22      9.45   19.99  0.1585  0.0367
 0.82 - 0.79    1313   1313    100.0    26.12      8.53   17.78  0.1726  0.0414
 0.79 - 0.77     994    994    100.0    23.78      8.13   15.90  0.1828  0.0475
 0.77 - 0.76     542    542    100.0    23.57      6.64   13.64  0.2097  0.0558
 0.76 - 0.74    1155   1155    100.0    23.11      6.80   13.41  0.2101  0.0567
 0.74 - 0.73     634    634    100.0    22.74      6.39   12.56  0.2257  0.0618
 0.73 - 0.71    1367   1367    100.0    22.00      5.62   10.85  0.2477  0.0713
 0.71 - 0.70     752    752    100.0    19.91      5.38    9.61  0.2647  0.0810
 0.70 - 0.69     691    717     96.4    17.22      4.91    8.12  0.2945  0.1101
#------------------------------------------------------------------------------
 0.79 - 0.69    6135   6161     99.6    21.90      6.31   12.12  0.2241  0.0653
  Inf - 0.69   18758  18790     99.8    30.36     18.37   29.28  0.0818  0.0247

Merged [A],  lowest resolution = 10.58 Angstroms                              

#-------------------------------------------------------------------------------
A resolution cut off SHEL 999 0.7 has been used. 
ISOR, DFIX, SADI instructions were used to model disordered parts.

 Highest peak    1.74  at  0.0062 -0.0017  0.1410  [  0.73 A from F1A ]
 Deepest hole   -1.09  at  0.0854  0.5870  0.2933  [  0.35 A from F11C ]
;

_olex2_refinement_description    
;
1. Fixed Uiso
 At 1.2 times of:
  All C(H) groups
 At 1.5 times of:
  All C(H,H,H) groups
2. Restrained distances
 C57-F8B
 1.36 with sigma of 0.02
 C57-F9B
 1.27 with sigma of 0.02
 F9B-C57
 1.38 with sigma of 0.001
 F8B-C57
 1.38 with sigma of 0.001
 C57-F7B
 1.38 with sigma of 0.001
 F10C-C58
 1.38 with sigma of 0.001
 F10B-C58
 1.38 with sigma of 0.001
 F11C-C58
 1.38 with sigma of 0.001
 F11B-C58
 1.38 with sigma of 0.001
 F12C-C58
 1.38 with sigma of 0.001
 F12B-C58
 1.38 with sigma of 0.001
 C57-F7B \\sim C57-F8B \\sim C57-F9B
 with sigma of 0.02
 F7B-F8B \\sim F8B-F9B \\sim F9B-F7B
 with sigma of 0.03
3. Uiso/Uaniso restraints and constraints
Uanis(F1A) \\sim Ueq, Uanis(F2A) \\sim Ueq, Uanis(F3A) \\sim Ueq: with sigma of
0.001 and sigma for terminal atoms of 0.002
Uanis(F7A) \\sim Ueq, Uanis(F8A) \\sim Ueq, Uanis(F9A) \\sim Ueq: with sigma of
0.01 and sigma for terminal atoms of 0.02
Uanis(F10A) \\sim Ueq, Uanis(F12A) \\sim Ueq, Uanis(F11A) \\sim Ueq: with sigma
of 0.001 and sigma for terminal atoms of 0.002
4. Others
 Fixed Sof: F1A(0.6) F2A(0.6) F3A(0.6) F4A(0.5) F5A(0.5) F6A(0.5) F7A(0.7)
 F8A(0.7) F9A(0.7) F10A(0.5) F11A(0.5) F12A(0.5) C49A(0.6) F1B(0.4) F2B(0.4)
 F3B(0.4) F4B(0.25) F5B(0.25) F6B(0.25) F7B(0.3) F8B(0.3) F9B(0.3) F10B(0.25)
 F11B(0.25) F12B(0.25) C49B(0.4) F4C(0.25) F5C(0.25) F6C(0.25) F10C(0.25)
 F11C(0.25) F12C(0.25)
5.a Aromatic/amide H refined with riding coordinates:
 C2(H2), C4(H4), C6(H6), C16(H16), C18(H18), C20(H20), C30(H30), C32(H32),
 C34(H34), C44(H44), C46(H46), C48(H48), C52(H52), C54(H54), C56(H56)
5.b Idealised Me refined as rotating group:
 C8(H8A,H8B,H8C), C9(H9A,H9B,H9C), C10(H10A,H10B,H10C), C12(H12A,H12B,H12C),
 C13(H13A,H13B,H13C), C14(H14A,H14B,H14C), C22(H22A,H22B,H22C), C23(H23A,H23B,
 H23C), C24(H24A,H24B,H24C), C26(H26A,H26B,H26C), C27(H27A,H27B,H27C), C28(H28A,
 H28B,H28C), C36(H36A,H36B,H36C), C37(H37A,H37B,H37C), C38(H38A,H38B,H38C),
 C40(H40A,H40B,H40C), C41(H41A,H41B,H41C), C42(H42A,H42B,H42C)
;
_atom_sites_solution_hydrogens   geom
_atom_sites_solution_primary     dual
_atom_sites_solution_secondary   difmap
loop_
_atom_site_label
_atom_site_type_symbol
_atom_site_fract_x
_atom_site_fract_y
_atom_site_fract_z
_atom_site_U_iso_or_equiv
_atom_site_adp_type
_atom_site_occupancy
_atom_site_site_symmetry_order
_atom_site_calc_flag
_atom_site_refinement_flags_posn
_atom_site_refinement_flags_adp
_atom_site_refinement_flags_occupancy
_atom_site_disorder_assembly
_atom_site_disorder_group
Bi1 Bi 0.76863(2) 0.38892(2) 0.56284(2) 0.01946(3) Uani 1 1 d . . . . .
Cl1 Cl 0.77982(2) 0.50909(4) 0.62600(4) 0.03306(15) Uani 1 1 d . . . . .
Cl2 Cl 0.750000 0.250000 0.500000 0.02444(16) Uani 1 2 d S . P . .
C1 C 0.72118(7) 0.43220(14) 0.46647(14) 0.0220(5) Uani 1 1 d . . . . .
C2 C 0.69218(8) 0.47644(14) 0.48115(14) 0.0235(5) Uani 1 1 d . . . . .
H2 H 0.693042 0.484728 0.529716 0.028 Uiso 1 1 calc R U . . .
C3 C 0.66134(8) 0.50909(14) 0.42335(15) 0.0234(5) Uani 1 1 d . . . . .
C4 C 0.66226(8) 0.49565(14) 0.35372(15) 0.0242(5) Uani 1 1 d . . . . .
H4 H 0.641709 0.517834 0.314144 0.029 Uiso 1 1 calc R U . . .
C5 C 0.69214(8) 0.45079(14) 0.33889(14) 0.0229(5) Uani 1 1 d . . . . .
C6 C 0.72200(8) 0.41797(14) 0.39700(15) 0.0233(5) Uani 1 1 d . . . . .
H6 H 0.742423 0.386656 0.389329 0.028 Uiso 1 1 calc R U . . .
C7 C 0.62941(9) 0.55823(16) 0.44101(15) 0.0282(5) Uani 1 1 d . . . . .
C8 C 0.60383(10) 0.51295(19) 0.47741(19) 0.0389(7) Uani 1 1 d . . . . .
H8A H 0.588382 0.475222 0.443761 0.058 Uiso 1 1 calc R U . . .
H8B H 0.584396 0.545056 0.490622 0.058 Uiso 1 1 calc R U . . .
H8C H 0.622363 0.489617 0.521128 0.058 Uiso 1 1 calc R U . . .
C9 C 0.65249(12) 0.61862(17) 0.49334(19) 0.0387(7) Uani 1 1 d . . . . .
H9A H 0.668998 0.596548 0.539414 0.058 Uiso 1 1 calc R U . . .
H9B H 0.632407 0.652785 0.501866 0.058 Uiso 1 1 calc R U . . .
H9C H 0.670787 0.645038 0.472131 0.058 Uiso 1 1 calc R U . . .
C10 C 0.59979(10) 0.59425(19) 0.37277(18) 0.0375(7) Uani 1 1 d . . . . .
H10A H 0.615776 0.622840 0.348509 0.056 Uiso 1 1 calc R U . . .
H10B H 0.580639 0.626623 0.386438 0.056 Uiso 1 1 calc R U . . .
H10C H 0.584056 0.556267 0.339797 0.056 Uiso 1 1 calc R U . . .
C11 C 0.69029(9) 0.43756(15) 0.25958(15) 0.0263(5) Uani 1 1 d . . . . .
C12 C 0.68675(10) 0.51031(16) 0.21916(16) 0.0310(6) Uani 1 1 d . . . . .
H12A H 0.710431 0.541468 0.244117 0.047 Uiso 1 1 calc R U . . .
H12B H 0.661033 0.534979 0.217969 0.047 Uiso 1 1 calc R U . . .
H12C H 0.686503 0.501073 0.169515 0.047 Uiso 1 1 calc R U . . .
C13 C 0.72882(12) 0.3977(2) 0.2553(2) 0.0440(8) Uani 1 1 d . . . . .
H13A H 0.726280 0.389246 0.204412 0.066 Uiso 1 1 calc R U . . .
H13B H 0.731489 0.350608 0.280509 0.066 Uiso 1 1 calc R U . . .
H13C H 0.753391 0.427617 0.278254 0.066 Uiso 1 1 calc R U . . .
C14 C 0.65182(13) 0.39101(19) 0.22222(19) 0.0429(8) Uani 1 1 d . . . . .
H14A H 0.627035 0.416373 0.224845 0.064 Uiso 1 1 calc R U . . .
H14B H 0.654276 0.343526 0.246633 0.064 Uiso 1 1 calc R U . . .
H14C H 0.649599 0.383439 0.171340 0.064 Uiso 1 1 calc R U . . .
C15 C 0.83339(7) 0.37218(14) 0.56909(14) 0.0210(5) Uani 1 1 d . . . . .
C16 C 0.85314(7) 0.42477(14) 0.53967(13) 0.0205(4) Uani 1 1 d . . . . .
H16 H 0.838541 0.466238 0.514735 0.025 Uiso 1 1 calc R U . . .
C17 C 0.89495(7) 0.41448(14) 0.54806(13) 0.0198(4) Uani 1 1 d . . . . .
C18 C 0.91476(7) 0.35268(14) 0.58625(13) 0.0213(5) Uani 1 1 d . . . . .
H18 H 0.943337 0.346017 0.592676 0.026 Uiso 1 1 calc R U . . .
C19 C 0.89492(8) 0.30053(15) 0.61528(14) 0.0224(5) Uani 1 1 d . . . . .
C20 C 0.85272(7) 0.31107(15) 0.60589(14) 0.0224(5) Uani 1 1 d . . . . .
H20 H 0.837859 0.276719 0.624558 0.027 Uiso 1 1 calc R U . . .
C21 C 0.91965(8) 0.46894(14) 0.51842(14) 0.0221(5) Uani 1 1 d . . . . .
C22 C 0.89164(10) 0.52328(18) 0.46569(18) 0.0362(7) Uani 1 1 d . . . . .
H22A H 0.871965 0.496614 0.425612 0.054 Uiso 1 1 calc R U . . .
H22B H 0.908516 0.555750 0.446577 0.054 Uiso 1 1 calc R U . . .
H22C H 0.876441 0.552438 0.490955 0.054 Uiso 1 1 calc R U . . .
C23 C 0.94549(9) 0.42814(17) 0.47915(17) 0.0317(6) Uani 1 1 d . . . . .
H23A H 0.965035 0.395335 0.513267 0.048 Uiso 1 1 calc R U . . .
H23B H 0.960826 0.463601 0.459933 0.048 Uiso 1 1 calc R U . . .
H23C H 0.927113 0.399437 0.439183 0.048 Uiso 1 1 calc R U . . .
C24 C 0.94916(10) 0.51122(18) 0.58181(16) 0.0336(6) Uani 1 1 d . . . . .
H24A H 0.933117 0.541303 0.604774 0.050 Uiso 1 1 calc R U . . .
H24B H 0.966975 0.542839 0.563978 0.050 Uiso 1 1 calc R U . . .
H24C H 0.966320 0.476623 0.617332 0.050 Uiso 1 1 calc R U . . .
C25 C 0.91711(8) 0.23373(16) 0.65758(16) 0.0287(6) Uani 1 1 d . . . . .
C26 C 0.96017(10) 0.2232(2) 0.6499(2) 0.0473(9) Uani 1 1 d . . . . .
H26A H 0.972938 0.178858 0.675827 0.071 Uiso 1 1 calc R U . . .
H26B H 0.977557 0.265661 0.670496 0.071 Uiso 1 1 calc R U . . .
H26C H 0.957477 0.218487 0.598529 0.071 Uiso 1 1 calc R U . . .
C27 C 0.89206(9) 0.16435(16) 0.62816(17) 0.0326(6) Uani 1 1 d . . . . .
H27A H 0.864375 0.168922 0.632651 0.049 Uiso 1 1 calc R U . . .
H27B H 0.906153 0.121834 0.655976 0.049 Uiso 1 1 calc R U . . .
H27C H 0.889638 0.157935 0.577055 0.049 Uiso 1 1 calc R U . . .
C28 C 0.92160(10) 0.24372(18) 0.73769(17) 0.0370(7) Uani 1 1 d . . . . .
H28A H 0.894277 0.252307 0.742591 0.056 Uiso 1 1 calc R U . . .
H28B H 0.939586 0.285752 0.757183 0.056 Uiso 1 1 calc R U . . .
H28C H 0.933807 0.199502 0.764596 0.056 Uiso 1 1 calc R U . . .
C29 C 0.74687(7) 0.34055(14) 0.64671(14) 0.0208(4) Uani 1 1 d . . . . .
C30 C 0.77131(7) 0.34641(14) 0.71810(14) 0.0232(5) Uani 1 1 d . . . . .
H30 H 0.797699 0.369214 0.730663 0.028 Uiso 1 1 calc R U . . .
C31 C 0.75654(8) 0.31813(14) 0.77179(13) 0.0216(5) Uani 1 1 d . . . . .
C32 C 0.71723(8) 0.28667(14) 0.74955(14) 0.0217(5) Uani 1 1 d . . . . .
H32 H 0.707035 0.266778 0.785533 0.026 Uiso 1 1 calc R U . . .
C33 C 0.69196(7) 0.28278(14) 0.67710(13) 0.0209(4) Uani 1 1 d . . . . .
C34 C 0.70763(7) 0.30993(14) 0.62441(13) 0.0206(4) Uani 1 1 d . . . . .
H34 H 0.691806 0.307509 0.574470 0.025 Uiso 1 1 calc R U . . .
C35 C 0.78223(8) 0.32587(16) 0.85204(14) 0.0269(5) Uani 1 1 d . . . . .
C36 C 0.82745(11) 0.3072(3) 0.8642(2) 0.0511(10) Uani 1 1 d . . . . .
H36A H 0.829424 0.257495 0.846702 0.077 Uiso 1 1 calc R U . . .
H36B H 0.842999 0.310032 0.916071 0.077 Uiso 1 1 calc R U . . .
H36C H 0.839043 0.342036 0.837714 0.077 Uiso 1 1 calc R U . . .
C37 C 0.76647(15) 0.2773(3) 0.9007(2) 0.0697(16) Uani 1 1 d . . . . .
H37A H 0.738188 0.291823 0.896827 0.105 Uiso 1 1 calc R U . . .
H37B H 0.784465 0.282696 0.950985 0.105 Uiso 1 1 calc R U . . .
H37C H 0.766584 0.226195 0.885606 0.105 Uiso 1 1 calc R U . . .
C38 C 0.77996(14) 0.4059(2) 0.87454(19) 0.0514(10) Uani 1 1 d . . . . .
H38A H 0.790231 0.437952 0.843807 0.077 Uiso 1 1 calc R U . . .
H38B H 0.797020 0.412266 0.925300 0.077 Uiso 1 1 calc R U . . .
H38C H 0.751173 0.418534 0.868872 0.077 Uiso 1 1 calc R U . . .
C39 C 0.64865(8) 0.24846(16) 0.65728(14) 0.0246(5) Uani 1 1 d . . . . .
C40 C 0.65387(10) 0.16595(17) 0.67324(17) 0.0341(6) Uani 1 1 d . . . . .
H40A H 0.667383 0.143262 0.641201 0.051 Uiso 1 1 calc R U . . .
H40B H 0.626621 0.143572 0.664851 0.051 Uiso 1 1 calc R U . . .
H40C H 0.670932 0.158442 0.723829 0.051 Uiso 1 1 calc R U . . .
C41 C 0.62467(9) 0.28385(18) 0.70291(17) 0.0323(6) Uani 1 1 d . . . . .
H41A H 0.639757 0.276272 0.754454 0.048 Uiso 1 1 calc R U . . .
H41B H 0.597172 0.261467 0.690829 0.048 Uiso 1 1 calc R U . . .
H41C H 0.621738 0.336443 0.692640 0.048 Uiso 1 1 calc R U . . .
C42 C 0.62388(9) 0.2595(2) 0.57740(16) 0.0365(7) Uani 1 1 d . . . . .
H42A H 0.621306 0.311942 0.566391 0.055 Uiso 1 1 calc R U . . .
H42B H 0.596247 0.238093 0.567258 0.055 Uiso 1 1 calc R U . . .
H42C H 0.638182 0.235462 0.547283 0.055 Uiso 1 1 calc R U . . .
C43 C 0.49978(7) 0.26596(14) 0.67996(14) 0.0218(5) Uani 1 1 d . . . . .
C44 C 0.51821(8) 0.33524(15) 0.68669(16) 0.0270(5) Uani 1 1 d . . . . .
H44 H 0.531781 0.354097 0.733796 0.032 Uiso 1 1 calc R U . . .
C45 C 0.51733(9) 0.37743(17) 0.62678(18) 0.0327(6) Uani 1 1 d . . . . .
C46 C 0.49855(9) 0.35210(18) 0.55715(17) 0.0329(6) Uani 1 1 d . . . . .
H46 H 0.497609 0.381268 0.516313 0.039 Uiso 1 1 calc R U . . .
C47 C 0.48120(9) 0.28309(17) 0.54873(15) 0.0287(6) Uani 1 1 d . . . . .
C48 C 0.48232(8) 0.24079(15) 0.60865(14) 0.0247(5) Uani 1 1 d . . . . .
H48 H 0.470804 0.192960 0.600953 0.030 Uiso 1 1 calc R U . . .
C50 C 0.45953(11) 0.25387(19) 0.47423(17) 0.0369(7) Uani 1 1 d . . . . .
C51 C 0.54160(7) 0.16445(14) 0.76866(13) 0.0190(4) Uani 1 1 d . . . . .
C52 C 0.54221(8) 0.09597(15) 0.73643(14) 0.0226(5) Uani 1 1 d . . . . .
H52 H 0.517700 0.078894 0.700935 0.027 Uiso 1 1 calc R U . . .
C53 C 0.57763(8) 0.05196(15) 0.75474(14) 0.0247(5) Uani 1 1 d . . . . .
C54 C 0.61400(8) 0.07512(16) 0.80529(15) 0.0271(5) Uani 1 1 d . . . . .
H54 H 0.637952 0.044932 0.818767 0.033 Uiso 1 1 calc R U . . .
C55 C 0.61455(8) 0.14369(16) 0.83579(15) 0.0266(5) Uani 1 1 d . . . . .
C56 C 0.57945(8) 0.18732(14) 0.81771(14) 0.0223(5) Uani 1 1 d . . . . .
H56 H 0.581134 0.234316 0.839326 0.027 Uiso 1 1 calc R U . . .
C57 C 0.65306(9) 0.16986(19) 0.89180(19) 0.0409(8) Uani 1 1 d D . . . .
C58 C 0.57489(9) -0.02364(17) 0.72439(15) 0.0366(7) Uani 1 1 d D . . . .
B1 B 0.500000 0.2155(2) 0.750000 0.0197(7) Uani 1 2 d S T P . .
F1A F 0.51665(19) 0.4966(3) 0.6796(3) 0.0908(16) Uani 0.6 1 d . U P A 1
F2A F 0.57243(14) 0.4570(2) 0.6830(3) 0.0611(10) Uani 0.6 1 d . U P A 1
F3A F 0.52837(17) 0.4931(2) 0.5815(2) 0.0656(11) Uani 0.6 1 d . U P A 1
F4A F 0.42325(16) 0.2228(5) 0.4687(2) 0.0501(14) Uani 0.5 1 d . . P B 1
F5A F 0.4522(3) 0.3078(3) 0.4227(2) 0.0572(18) Uani 0.5 1 d . . P B 1
F6A F 0.48252(18) 0.2050(4) 0.4540(3) 0.0474(12) Uani 0.5 1 d . . P B 1
F7A F 0.65227(10) 0.23622(18) 0.9100(3) 0.0747(15) Uani 0.7 1 d . U P C 1
F8A F 0.66685(9) 0.12236(18) 0.94514(13) 0.0342(7) Uani 0.7 1 d . U P C 1
F9A F 0.68582(7) 0.16905(15) 0.86153(14) 0.0334(6) Uani 0.7 1 d . U P C 1
F10A F 0.61016(13) -0.0570(3) 0.7319(3) 0.0452(10) Uani 0.5 1 d . U P D 1
F11A F 0.55563(19) -0.0715(2) 0.7601(3) 0.0417(11) Uani 0.5 1 d . U P D 1
F12A F 0.5527(2) -0.0304(3) 0.6575(2) 0.0242(9) Uani 0.5 1 d . U P D 1
C49A C 0.5340(2) 0.4571(4) 0.6422(4) 0.0339(14) Uani 0.6 1 d . . P A 1
F1B F 0.5681(3) 0.4521(5) 0.6028(5) 0.088(2) Uiso 0.4 1 d . . P A 2
F2B F 0.5120(2) 0.5024(4) 0.6049(4) 0.0684(19) Uiso 0.4 1 d . . P A 2
F3B F 0.5558(3) 0.4710(4) 0.7009(4) 0.0673(19) Uiso 0.4 1 d . . P A 2
F4B F 0.4397(4) 0.1868(7) 0.4726(7) 0.065(3) Uiso 0.25 1 d . . P B 2
F5B F 0.4305(4) 0.2952(7) 0.4331(7) 0.059(3) Uiso 0.25 1 d . . P B 2
F6B F 0.4837(4) 0.2388(8) 0.4361(7) 0.061(3) Uiso 0.25 1 d . . P B 2
F7B F 0.6420(3) 0.2036(5) 0.9463(4) 0.072(3) Uiso 0.3 1 d D . P C 2
F8B F 0.6801(3) 0.1239(7) 0.9408(6) 0.097(6) Uiso 0.3 1 d D . P C 2
F9B F 0.6751(4) 0.2298(5) 0.8815(7) 0.100(4) Uiso 0.3 1 d D . P C 2
F10B F 0.6076(2) -0.0676(4) 0.7620(5) 0.040(2) Uiso 0.25 1 d D . P D 2
F11B F 0.5445(2) -0.0618(4) 0.7422(5) 0.0288(19) Uiso 0.25 1 d D . P D 2
F12B F 0.5622(4) -0.0249(8) 0.64970(16) 0.054(4) Uiso 0.25 1 d D . P D 2
C49B C 0.5393(5) 0.4443(8) 0.6296(8) 0.039(4) Uiso 0.4 1 d . . P A 2
F4C F 0.4204(4) 0.2561(6) 0.4586(6) 0.042(3) Uiso 0.25 1 d . . P B 3
F5C F 0.4673(4) 0.2940(8) 0.4240(8) 0.055(4) Uiso 0.25 1 d . . P B 3
F6C F 0.4707(4) 0.1860(7) 0.4657(7) 0.050(3) Uiso 0.25 1 d . . P B 3
F10C F 0.60962(17) -0.0290(5) 0.7028(5) 0.0402(18) Uiso 0.25 1 d D . P D 3
F11C F 0.5837(3) -0.0761(4) 0.7780(4) 0.053(2) Uiso 0.25 1 d D . P D 3
F12C F 0.5431(2) -0.0348(7) 0.6604(3) 0.035(3) Uiso 0.25 1 d D . P D 3

loop_
_atom_site_aniso_label
_atom_site_aniso_U_11
_atom_site_aniso_U_22
_atom_site_aniso_U_33
_atom_site_aniso_U_23
_atom_site_aniso_U_13
_atom_site_aniso_U_12
Bi1 0.01293(4) 0.02173(5) 0.02465(5) 0.00391(3) 0.00737(3) 0.00070(3)
Cl1 0.0235(3) 0.0256(3) 0.0496(4) -0.0058(3) 0.0112(3) -0.0053(2)
Cl2 0.0235(4) 0.0239(4) 0.0277(4) -0.0016(3) 0.0107(3) 0.0011(3)
C1 0.0165(10) 0.0228(11) 0.0257(12) 0.0074(9) 0.0056(9) 0.0028(9)
C2 0.0220(11) 0.0245(12) 0.0248(12) 0.0040(9) 0.0084(9) 0.0034(9)
C3 0.0222(11) 0.0210(11) 0.0280(12) 0.0035(9) 0.0097(10) 0.0037(9)
C4 0.0248(12) 0.0216(11) 0.0261(12) 0.0057(9) 0.0081(10) 0.0035(9)
C5 0.0238(11) 0.0198(11) 0.0269(12) 0.0051(9) 0.0109(10) 0.0012(9)
C6 0.0208(11) 0.0228(12) 0.0293(13) 0.0057(10) 0.0122(10) 0.0036(9)
C7 0.0287(13) 0.0282(13) 0.0289(13) 0.0042(10) 0.0109(11) 0.0122(11)
C8 0.0340(16) 0.0432(18) 0.0473(18) 0.0094(14) 0.0237(14) 0.0139(13)
C9 0.0466(19) 0.0308(15) 0.0380(16) -0.0011(12) 0.0126(14) 0.0133(13)
C10 0.0355(16) 0.0415(17) 0.0358(16) 0.0075(13) 0.0118(13) 0.0218(13)
C11 0.0319(13) 0.0232(12) 0.0269(12) 0.0028(10) 0.0136(11) 0.0014(10)
C12 0.0381(15) 0.0287(14) 0.0259(13) 0.0051(11) 0.0097(11) 0.0006(11)
C13 0.055(2) 0.049(2) 0.0381(17) 0.0109(14) 0.0283(16) 0.0226(16)
C14 0.056(2) 0.0413(18) 0.0376(17) -0.0115(14) 0.0238(16) -0.0172(16)
C15 0.0133(10) 0.0281(12) 0.0221(11) 0.0013(9) 0.0064(8) 0.0002(8)
C16 0.0164(10) 0.0250(12) 0.0203(11) 0.0031(9) 0.0060(8) 0.0009(9)
C17 0.0166(10) 0.0252(11) 0.0182(10) -0.0001(9) 0.0066(8) -0.0026(9)
C18 0.0137(10) 0.0277(12) 0.0213(11) 0.0013(9) 0.0039(8) -0.0003(9)
C19 0.0162(10) 0.0264(12) 0.0233(11) 0.0045(9) 0.0045(9) 0.0012(9)
C20 0.0158(10) 0.0270(12) 0.0252(12) 0.0058(9) 0.0076(9) -0.0003(9)
C21 0.0189(11) 0.0266(12) 0.0229(11) 0.0009(9) 0.0097(9) -0.0033(9)
C22 0.0298(14) 0.0387(16) 0.0430(17) 0.0168(13) 0.0161(13) 0.0018(12)
C23 0.0310(14) 0.0359(15) 0.0354(15) -0.0006(12) 0.0206(12) -0.0054(12)
C24 0.0368(15) 0.0377(16) 0.0286(14) -0.0068(12) 0.0135(12) -0.0179(13)
C25 0.0176(11) 0.0293(13) 0.0368(14) 0.0103(11) 0.0055(10) 0.0011(10)
C26 0.0226(14) 0.0467(19) 0.072(3) 0.0254(18) 0.0147(15) 0.0120(13)
C27 0.0315(14) 0.0274(13) 0.0369(15) 0.0069(12) 0.0081(12) 0.0030(11)
C28 0.0341(15) 0.0356(16) 0.0317(15) 0.0111(12) -0.0027(12) -0.0021(12)
C29 0.0171(10) 0.0235(11) 0.0241(11) 0.0018(9) 0.0096(9) 0.0001(9)
C30 0.0149(10) 0.0270(12) 0.0265(12) 0.0008(10) 0.0053(9) -0.0019(9)
C31 0.0186(11) 0.0229(11) 0.0209(11) 0.0003(9) 0.0031(9) -0.0010(9)
C32 0.0198(11) 0.0243(11) 0.0216(11) 0.0000(9) 0.0073(9) -0.0019(9)
C33 0.0182(10) 0.0244(11) 0.0210(11) -0.0024(9) 0.0076(9) -0.0030(9)
C34 0.0169(10) 0.0247(11) 0.0204(11) -0.0010(9) 0.0065(9) -0.0009(9)
C35 0.0216(11) 0.0314(13) 0.0220(12) 0.0027(10) -0.0009(9) -0.0045(10)
C36 0.0318(17) 0.072(3) 0.0376(18) -0.0061(17) -0.0055(14) 0.0091(17)
C37 0.065(3) 0.094(3) 0.0303(17) 0.020(2) -0.0115(17) -0.049(3)
C38 0.059(2) 0.051(2) 0.0282(16) -0.0081(15) -0.0067(15) 0.0107(18)
C39 0.0182(11) 0.0333(13) 0.0221(11) -0.0028(10) 0.0065(9) -0.0071(10)
C40 0.0323(14) 0.0324(15) 0.0360(15) -0.0045(12) 0.0090(12) -0.0124(12)
C41 0.0223(12) 0.0439(17) 0.0336(14) -0.0032(12) 0.0133(11) -0.0040(11)
C42 0.0221(13) 0.058(2) 0.0264(13) 0.0001(13) 0.0035(11) -0.0150(13)
C43 0.0154(10) 0.0231(11) 0.0268(12) 0.0039(9) 0.0066(9) 0.0037(9)
C44 0.0191(11) 0.0278(13) 0.0309(13) 0.0065(11) 0.0035(10) -0.0012(10)
C45 0.0228(13) 0.0319(15) 0.0404(16) 0.0132(12) 0.0062(11) -0.0025(10)
C46 0.0246(13) 0.0412(16) 0.0345(15) 0.0151(12) 0.0118(11) 0.0059(11)
C47 0.0243(12) 0.0369(15) 0.0270(13) 0.0050(11) 0.0111(10) 0.0094(11)
C48 0.0239(12) 0.0260(12) 0.0259(12) 0.0024(10) 0.0106(10) 0.0059(10)
C50 0.0445(18) 0.0445(18) 0.0258(13) 0.0046(12) 0.0169(13) 0.0106(14)
C51 0.0153(10) 0.0231(11) 0.0185(10) 0.0023(9) 0.0052(8) -0.0001(8)
C52 0.0191(11) 0.0273(12) 0.0193(11) -0.0002(9) 0.0033(9) 0.0031(9)
C53 0.0262(12) 0.0273(12) 0.0207(11) 0.0017(9) 0.0075(10) 0.0071(10)
C54 0.0210(12) 0.0331(14) 0.0270(13) 0.0061(11) 0.0074(10) 0.0066(10)
C55 0.0169(11) 0.0303(13) 0.0287(13) 0.0039(10) 0.0018(10) -0.0011(10)
C56 0.0187(11) 0.0248(12) 0.0222(11) 0.0011(9) 0.0048(9) -0.0007(9)
C57 0.0234(13) 0.0391(17) 0.0474(19) 0.0045(14) -0.0062(13) -0.0017(12)
C58 0.0440(17) 0.0341(15) 0.0280(14) -0.0025(12) 0.0066(12) 0.0165(13)
B1 0.0166(16) 0.0194(17) 0.0218(17) 0.000 0.0043(13) 0.000
F1A 0.096(2) 0.077(2) 0.106(2) -0.0065(17) 0.0413(17) -0.0098(17)
F2A 0.0497(16) 0.0457(16) 0.0735(18) 0.0002(14) 0.0001(14) -0.0074(14)
F3A 0.0837(19) 0.0507(17) 0.0561(17) 0.0177(14) 0.0140(15) -0.0176(15)
F4A 0.034(2) 0.093(5) 0.023(2) -0.010(3) 0.0074(17) -0.022(3)
F5A 0.100(6) 0.045(3) 0.0172(18) 0.0130(17) 0.006(3) 0.015(3)
F6A 0.055(3) 0.045(3) 0.048(3) -0.013(2) 0.025(2) 0.017(3)
F7A 0.0311(15) 0.0409(17) 0.111(3) -0.046(2) -0.0340(18) 0.0124(13)
F8A 0.0182(11) 0.062(2) 0.0147(10) 0.0062(10) -0.0060(9) -0.0096(11)
F9A 0.0139(9) 0.0429(14) 0.0383(13) 0.0140(11) 0.0010(9) -0.0094(9)
F10A 0.0402(16) 0.0363(16) 0.0515(18) -0.0081(15) 0.0043(13) 0.0181(13)
F11A 0.070(2) 0.0258(15) 0.0280(16) 0.0054(12) 0.0137(15) 0.0027(15)
F12A 0.0272(16) 0.0254(16) 0.0216(15) -0.0037(11) 0.0102(13) -0.0018(15)
C49A 0.040(4) 0.022(3) 0.038(4) 0.009(3) 0.010(3) -0.003(2)

_geom_special_details            
;
 All esds (except the esd in the dihedral angle between two l.s. planes)
 are estimated using the full covariance matrix.  The cell esds are taken
 into account individually in the estimation of esds in distances, angles
 and torsion angles; correlations between esds in cell parameters are only
 used when they are defined by crystal symmetry.  An approximate (isotropic)
 treatment of cell esds is used for estimating esds involving l.s. planes.
;
loop_
_geom_bond_atom_site_label_1
_geom_bond_atom_site_label_2
_geom_bond_distance
_geom_bond_site_symmetry_2
_geom_bond_publ_flag
Bi1 Cl1 2.4857(7) . ?
Bi1 Cl2 2.80068(13) . ?
Bi1 C1 2.194(2) . ?
Bi1 C15 2.195(2) . ?
Bi1 C29 2.188(2) . ?
C1 C2 1.377(4) . ?
C1 C6 1.388(4) . ?
C2 H2 0.9500 . ?
C2 C3 1.403(4) . ?
C3 C4 1.390(4) . ?
C3 C7 1.534(4) . ?
C4 H4 0.9500 . ?
C4 C5 1.409(4) . ?
C5 C6 1.392(4) . ?
C5 C11 1.546(4) . ?
C6 H6 0.9500 . ?
C7 C8 1.533(4) . ?
C7 C9 1.536(5) . ?
C7 C10 1.536(4) . ?
C8 H8A 0.9800 . ?
C8 H8B 0.9800 . ?
C8 H8C 0.9800 . ?
C9 H9A 0.9800 . ?
C9 H9B 0.9800 . ?
C9 H9C 0.9800 . ?
C10 H10A 0.9800 . ?
C10 H10B 0.9800 . ?
C10 H10C 0.9800 . ?
C11 C12 1.530(4) . ?
C11 C13 1.529(4) . ?
C11 C14 1.537(4) . ?
C12 H12A 0.9800 . ?
C12 H12B 0.9800 . ?
C12 H12C 0.9800 . ?
C13 H13A 0.9800 . ?
C13 H13B 0.9800 . ?
C13 H13C 0.9800 . ?
C14 H14A 0.9800 . ?
C14 H14B 0.9800 . ?
C14 H14C 0.9800 . ?
C15 C16 1.398(3) . ?
C15 C20 1.375(4) . ?
C16 H16 0.9500 . ?
C16 C17 1.395(3) . ?
C17 C18 1.400(4) . ?
C17 C21 1.532(3) . ?
C18 H18 0.9500 . ?
C18 C19 1.391(3) . ?
C19 C20 1.405(3) . ?
C19 C25 1.530(4) . ?
C20 H20 0.9500 . ?
C21 C22 1.524(4) . ?
C21 C23 1.534(4) . ?
C21 C24 1.528(4) . ?
C22 H22A 0.9800 . ?
C22 H22B 0.9800 . ?
C22 H22C 0.9800 . ?
C23 H23A 0.9800 . ?
C23 H23B 0.9800 . ?
C23 H23C 0.9800 . ?
C24 H24A 0.9800 . ?
C24 H24B 0.9800 . ?
C24 H24C 0.9800 . ?
C25 C26 1.536(4) . ?
C25 C27 1.533(4) . ?
C25 C28 1.530(4) . ?
C26 H26A 0.9800 . ?
C26 H26B 0.9800 . ?
C26 H26C 0.9800 . ?
C27 H27A 0.9800 . ?
C27 H27B 0.9800 . ?
C27 H27C 0.9800 . ?
C28 H28A 0.9800 . ?
C28 H28B 0.9800 . ?
C28 H28C 0.9800 . ?
C29 C30 1.377(4) . ?
C29 C34 1.385(3) . ?
C30 H30 0.9500 . ?
C30 C31 1.399(4) . ?
C31 C32 1.394(3) . ?
C31 C35 1.534(4) . ?
C32 H32 0.9500 . ?
C32 C33 1.400(3) . ?
C33 C34 1.393(3) . ?
C33 C39 1.536(3) . ?
C34 H34 0.9500 . ?
C35 C36 1.522(4) . ?
C35 C37 1.518(5) . ?
C35 C38 1.536(5) . ?
C36 H36A 0.9800 . ?
C36 H36B 0.9800 . ?
C36 H36C 0.9800 . ?
C37 H37A 0.9800 . ?
C37 H37B 0.9800 . ?
C37 H37C 0.9800 . ?
C38 H38A 0.9800 . ?
C38 H38B 0.9800 . ?
C38 H38C 0.9800 . ?
C39 C40 1.538(4) . ?
C39 C41 1.533(4) . ?
C39 C42 1.527(4) . ?
C40 H40A 0.9800 . ?
C40 H40B 0.9800 . ?
C40 H40C 0.9800 . ?
C41 H41A 0.9800 . ?
C41 H41B 0.9800 . ?
C41 H41C 0.9800 . ?
C42 H42A 0.9800 . ?
C42 H42B 0.9800 . ?
C42 H42C 0.9800 . ?
C43 C44 1.401(4) . ?
C43 C48 1.402(4) . ?
C43 B1 1.646(3) . ?
C44 H44 0.9500 . ?
C44 C45 1.392(4) . ?
C45 C46 1.381(5) . ?
C45 C49A 1.557(8) . ?
C45 C49B 1.425(16) . ?
C46 H46 0.9500 . ?
C46 C47 1.380(4) . ?
C47 C48 1.391(4) . ?
C47 C50 1.500(4) . ?
C48 H48 0.9500 . ?
C50 F4A 1.334(6) . ?
C50 F5A 1.372(6) . ?
C50 F6A 1.330(5) . ?
C50 F4B 1.395(13) . ?
C50 F5B 1.297(12) . ?
C50 F6B 1.306(13) . ?
C50 F4C 1.270(12) . ?
C50 F5C 1.318(15) . ?
C50 F6C 1.323(13) . ?
C51 C52 1.403(4) . ?
C51 C56 1.400(3) . ?
C51 B1 1.638(3) . ?
C52 H52 0.9500 . ?
C52 C53 1.399(3) . ?
C53 C54 1.379(4) . ?
C53 C58 1.494(4) . ?
C54 H54 0.9500 . ?
C54 C55 1.384(4) . ?
C55 C56 1.386(4) . ?
C55 C57 1.491(4) . ?
C56 H56 0.9500 . ?
C57 F7A 1.266(4) . ?
C57 F8A 1.319(4) . ?
C57 F9A 1.423(4) . ?
C57 F7B 1.3825(10) . ?
C57 F8B 1.3790(10) . ?
C57 F9B 1.3786(10) . ?
C58 F10A 1.315(5) . ?
C58 F11A 1.405(6) . ?
C58 F12A 1.284(5) . ?
C58 F10B 1.3789(10) . ?
C58 F11B 1.3821(10) . ?
C58 F12B 1.3791(10) . ?
C58 F10C 1.3824(10) . ?
C58 F11C 1.3778(10) . ?
C58 F12C 1.3795(10) . ?
F1A C49A 1.297(11) . ?
F2A C49A 1.296(9) . ?
F3A C49A 1.313(8) . ?
F1B C49B 1.261(16) . ?
F2B C49B 1.391(16) . ?
F3B C49B 1.409(16) . ?

loop_
_geom_angle_atom_site_label_1
_geom_angle_atom_site_label_2
_geom_angle_atom_site_label_3
_geom_angle
_geom_angle_site_symmetry_1
_geom_angle_site_symmetry_3
_geom_angle_publ_flag
Cl1 Bi1 Cl2 173.722(17) . . ?
C1 Bi1 Cl1 93.38(7) . . ?
C1 Bi1 Cl2 87.21(7) . . ?
C1 Bi1 C15 123.32(9) . . ?
C15 Bi1 Cl1 96.00(7) . . ?
C15 Bi1 Cl2 88.88(7) . . ?
C29 Bi1 Cl1 91.23(7) . . ?
C29 Bi1 Cl2 82.95(7) . . ?
C29 Bi1 C1 116.80(9) . . ?
C29 Bi1 C15 118.71(9) . . ?
Bi1 Cl2 Bi1 180.0 7_656 . ?
C2 C1 Bi1 114.50(19) . . ?
C2 C1 C6 123.7(2) . . ?
C6 C1 Bi1 121.76(18) . . ?
C1 C2 H2 120.5 . . ?
C1 C2 C3 119.1(2) . . ?
C3 C2 H2 120.5 . . ?
C2 C3 C7 118.1(2) . . ?
C4 C3 C2 117.5(2) . . ?
C4 C3 C7 124.3(2) . . ?
C3 C4 H4 118.4 . . ?
C3 C4 C5 123.3(2) . . ?
C5 C4 H4 118.4 . . ?
C4 C5 C11 119.8(2) . . ?
C6 C5 C4 118.2(2) . . ?
C6 C5 C11 122.0(2) . . ?
C1 C6 C5 118.3(2) . . ?
C1 C6 H6 120.9 . . ?
C5 C6 H6 120.9 . . ?
C3 C7 C9 108.7(2) . . ?
C3 C7 C10 111.9(2) . . ?
C8 C7 C3 109.9(2) . . ?
C8 C7 C9 109.1(3) . . ?
C8 C7 C10 108.6(3) . . ?
C10 C7 C9 108.7(3) . . ?
C7 C8 H8A 109.5 . . ?
C7 C8 H8B 109.5 . . ?
C7 C8 H8C 109.5 . . ?
H8A C8 H8B 109.5 . . ?
H8A C8 H8C 109.5 . . ?
H8B C8 H8C 109.5 . . ?
C7 C9 H9A 109.5 . . ?
C7 C9 H9B 109.5 . . ?
C7 C9 H9C 109.5 . . ?
H9A C9 H9B 109.5 . . ?
H9A C9 H9C 109.5 . . ?
H9B C9 H9C 109.5 . . ?
C7 C10 H10A 109.5 . . ?
C7 C10 H10B 109.5 . . ?
C7 C10 H10C 109.5 . . ?
H10A C10 H10B 109.5 . . ?
H10A C10 H10C 109.5 . . ?
H10B C10 H10C 109.5 . . ?
C12 C11 C5 110.5(2) . . ?
C12 C11 C14 108.8(3) . . ?
C13 C11 C5 111.8(2) . . ?
C13 C11 C12 108.2(2) . . ?
C13 C11 C14 109.2(3) . . ?
C14 C11 C5 108.3(2) . . ?
C11 C12 H12A 109.5 . . ?
C11 C12 H12B 109.5 . . ?
C11 C12 H12C 109.5 . . ?
H12A C12 H12B 109.5 . . ?
H12A C12 H12C 109.5 . . ?
H12B C12 H12C 109.5 . . ?
C11 C13 H13A 109.5 . . ?
C11 C13 H13B 109.5 . . ?
C11 C13 H13C 109.5 . . ?
H13A C13 H13B 109.5 . . ?
H13A C13 H13C 109.5 . . ?
H13B C13 H13C 109.5 . . ?
C11 C14 H14A 109.5 . . ?
C11 C14 H14B 109.5 . . ?
C11 C14 H14C 109.5 . . ?
H14A C14 H14B 109.5 . . ?
H14A C14 H14C 109.5 . . ?
H14B C14 H14C 109.5 . . ?
C16 C15 Bi1 119.42(18) . . ?
C20 C15 Bi1 116.55(17) . . ?
C20 C15 C16 123.9(2) . . ?
C15 C16 H16 121.0 . . ?
C17 C16 C15 118.0(2) . . ?
C17 C16 H16 121.0 . . ?
C16 C17 C18 118.1(2) . . ?
C16 C17 C21 122.3(2) . . ?
C18 C17 C21 119.6(2) . . ?
C17 C18 H18 118.2 . . ?
C19 C18 C17 123.6(2) . . ?
C19 C18 H18 118.2 . . ?
C18 C19 C20 117.8(2) . . ?
C18 C19 C25 123.0(2) . . ?
C20 C19 C25 119.2(2) . . ?
C15 C20 C19 118.6(2) . . ?
C15 C20 H20 120.7 . . ?
C19 C20 H20 120.7 . . ?
C17 C21 C23 110.3(2) . . ?
C22 C21 C17 112.1(2) . . ?
C22 C21 C23 108.4(2) . . ?
C22 C21 C24 108.8(3) . . ?
C24 C21 C17 108.8(2) . . ?
C24 C21 C23 108.3(2) . . ?
C21 C22 H22A 109.5 . . ?
C21 C22 H22B 109.5 . . ?
C21 C22 H22C 109.5 . . ?
H22A C22 H22B 109.5 . . ?
H22A C22 H22C 109.5 . . ?
H22B C22 H22C 109.5 . . ?
C21 C23 H23A 109.5 . . ?
C21 C23 H23B 109.5 . . ?
C21 C23 H23C 109.5 . . ?
H23A C23 H23B 109.5 . . ?
H23A C23 H23C 109.5 . . ?
H23B C23 H23C 109.5 . . ?
C21 C24 H24A 109.5 . . ?
C21 C24 H24B 109.5 . . ?
C21 C24 H24C 109.5 . . ?
H24A C24 H24B 109.5 . . ?
H24A C24 H24C 109.5 . . ?
H24B C24 H24C 109.5 . . ?
C19 C25 C26 111.7(2) . . ?
C19 C25 C27 109.8(2) . . ?
C19 C25 C28 108.9(2) . . ?
C27 C25 C26 107.2(3) . . ?
C28 C25 C26 109.3(3) . . ?
C28 C25 C27 109.9(2) . . ?
C25 C26 H26A 109.5 . . ?
C25 C26 H26B 109.5 . . ?
C25 C26 H26C 109.5 . . ?
H26A C26 H26B 109.5 . . ?
H26A C26 H26C 109.5 . . ?
H26B C26 H26C 109.5 . . ?
C25 C27 H27A 109.5 . . ?
C25 C27 H27B 109.5 . . ?
C25 C27 H27C 109.5 . . ?
H27A C27 H27B 109.5 . . ?
H27A C27 H27C 109.5 . . ?
H27B C27 H27C 109.5 . . ?
C25 C28 H28A 109.5 . . ?
C25 C28 H28B 109.5 . . ?
C25 C28 H28C 109.5 . . ?
H28A C28 H28B 109.5 . . ?
H28A C28 H28C 109.5 . . ?
H28B C28 H28C 109.5 . . ?
C30 C29 Bi1 118.90(18) . . ?
C30 C29 C34 123.9(2) . . ?
C34 C29 Bi1 117.07(18) . . ?
C29 C30 H30 120.6 . . ?
C29 C30 C31 118.7(2) . . ?
C31 C30 H30 120.6 . . ?
C30 C31 C35 120.3(2) . . ?
C32 C31 C30 117.5(2) . . ?
C32 C31 C35 122.1(2) . . ?
C31 C32 H32 118.2 . . ?
C31 C32 C33 123.6(2) . . ?
C33 C32 H32 118.2 . . ?
C32 C33 C39 120.3(2) . . ?
C34 C33 C32 117.9(2) . . ?
C34 C33 C39 121.8(2) . . ?
C29 C34 C33 118.3(2) . . ?
C29 C34 H34 120.8 . . ?
C33 C34 H34 120.8 . . ?
C31 C35 C38 108.3(2) . . ?
C36 C35 C31 110.8(3) . . ?
C36 C35 C38 108.1(3) . . ?
C37 C35 C31 112.5(2) . . ?
C37 C35 C36 108.5(3) . . ?
C37 C35 C38 108.5(3) . . ?
C35 C36 H36A 109.5 . . ?
C35 C36 H36B 109.5 . . ?
C35 C36 H36C 109.5 . . ?
H36A C36 H36B 109.5 . . ?
H36A C36 H36C 109.5 . . ?
H36B C36 H36C 109.5 . . ?
C35 C37 H37A 109.5 . . ?
C35 C37 H37B 109.5 . . ?
C35 C37 H37C 109.5 . . ?
H37A C37 H37B 109.5 . . ?
H37A C37 H37C 109.5 . . ?
H37B C37 H37C 109.5 . . ?
C35 C38 H38A 109.5 . . ?
C35 C38 H38B 109.5 . . ?
C35 C38 H38C 109.5 . . ?
H38A C38 H38B 109.5 . . ?
H38A C38 H38C 109.5 . . ?
H38B C38 H38C 109.5 . . ?
C33 C39 C40 108.1(2) . . ?
C41 C39 C33 109.4(2) . . ?
C41 C39 C40 110.2(2) . . ?
C42 C39 C33 112.0(2) . . ?
C42 C39 C40 109.0(2) . . ?
C42 C39 C41 108.2(2) . . ?
C39 C40 H40A 109.5 . . ?
C39 C40 H40B 109.5 . . ?
C39 C40 H40C 109.5 . . ?
H40A C40 H40B 109.5 . . ?
H40A C40 H40C 109.5 . . ?
H40B C40 H40C 109.5 . . ?
C39 C41 H41A 109.5 . . ?
C39 C41 H41B 109.5 . . ?
C39 C41 H41C 109.5 . . ?
H41A C41 H41B 109.5 . . ?
H41A C41 H41C 109.5 . . ?
H41B C41 H41C 109.5 . . ?
C39 C42 H42A 109.5 . . ?
C39 C42 H42B 109.5 . . ?
C39 C42 H42C 109.5 . . ?
H42A C42 H42B 109.5 . . ?
H42A C42 H42C 109.5 . . ?
H42B C42 H42C 109.5 . . ?
C44 C43 C48 115.1(2) . . ?
C44 C43 B1 123.1(2) . . ?
C48 C43 B1 121.7(2) . . ?
C43 C44 H44 118.8 . . ?
C45 C44 C43 122.3(3) . . ?
C45 C44 H44 118.8 . . ?
C44 C45 C49A 116.6(4) . . ?
C44 C45 C49B 125.0(7) . . ?
C46 C45 C44 121.1(3) . . ?
C46 C45 C49A 121.9(4) . . ?
C46 C45 C49B 113.3(6) . . ?
C45 C46 H46 121.0 . . ?
C47 C46 C45 117.9(3) . . ?
C47 C46 H46 121.0 . . ?
C46 C47 C48 120.9(3) . . ?
C46 C47 C50 119.9(3) . . ?
C48 C47 C50 119.2(3) . . ?
C43 C48 H48 118.7 . . ?
C47 C48 C43 122.6(3) . . ?
C47 C48 H48 118.7 . . ?
F4A C50 C47 112.6(3) . . ?
F4A C50 F5A 107.6(5) . . ?
F5A C50 C47 111.7(4) . . ?
F6A C50 C47 111.9(3) . . ?
F6A C50 F4A 108.1(5) . . ?
F6A C50 F5A 104.5(5) . . ?
F4B C50 C47 114.7(6) . . ?
F5B C50 C47 115.6(6) . . ?
F5B C50 F4B 103.3(8) . . ?
F5B C50 F6B 105.5(8) . . ?
F6B C50 C47 115.0(6) . . ?
F6B C50 F4B 101.1(8) . . ?
F4C C50 C47 111.9(6) . . ?
F4C C50 F5C 104.7(8) . . ?
F4C C50 F6C 108.8(8) . . ?
F5C C50 C47 111.5(7) . . ?
F5C C50 F6C 107.0(8) . . ?
F6C C50 C47 112.5(6) . . ?
C52 C51 B1 123.0(2) . . ?
C56 C51 C52 115.4(2) . . ?
C56 C51 B1 121.6(2) . . ?
C51 C52 H52 118.8 . . ?
C53 C52 C51 122.3(2) . . ?
C53 C52 H52 118.8 . . ?
C52 C53 C58 119.5(2) . . ?
C54 C53 C52 120.7(3) . . ?
C54 C53 C58 119.6(2) . . ?
C53 C54 H54 121.0 . . ?
C53 C54 C55 118.0(2) . . ?
C55 C54 H54 121.0 . . ?
C54 C55 C56 121.3(2) . . ?
C54 C55 C57 119.5(3) . . ?
C56 C55 C57 119.1(3) . . ?
C51 C56 H56 118.9 . . ?
C55 C56 C51 122.2(2) . . ?
C55 C56 H56 118.9 . . ?
F7A C57 C55 114.8(3) . . ?
F7A C57 F8A 116.3(4) . . ?
F7A C57 F9A 102.5(3) . . ?
F8A C57 C55 111.9(3) . . ?
F8A C57 F9A 101.1(3) . . ?
F9A C57 C55 108.5(3) . . ?
F7B C57 C55 108.1(5) . . ?
F8B C57 C55 123.2(7) . . ?
F8B C57 F7B 91.5(7) . . ?
F9B C57 C55 122.7(6) . . ?
F9B C57 F7B 93.2(7) . . ?
F9B C57 F8B 108.1(8) . . ?
F10A C58 C53 116.5(3) . . ?
F10A C58 F11A 102.4(4) . . ?
F11A C58 C53 111.0(3) . . ?
F12A C58 C53 115.6(3) . . ?
F12A C58 F10A 106.6(4) . . ?
F12A C58 F11A 103.1(4) . . ?
F10B C58 C53 113.0(4) . . ?
F10B C58 F11B 96.7(6) . . ?
F10B C58 F12B 118.5(7) . . ?
F11B C58 C53 108.8(4) . . ?
F12B C58 C53 113.0(7) . . ?
F12B C58 F11B 104.6(7) . . ?
F10C C58 C53 103.6(4) . . ?
F11C C58 C53 111.9(5) . . ?
F11C C58 F10C 100.5(6) . . ?
F11C C58 F12C 119.9(7) . . ?
F12C C58 C53 115.1(6) . . ?
F12C C58 F10C 102.6(6) . . ?
C43 B1 C43 111.9(3) 2_656 . ?
C51 B1 C43 111.27(12) 2_656 . ?
C51 B1 C43 105.96(12) 2_656 2_656 ?
C51 B1 C43 111.27(12) . 2_656 ?
C51 B1 C43 105.96(12) . . ?
C51 B1 C51 110.6(3) . 2_656 ?
F1A C49A C45 115.1(6) . . ?
F1A C49A F3A 105.5(7) . . ?
F2A C49A C45 110.6(5) . . ?
F2A C49A F1A 102.2(7) . . ?
F2A C49A F3A 112.3(7) . . ?
F3A C49A C45 110.9(6) . . ?
F1B C49B C45 123.4(11) . . ?
F1B C49B F2B 107.3(12) . . ?
F1B C49B F3B 104.5(12) . . ?
F2B C49B C45 110.9(11) . . ?
F2B C49B F3B 95.1(9) . . ?
F3B C49B C45 111.8(11) . . ?

loop_
_geom_torsion_atom_site_label_1
_geom_torsion_atom_site_label_2
_geom_torsion_atom_site_label_3
_geom_torsion_atom_site_label_4
_geom_torsion
_geom_torsion_site_symmetry_1
_geom_torsion_site_symmetry_2
_geom_torsion_site_symmetry_3
_geom_torsion_site_symmetry_4
_geom_torsion_publ_flag
Bi1 C1 C2 C3 177.71(19) . . . . ?
Bi1 C1 C6 C5 -176.44(19) . . . . ?
Bi1 C15 C16 C17 176.53(18) . . . . ?
Bi1 C15 C20 C19 -176.01(19) . . . . ?
Bi1 C29 C30 C31 177.35(19) . . . . ?
Bi1 C29 C34 C33 -176.12(18) . . . . ?
C1 C2 C3 C4 -1.0(4) . . . . ?
C1 C2 C3 C7 -179.9(2) . . . . ?
C2 C1 C6 C5 0.7(4) . . . . ?
C2 C3 C4 C5 0.6(4) . . . . ?
C2 C3 C7 C8 -63.5(3) . . . . ?
C2 C3 C7 C9 55.8(3) . . . . ?
C2 C3 C7 C10 175.8(3) . . . . ?
C3 C4 C5 C6 0.5(4) . . . . ?
C3 C4 C5 C11 178.8(2) . . . . ?
C4 C3 C7 C8 117.7(3) . . . . ?
C4 C3 C7 C9 -123.1(3) . . . . ?
C4 C3 C7 C10 -3.0(4) . . . . ?
C4 C5 C6 C1 -1.1(4) . . . . ?
C4 C5 C11 C12 50.6(3) . . . . ?
C4 C5 C11 C13 171.1(3) . . . . ?
C4 C5 C11 C14 -68.6(3) . . . . ?
C6 C1 C2 C3 0.4(4) . . . . ?
C6 C5 C11 C12 -131.2(3) . . . . ?
C6 C5 C11 C13 -10.7(4) . . . . ?
C6 C5 C11 C14 109.7(3) . . . . ?
C7 C3 C4 C5 179.4(3) . . . . ?
C11 C5 C6 C1 -179.3(2) . . . . ?
C15 C16 C17 C18 -0.9(4) . . . . ?
C15 C16 C17 C21 -179.6(2) . . . . ?
C16 C15 C20 C19 0.5(4) . . . . ?
C16 C17 C18 C19 1.0(4) . . . . ?
C16 C17 C21 C22 -13.2(4) . . . . ?
C16 C17 C21 C23 -134.1(3) . . . . ?
C16 C17 C21 C24 107.2(3) . . . . ?
C17 C18 C19 C20 -0.4(4) . . . . ?
C17 C18 C19 C25 -179.3(3) . . . . ?
C18 C17 C21 C22 168.1(3) . . . . ?
C18 C17 C21 C23 47.2(3) . . . . ?
C18 C17 C21 C24 -71.5(3) . . . . ?
C18 C19 C20 C15 -0.4(4) . . . . ?
C18 C19 C25 C26 -12.0(4) . . . . ?
C18 C19 C25 C27 -130.8(3) . . . . ?
C18 C19 C25 C28 108.8(3) . . . . ?
C20 C15 C16 C17 0.1(4) . . . . ?
C20 C19 C25 C26 169.1(3) . . . . ?
C20 C19 C25 C27 50.3(4) . . . . ?
C20 C19 C25 C28 -70.1(3) . . . . ?
C21 C17 C18 C19 179.8(2) . . . . ?
C25 C19 C20 C15 178.6(3) . . . . ?
C29 C30 C31 C32 -1.2(4) . . . . ?
C29 C30 C31 C35 -178.0(2) . . . . ?
C30 C29 C34 C33 -0.6(4) . . . . ?
C30 C31 C32 C33 -0.7(4) . . . . ?
C30 C31 C35 C36 -44.9(4) . . . . ?
C30 C31 C35 C37 -166.6(3) . . . . ?
C30 C31 C35 C38 73.5(3) . . . . ?
C31 C32 C33 C34 2.0(4) . . . . ?
C31 C32 C33 C39 -178.8(2) . . . . ?
C32 C31 C35 C36 138.4(3) . . . . ?
C32 C31 C35 C37 16.8(4) . . . . ?
C32 C31 C35 C38 -103.1(3) . . . . ?
C32 C33 C34 C29 -1.3(4) . . . . ?
C32 C33 C39 C40 -68.2(3) . . . . ?
C32 C33 C39 C41 51.7(3) . . . . ?
C32 C33 C39 C42 171.7(3) . . . . ?
C34 C29 C30 C31 1.9(4) . . . . ?
C34 C33 C39 C40 110.9(3) . . . . ?
C34 C33 C39 C41 -129.2(3) . . . . ?
C34 C33 C39 C42 -9.2(4) . . . . ?
C35 C31 C32 C33 176.0(2) . . . . ?
C39 C33 C34 C29 179.5(2) . . . . ?
C43 C44 C45 C46 -1.0(5) . . . . ?
C43 C44 C45 C49A 172.4(4) . . . . ?
C43 C44 C45 C49B -172.6(7) . . . . ?
C44 C43 C48 C47 -3.6(4) . . . . ?
C44 C43 B1 C43 30.52(19) . . . 2_656 ?
C44 C43 B1 C51 -90.9(3) . . . . ?
C44 C43 B1 C51 148.8(2) . . . 2_656 ?
C44 C45 C46 C47 -1.0(4) . . . . ?
C44 C45 C49A F1A -55.1(7) . . . . ?
C44 C45 C49A F2A 60.1(8) . . . . ?
C44 C45 C49A F3A -174.7(5) . . . . ?
C44 C45 C49B F1B 114.6(13) . . . . ?
C44 C45 C49B F2B -116.2(9) . . . . ?
C44 C45 C49B F3B -11.5(13) . . . . ?
C45 C46 C47 C48 0.6(4) . . . . ?
C45 C46 C47 C50 178.5(3) . . . . ?
C46 C45 C49A F1A 118.2(6) . . . . ?
C46 C45 C49A F2A -126.6(6) . . . . ?
C46 C45 C49A F3A -1.4(9) . . . . ?
C46 C45 C49B F1B -57.7(16) . . . . ?
C46 C45 C49B F2B 71.6(10) . . . . ?
C46 C45 C49B F3B 176.3(7) . . . . ?
C46 C47 C48 C43 1.8(4) . . . . ?
C46 C47 C50 F4A -134.2(5) . . . . ?
C46 C47 C50 F5A -13.0(6) . . . . ?
C46 C47 C50 F6A 103.8(5) . . . . ?
C46 C47 C50 F4B -173.9(7) . . . . ?
C46 C47 C50 F5B -53.9(8) . . . . ?
C46 C47 C50 F6B 69.4(8) . . . . ?
C46 C47 C50 F4C -103.7(6) . . . . ?
C46 C47 C50 F5C 13.1(7) . . . . ?
C46 C47 C50 F6C 133.4(6) . . . . ?
C48 C43 C44 C45 3.2(4) . . . . ?
C48 C43 B1 C43 -152.1(2) . . . 2_656 ?
C48 C43 B1 C51 -33.8(3) . . . 2_656 ?
C48 C43 B1 C51 86.5(2) . . . . ?
C48 C47 C50 F4A 43.7(5) . . . . ?
C48 C47 C50 F5A 164.9(5) . . . . ?
C48 C47 C50 F6A -78.3(5) . . . . ?
C48 C47 C50 F4B 4.0(8) . . . . ?
C48 C47 C50 F5B 124.1(8) . . . . ?
C48 C47 C50 F6B -112.6(8) . . . . ?
C48 C47 C50 F4C 74.2(6) . . . . ?
C48 C47 C50 F5C -168.9(7) . . . . ?
C48 C47 C50 F6C -48.6(7) . . . . ?
C50 C47 C48 C43 -176.1(3) . . . . ?
C51 C52 C53 C54 -0.9(4) . . . . ?
C51 C52 C53 C58 173.4(2) . . . . ?
C52 C51 C56 C55 -3.0(4) . . . . ?
C52 C51 B1 C43 -88.2(3) . . . . ?
C52 C51 B1 C43 150.0(2) . . . 2_656 ?
C52 C51 B1 C51 32.49(18) . . . 2_656 ?
C52 C53 C54 C55 -1.5(4) . . . . ?
C52 C53 C58 F10A 167.3(4) . . . . ?
C52 C53 C58 F11A -76.0(4) . . . . ?
C52 C53 C58 F12A 40.9(5) . . . . ?
C52 C53 C58 F10B -162.2(5) . . . . ?
C52 C53 C58 F11B -56.0(5) . . . . ?
C52 C53 C58 F12B 59.7(7) . . . . ?
C52 C53 C58 F10C 135.3(5) . . . . ?
C52 C53 C58 F11C -117.2(6) . . . . ?
C52 C53 C58 F12C 24.2(6) . . . . ?
C53 C54 C55 C56 1.6(4) . . . . ?
C53 C54 C55 C57 178.7(3) . . . . ?
C54 C53 C58 F10A -18.4(5) . . . . ?
C54 C53 C58 F11A 98.3(4) . . . . ?
C54 C53 C58 F12A -144.8(4) . . . . ?
C54 C53 C58 F10B 12.1(6) . . . . ?
C54 C53 C58 F11B 118.3(5) . . . . ?
C54 C53 C58 F12B -126.0(6) . . . . ?
C54 C53 C58 F10C -50.3(5) . . . . ?
C54 C53 C58 F11C 57.1(6) . . . . ?
C54 C53 C58 F12C -161.5(6) . . . . ?
C54 C55 C56 C51 0.8(4) . . . . ?
C54 C55 C57 F7A 171.8(4) . . . . ?
C54 C55 C57 F8A -52.9(4) . . . . ?
C54 C55 C57 F9A 57.8(4) . . . . ?
C54 C55 C57 F7B -137.6(5) . . . . ?
C54 C55 C57 F8B -33.3(8) . . . . ?
C54 C55 C57 F9B 116.1(7) . . . . ?
C56 C51 C52 C53 3.1(4) . . . . ?
C56 C51 B1 C43 -31.0(3) . . . 2_656 ?
C56 C51 B1 C43 90.8(2) . . . . ?
C56 C51 B1 C51 -148.4(2) . . . 2_656 ?
C56 C55 C57 F7A -11.1(5) . . . . ?
C56 C55 C57 F8A 124.3(3) . . . . ?
C56 C55 C57 F9A -125.1(3) . . . . ?
C56 C55 C57 F7B 39.5(6) . . . . ?
C56 C55 C57 F8B 143.9(8) . . . . ?
C56 C55 C57 F9B -66.7(8) . . . . ?
C57 C55 C56 C51 -176.3(3) . . . . ?
C58 C53 C54 C55 -175.8(3) . . . . ?
B1 C43 C44 C45 -179.3(2) . . . . ?
B1 C43 C48 C47 178.9(2) . . . . ?
B1 C51 C52 C53 -177.8(2) . . . . ?
B1 C51 C56 C55 177.8(2) . . . . ?
C49A C45 C46 C47 -174.0(5) . . . . ?
C49B C45 C46 C47 171.6(6) . . . . ?

_shelx_res_file                  
;
TITL 14974sadabs_a.res in C2/c
    14974sadabs.res
    created by SHELXL-2019/3 at 11:38:37 on 21-Sep-2023
REM Old TITL 14974sadabs in C2/c
REM SHELXT solution in C2/c: R1 0.119, Rweak 0.005, Alpha 0.024
REM <I/s> 0.349 for 387 systematic absences, Orientation as input
REM Formula found by SHELXT: C124 B7 Bi2 Cl3 F6C
CELL 0.71073 34.1234 18.2693 19.4972 90 108.812 90
ZERR 4 0.0013 0.0007 0.0008 0 0.002 0
LATT 7
SYMM -X,+Y,0.5-Z
SFAC C H B Bi Cl F
UNIT 464 552 4 8 12 96
DFIX 1.36 C57 F8B
DFIX 1.27 C57 F9B
SADI C57 F7B C57 F8B C57 F9B
SADI 0.03 F7B F8B F8B F9B F9B F7B
ISOR 0.001 0.002 F1A F2A F3A
ISOR 0.01 0.02 F7A F8A F9A
DFIX 1.38 0.001 F9B C57
DFIX 1.38 0.001 F8B C57
DFIX 1.38 0.001 C57 F7B
DFIX 1.38 0.001 F10C C58
DFIX 1.38 0.001 F10B C58
DFIX 1.38 0.001 F11C C58
DFIX 1.38 0.001 F11B C58
DFIX 1.38 0.001 F12C C58
DFIX 1.38 0.001 F12B C58
ISOR 0.001 0.002 F10A F12A F11A

L.S. 30
PLAN  99 0 0
SIZE 0.05 0.14 0.288
TEMP -173.15
CONF
BOND
list 4
MORE -1
BOND $H
fmap 2
acta
SHEL 999 0.7
REM <olex2.extras>
REM <HklSrc "%.\\14974sadabs.hkl">
REM </olex2.extras>

WGHT    0.034900   43.649700
FVAR       0.09791
BI1   4    0.768627    0.388916    0.562841    11.00000    0.01293    0.02173 =
         0.02465    0.00391    0.00737    0.00070
CL1   5    0.779818    0.509085    0.625998    11.00000    0.02352    0.02562 =
         0.04961   -0.00582    0.01119   -0.00526
CL2   5    0.750000    0.250000    0.500000    10.50000    0.02346    0.02394 =
         0.02769   -0.00165    0.01070    0.00111
C1    1    0.721178    0.432203    0.466469    11.00000    0.01650    0.02280 =
         0.02569    0.00738    0.00556    0.00284
C2    1    0.692177    0.476443    0.481147    11.00000    0.02198    0.02446 =
         0.02477    0.00402    0.00839    0.00336
AFIX  43
H2    2    0.693042    0.484728    0.529716    11.00000   -1.20000
AFIX   0
C3    1    0.661343    0.509093    0.423349    11.00000    0.02223    0.02104 =
         0.02797    0.00351    0.00969    0.00373
C4    1    0.662260    0.495654    0.353724    11.00000    0.02476    0.02164 =
         0.02607    0.00574    0.00813    0.00349
AFIX  43
H4    2    0.641709    0.517834    0.314144    11.00000   -1.20000
AFIX   0
C5    1    0.692137    0.450787    0.338892    11.00000    0.02382    0.01984 =
         0.02690    0.00510    0.01089    0.00115
C6    1    0.722003    0.417975    0.397000    11.00000    0.02076    0.02279 =
         0.02926    0.00570    0.01221    0.00362
AFIX  43
H6    2    0.742423    0.386656    0.389329    11.00000   -1.20000
AFIX   0
C7    1    0.629414    0.558230    0.441014    11.00000    0.02869    0.02818 =
         0.02890    0.00423    0.01094    0.01222
C8    1    0.603832    0.512948    0.477413    11.00000    0.03398    0.04322 =
         0.04728    0.00941    0.02373    0.01390
AFIX 137
H8A   2    0.588382    0.475222    0.443761    11.00000   -1.50000
H8B   2    0.584396    0.545056    0.490622    11.00000   -1.50000
H8C   2    0.622363    0.489617    0.521128    11.00000   -1.50000
AFIX   0
C9    1    0.652490    0.618616    0.493343    11.00000    0.04656    0.03083 =
         0.03804   -0.00112    0.01263    0.01326
AFIX 137
H9A   2    0.668998    0.596548    0.539414    11.00000   -1.50000
H9B   2    0.632407    0.652785    0.501866    11.00000   -1.50000
H9C   2    0.670787    0.645038    0.472131    11.00000   -1.50000
AFIX   0
C10   1    0.599792    0.594248    0.372767    11.00000    0.03551    0.04152 =
         0.03579    0.00750    0.01183    0.02183
AFIX 137
H10A  2    0.615776    0.622840    0.348509    11.00000   -1.50000
H10B  2    0.580639    0.626623    0.386438    11.00000   -1.50000
H10C  2    0.584056    0.556267    0.339797    11.00000   -1.50000
AFIX   0
C11   1    0.690294    0.437556    0.259584    11.00000    0.03188    0.02317 =
         0.02693    0.00281    0.01356    0.00137
C12   1    0.686747    0.510306    0.219164    11.00000    0.03814    0.02868 =
         0.02587    0.00512    0.00969    0.00063
AFIX 137
H12A  2    0.710431    0.541468    0.244117    11.00000   -1.50000
H12B  2    0.661033    0.534979    0.217969    11.00000   -1.50000
H12C  2    0.686503    0.501073    0.169515    11.00000   -1.50000
AFIX   0
C13   1    0.728820    0.397679    0.255306    11.00000    0.05469    0.04877 =
         0.03812    0.01092    0.02826    0.02259
AFIX 137
H13A  2    0.726280    0.389246    0.204412    11.00000   -1.50000
H13B  2    0.731489    0.350608    0.280509    11.00000   -1.50000
H13C  2    0.753391    0.427617    0.278254    11.00000   -1.50000
AFIX   0
C14   1    0.651817    0.391009    0.222217    11.00000    0.05614    0.04129 =
         0.03759   -0.01150    0.02380   -0.01724
AFIX 137
H14A  2    0.627035    0.416373    0.224845    11.00000   -1.50000
H14B  2    0.654276    0.343526    0.246633    11.00000   -1.50000
H14C  2    0.649599    0.383439    0.171340    11.00000   -1.50000
AFIX   0
C15   1    0.833392    0.372176    0.569088    11.00000    0.01328    0.02809 =
         0.02215    0.00129    0.00644    0.00017
C16   1    0.853145    0.424766    0.539671    11.00000    0.01639    0.02498 =
         0.02030    0.00314    0.00598    0.00090
AFIX  43
H16   2    0.838541    0.466238    0.514735    11.00000   -1.20000
AFIX   0
C17   1    0.894955    0.414478    0.548056    11.00000    0.01663    0.02523 =
         0.01820   -0.00011    0.00661   -0.00261
C18   1    0.914761    0.352680    0.586246    11.00000    0.01373    0.02768 =
         0.02131    0.00131    0.00393   -0.00028
AFIX  43
H18   2    0.943337    0.346017    0.592676    11.00000   -1.20000
AFIX   0
C19   1    0.894917    0.300527    0.615278    11.00000    0.01621    0.02640 =
         0.02327    0.00446    0.00451    0.00124
C20   1    0.852719    0.311068    0.605887    11.00000    0.01582    0.02698 =
         0.02519    0.00582    0.00761   -0.00034
AFIX  43
H20   2    0.837859    0.276719    0.624558    11.00000   -1.20000
AFIX   0
C21   1    0.919647    0.468942    0.518415    11.00000    0.01892    0.02656 =
         0.02285    0.00089    0.00970   -0.00331
C22   1    0.891644    0.523285    0.465685    11.00000    0.02982    0.03872 =
         0.04304    0.01676    0.01608    0.00177
AFIX 137
H22A  2    0.871965    0.496614    0.425612    11.00000   -1.50000
H22B  2    0.908516    0.555750    0.446577    11.00000   -1.50000
H22C  2    0.876441    0.552438    0.490955    11.00000   -1.50000
AFIX   0
C23   1    0.945490    0.428143    0.479153    11.00000    0.03096    0.03591 =
         0.03542   -0.00057    0.02061   -0.00536
AFIX 137
H23A  2    0.965035    0.395335    0.513267    11.00000   -1.50000
H23B  2    0.960826    0.463601    0.459933    11.00000   -1.50000
H23C  2    0.927113    0.399437    0.439183    11.00000   -1.50000
AFIX   0
C24   1    0.949162    0.511219    0.581811    11.00000    0.03676    0.03767 =
         0.02861   -0.00683    0.01352   -0.01789
AFIX 137
H24A  2    0.933117    0.541303    0.604774    11.00000   -1.50000
H24B  2    0.966975    0.542839    0.563978    11.00000   -1.50000
H24C  2    0.966320    0.476623    0.617332    11.00000   -1.50000
AFIX   0
C25   1    0.917109    0.233726    0.657583    11.00000    0.01764    0.02930 =
         0.03680    0.01034    0.00552    0.00112
C26   1    0.960167    0.223234    0.649915    11.00000    0.02262    0.04667 =
         0.07228    0.02545    0.01471    0.01200
AFIX 137
H26A  2    0.972938    0.178858    0.675827    11.00000   -1.50000
H26B  2    0.977557    0.265661    0.670496    11.00000   -1.50000
H26C  2    0.957477    0.218487    0.598529    11.00000   -1.50000
AFIX   0
C27   1    0.892060    0.164348    0.628163    11.00000    0.03148    0.02736 =
         0.03688    0.00691    0.00810    0.00299
AFIX 137
H27A  2    0.864375    0.168922    0.632651    11.00000   -1.50000
H27B  2    0.906153    0.121834    0.655976    11.00000   -1.50000
H27C  2    0.889638    0.157935    0.577055    11.00000   -1.50000
AFIX   0
C28   1    0.921599    0.243720    0.737690    11.00000    0.03410    0.03562 =
         0.03173    0.01108   -0.00272   -0.00209
AFIX 137
H28A  2    0.894277    0.252307    0.742591    11.00000   -1.50000
H28B  2    0.939586    0.285752    0.757183    11.00000   -1.50000
H28C  2    0.933807    0.199502    0.764596    11.00000   -1.50000
AFIX   0
C29   1    0.746867    0.340550    0.646710    11.00000    0.01706    0.02353 =
         0.02408    0.00175    0.00960    0.00007
C30   1    0.771305    0.346406    0.718104    11.00000    0.01492    0.02702 =
         0.02650    0.00076    0.00526   -0.00186
AFIX  43
H30   2    0.797699    0.369214    0.730663    11.00000   -1.20000
AFIX   0
C31   1    0.756535    0.318135    0.771792    11.00000    0.01856    0.02293 =
         0.02090    0.00026    0.00314   -0.00098
C32   1    0.717228    0.286667    0.749553    11.00000    0.01976    0.02431 =
         0.02163   -0.00004    0.00731   -0.00185
AFIX  43
H32   2    0.707035    0.266778    0.785533    11.00000   -1.20000
AFIX   0
C33   1    0.691959    0.282777    0.677097    11.00000    0.01815    0.02444 =
         0.02103   -0.00241    0.00759   -0.00300
C34   1    0.707627    0.309930    0.624411    11.00000    0.01689    0.02472 =
         0.02040   -0.00095    0.00647   -0.00087
AFIX  43
H34   2    0.691806    0.307509    0.574470    11.00000   -1.20000
AFIX   0
C35   1    0.782234    0.325869    0.852039    11.00000    0.02157    0.03142 =
         0.02196    0.00265   -0.00090   -0.00451
C36   1    0.827452    0.307195    0.864216    11.00000    0.03177    0.07189 =
         0.03757   -0.00615   -0.00546    0.00907
AFIX 137
H36A  2    0.829424    0.257495    0.846702    11.00000   -1.50000
H36B  2    0.842999    0.310032    0.916071    11.00000   -1.50000
H36C  2    0.839043    0.342036    0.837714    11.00000   -1.50000
AFIX   0
C37   1    0.766472    0.277349    0.900671    11.00000    0.06528    0.09418 =
         0.03033    0.01972   -0.01147   -0.04930
AFIX 137
H37A  2    0.738188    0.291823    0.896827    11.00000   -1.50000
H37B  2    0.784465    0.282696    0.950985    11.00000   -1.50000
H37C  2    0.766584    0.226195    0.885606    11.00000   -1.50000
AFIX   0
C38   1    0.779959    0.405893    0.874540    11.00000    0.05945    0.05148 =
         0.02820   -0.00810   -0.00674    0.01068
AFIX 137
H38A  2    0.790231    0.437952    0.843807    11.00000   -1.50000
H38B  2    0.797020    0.412266    0.925300    11.00000   -1.50000
H38C  2    0.751173    0.418534    0.868872    11.00000   -1.50000
AFIX   0
C39   1    0.648645    0.248458    0.657282    11.00000    0.01824    0.03333 =
         0.02212   -0.00279    0.00653   -0.00708
C40   1    0.653869    0.165952    0.673238    11.00000    0.03234    0.03244 =
         0.03599   -0.00453    0.00901   -0.01244
AFIX 137
H40A  2    0.667383    0.143262    0.641201    11.00000   -1.50000
H40B  2    0.626621    0.143572    0.664851    11.00000   -1.50000
H40C  2    0.670932    0.158442    0.723829    11.00000   -1.50000
AFIX   0
C41   1    0.624667    0.283850    0.702914    11.00000    0.02235    0.04391 =
         0.03364   -0.00317    0.01327   -0.00402
AFIX 137
H41A  2    0.639757    0.276272    0.754454    11.00000   -1.50000
H41B  2    0.597172    0.261467    0.690829    11.00000   -1.50000
H41C  2    0.621738    0.336443    0.692640    11.00000   -1.50000
AFIX   0
C42   1    0.623877    0.259475    0.577400    11.00000    0.02210    0.05777 =
         0.02640    0.00012    0.00345   -0.01504
AFIX 137
H42A  2    0.621306    0.311942    0.566391    11.00000   -1.50000
H42B  2    0.596247    0.238093    0.567258    11.00000   -1.50000
H42C  2    0.638182    0.235462    0.547283    11.00000   -1.50000
AFIX   0

C43   1    0.499776    0.265956    0.679956    11.00000    0.01539    0.02314 =
         0.02680    0.00392    0.00660    0.00370
C44   1    0.518206    0.335242    0.686686    11.00000    0.01907    0.02781 =
         0.03087    0.00648    0.00347   -0.00118
AFIX  43
H44   2    0.531781    0.354097    0.733796    11.00000   -1.20000
AFIX   0
C45   1    0.517329    0.377428    0.626781    11.00000    0.02284    0.03191 =
         0.04043    0.01321    0.00622   -0.00247
C46   1    0.498552    0.352096    0.557150    11.00000    0.02461    0.04122 =
         0.03451    0.01513    0.01184    0.00586
AFIX  43
H46   2    0.497609    0.381268    0.516313    11.00000   -1.20000
AFIX   0
C47   1    0.481199    0.283088    0.548727    11.00000    0.02434    0.03694 =
         0.02700    0.00500    0.01110    0.00944
C48   1    0.482322    0.240790    0.608654    11.00000    0.02391    0.02603 =
         0.02590    0.00238    0.01057    0.00589
AFIX  43
H48   2    0.470804    0.192960    0.600953    11.00000   -1.20000
AFIX   0
C50   1    0.459528    0.253868    0.474227    11.00000    0.04448    0.04454 =
         0.02577    0.00462    0.01686    0.01063
C51   1    0.541604    0.164453    0.768657    11.00000    0.01530    0.02310 =
         0.01853    0.00228    0.00525   -0.00006
C52   1    0.542209    0.095970    0.736435    11.00000    0.01910    0.02731 =
         0.01931   -0.00015    0.00333    0.00315
AFIX  43
H52   2    0.517700    0.078894    0.700935    11.00000   -1.20000
AFIX   0
C53   1    0.577626    0.051961    0.754741    11.00000    0.02619    0.02732 =
         0.02068    0.00173    0.00750    0.00706
C54   1    0.614004    0.075119    0.805292    11.00000    0.02097    0.03309 =
         0.02698    0.00613    0.00737    0.00662
AFIX  43
H54   2    0.637952    0.044932    0.818767    11.00000   -1.20000
AFIX   0
C55   1    0.614554    0.143689    0.835791    11.00000    0.01691    0.03032 =
         0.02867    0.00385    0.00179   -0.00108
C56   1    0.579451    0.187320    0.817708    11.00000    0.01868    0.02477 =
         0.02219    0.00107    0.00484   -0.00074
AFIX  43
H56   2    0.581134    0.234316    0.839326    11.00000   -1.20000
AFIX   0
C57   1    0.653059    0.169864    0.891803    11.00000    0.02344    0.03905 =
         0.04736    0.00452   -0.00623   -0.00166
C58   1    0.574887   -0.023640    0.724387    11.00000    0.04401    0.03407 =
         0.02801   -0.00247    0.00657    0.01648
B1    3    0.500000    0.215493    0.750000    10.50000    0.01659    0.01940 =
         0.02179    0.00000    0.00433    0.00000
PART 1
F1A   6    0.516648    0.496644    0.679559    10.60000    0.09638    0.07658 =
         0.10582   -0.00647    0.04126   -0.00981
F2A   6    0.572430    0.456999    0.683007    10.60000    0.04974    0.04568 =
         0.07350    0.00025    0.00008   -0.00735
F3A   6    0.528366    0.493127    0.581483    10.60000    0.08375    0.05068 =
         0.05613    0.01774    0.01397   -0.01764
F4A   6    0.423252    0.222767    0.468699    10.50000    0.03405    0.09250 =
         0.02256   -0.01038    0.00738   -0.02170
F5A   6    0.452215    0.307802    0.422680    10.50000    0.09973    0.04526 =
         0.01725    0.01301    0.00572    0.01487
F6A   6    0.482518    0.205000    0.453986    10.50000    0.05526    0.04470 =
         0.04843   -0.01259    0.02523    0.01704
F7A   6    0.652267    0.236220    0.910004    10.70000    0.03111    0.04089 =
         0.11116   -0.04644   -0.03401    0.01241
F8A   6    0.666852    0.122361    0.945141    10.70000    0.01820    0.06152 =
         0.01466    0.00620   -0.00598   -0.00960
F9A   6    0.685820    0.169051    0.861531    10.70000    0.01390    0.04286 =
         0.03825    0.01395    0.00101   -0.00937
F10A  6    0.610165   -0.056963    0.731857    10.50000    0.04018    0.03631 =
         0.05149   -0.00810    0.00428    0.01810
F11A  6    0.555629   -0.071488    0.760053    10.50000    0.06982    0.02585 =
         0.02797    0.00538    0.01368    0.00267
F12A  6    0.552736   -0.030371    0.657538    10.50000    0.02719    0.02545 =
         0.02162   -0.00367    0.01022   -0.00182
C49A  1    0.534011    0.457128    0.642190    10.60000    0.03980    0.02194 =
         0.03835    0.00855    0.01040   -0.00326
PART 2
F1B   6    0.568119    0.452111    0.602849    10.40000    0.08809
F2B   6    0.511966    0.502415    0.604934    10.40000    0.06843
F3B   6    0.555839    0.470957    0.700909    10.40000    0.06731
F4B   6    0.439713    0.186787    0.472639    10.25000    0.06545
F5B   6    0.430512    0.295192    0.433113    10.25000    0.05900
F6B   6    0.483694    0.238803    0.436077    10.25000    0.06076
F7B   6    0.641957    0.203557    0.946308    10.30000    0.07175
F8B   6    0.680104    0.123876    0.940801    10.30000    0.09692
F9B   6    0.675066    0.229787    0.881473    10.30000    0.09993
F10B  6    0.607620   -0.067571    0.762003    10.25000    0.04036
F11B  6    0.544546   -0.061786    0.742202    10.25000    0.02883
F12B  6    0.562181   -0.024856    0.649697    10.25000    0.05444
C49B  1    0.539264    0.444348    0.629553    10.40000    0.03888
PART 3
F4C   6    0.420432    0.256112    0.458640    10.25000    0.04190
F5C   6    0.467347    0.294000    0.424006    10.25000    0.05495
F6C   6    0.470664    0.186002    0.465718    10.25000    0.05049
F10C  6    0.609616   -0.028951    0.702848    10.25000    0.04024
F11C  6    0.583706   -0.076125    0.777958    10.25000    0.05286
F12C  6    0.543052   -0.034758    0.660423    10.25000    0.03462
HKLF 4


REM  14974sadabs_a.res in C2/c
REM wR2 = 0.0796, GooF = S = 1.043, Restrained GooF = 1.083 for all data
REM R1 = 0.0301 for 15018 Fo > 4sig(Fo) and 0.0394 for all 17558 data
REM 754 parameters refined using 71 restraints

END

WGHT      0.0349     43.6335

REM Highest difference peak  1.741,  deepest hole -1.087,  1-sigma level  0.105
Q1    1   0.5062  0.5017  0.6410  11.00000  0.05    1.74
Q2    1   0.7768  0.4438  0.5796  11.00000  0.05    1.71
Q3    1   0.5509  0.4694  0.5778  11.00000  0.05    1.61
Q4    1   0.6366  0.2099  0.9635  11.00000  0.05    1.57
Q5    1   0.5756  0.4551  0.6430  11.00000  0.05    1.49
Q6    1   0.5376  0.4848  0.7068  11.00000  0.05    1.45
Q7    1   0.6203 -0.0179  0.6971  11.00000  0.05    1.26
Q8    1   0.5166  0.4989  0.5863  11.00000  0.05    1.25
Q9    1   0.5667  0.4579  0.7035  11.00000  0.05    1.23
Q10   1   0.5883 -0.0608  0.7711  11.00000  0.05    1.09
Q11   1   0.6768  0.1998  0.8767  11.00000  0.05    1.03
Q12   1   0.7659  0.3422  0.5359  11.00000  0.05    0.97
Q13   1   0.5386 -0.0648  0.7571  11.00000  0.05    0.94
Q14   1   0.7842  0.2407  0.8805  11.00000  0.05    0.76
Q15   1   0.6838  0.1445  0.9213  11.00000  0.05    0.71
Q16   1   0.7772  0.4018  0.6001  11.00000  0.05    0.70
Q17   1   0.5464 -0.0395  0.6884  11.00000  0.05    0.69
Q18   1   0.6594  0.1602  0.9541  11.00000  0.05    0.65
Q19   1   0.4188  0.2823  0.4437  11.00000  0.05    0.64
Q20   1   0.4560  0.1705  0.4719  11.00000  0.05    0.64
Q21   1   0.4849  0.2749  0.4260  11.00000  0.05    0.62
Q22   1   0.6547  0.2201  0.9168  11.00000  0.05    0.59
Q23   1   0.7551  0.3771  0.8809  11.00000  0.05    0.58
Q24   1   0.5753 -0.0212  0.6707  11.00000  0.05    0.56
Q25   1   0.5813  0.0212  0.7370  11.00000  0.05    0.55
Q26   1   0.6633  0.2531  0.8806  11.00000  0.05    0.54
Q27   1   0.9025  0.3795  0.5618  11.00000  0.05    0.52
Q28   1   0.6809  0.1601  0.8472  11.00000  0.05    0.50
Q29   1   0.6817  0.1405  0.8746  11.00000  0.05    0.49
Q30   1   0.9037  0.3208  0.5921  11.00000  0.05    0.48
Q31   1   0.5918 -0.0016  0.7216  11.00000  0.05    0.48
Q32   1   0.7275  0.3209  0.6384  11.00000  0.05    0.48
Q33   1   0.8750  0.3048  0.6104  11.00000  0.05    0.47
Q34   1   0.6030 -0.0734  0.7415  11.00000  0.05    0.46
Q35   1   0.8241  0.3581  0.8596  11.00000  0.05    0.46
Q36   1   0.5607  0.0751  0.7516  11.00000  0.05    0.45
Q37   1   0.8410  0.3976  0.5494  11.00000  0.05    0.45
Q38   1   0.7564  0.3507  0.6838  11.00000  0.05    0.44
Q39   1   0.7332  0.3376  0.9396  11.00000  0.05    0.43
Q40   1   0.5964  0.0683  0.7729  11.00000  0.05    0.42
Q41   1   0.5038  0.2214  0.4718  11.00000  0.05    0.41
Q42   1   0.6178  0.1214  0.8136  11.00000  0.05    0.40
Q43   1   0.7104  0.4589  0.4782  11.00000  0.05    0.40
Q44   1   0.8402  0.3391  0.5840  11.00000  0.05    0.39
Q45   1   0.6309  0.1565  0.8620  11.00000  0.05    0.39
Q46   1   0.6994  0.2989  0.6517  11.00000  0.05    0.39
Q47   1   0.4376  0.3165  0.4284  11.00000  0.05    0.39
Q48   1   0.7214  0.4269  0.4329  11.00000  0.05    0.38
Q49   1   0.4708  0.3235  0.4333  11.00000  0.05    0.38
Q50   1   0.7679  0.3203  0.8117  11.00000  0.05    0.38
Q51   1   0.9091  0.4423  0.5348  11.00000  0.05    0.38
Q52   1   0.6580  0.4991  0.3913  11.00000  0.05    0.38
Q53   1   0.6409  0.2529  0.6198  11.00000  0.05    0.38
Q54   1   0.6468  0.5384  0.4359  11.00000  0.05    0.37
Q55   1   0.9035  0.4971  0.4925  11.00000  0.05    0.37
Q56   1   0.9050  0.2037  0.6417  11.00000  0.05    0.37
Q57   1   0.4979  0.2424  0.7109  11.00000  0.05    0.37
Q58   1   0.7384  0.2987  0.7593  11.00000  0.05    0.37
Q59   1   0.6153  0.1034  0.8303  11.00000  0.05    0.37
Q60   1   0.4162  0.2384  0.4721  11.00000  0.05    0.37
Q61   1   0.6163  0.5389  0.4576  11.00000  0.05    0.36
Q62   1   0.5959  0.1614  0.8212  11.00000  0.05    0.36
Q63   1   0.5295  0.3979  0.6269  11.00000  0.05    0.36
Q64   1   0.6875  0.4404  0.2936  11.00000  0.05    0.35
Q65   1   0.9337  0.2273  0.6531  11.00000  0.05    0.35
Q66   1   0.4976  0.2545  0.6403  11.00000  0.05    0.35
Q67   1   0.9300  0.4476  0.4981  11.00000  0.05    0.35
Q68   1   0.6522  0.2038  0.6504  11.00000  0.05    0.34
Q69   1   0.4313  0.1950  0.4755  11.00000  0.05    0.34
Q70   1   0.6561  0.1053  0.9322  11.00000  0.05    0.33
Q71   1   0.6691  0.2618  0.6628  11.00000  0.05    0.33
Q72   1   0.7705  0.3583  0.8698  11.00000  0.05    0.33
Q73   1   0.7138  0.4264  0.2689  11.00000  0.05    0.32
Q74   1   0.5233  0.1932  0.7591  11.00000  0.05    0.32
Q75   1   0.7065  0.4361  0.3729  11.00000  0.05    0.32
Q76   1   0.4542  0.2845  0.4147  11.00000  0.05    0.32
Q77   1   0.9029  0.2743  0.6316  11.00000  0.05    0.32
Q78   1   0.5050  0.2985  0.6821  11.00000  0.05    0.31
Q79   1   0.5618  0.1773  0.7848  11.00000  0.05    0.31
Q80   1   0.7612  0.3373  0.7438  11.00000  0.05    0.31
Q81   1   0.4777  0.2194  0.4320  11.00000  0.05    0.31
Q82   1   0.5782  0.2079  0.8402  11.00000  0.05    0.30
Q83   1   0.4877  0.2589  0.5762  11.00000  0.05    0.30
Q84   1   0.4758  0.2719  0.5138  11.00000  0.05    0.30
Q85   1   0.7217  0.3606  0.2580  11.00000  0.05    0.30
Q86   1   0.7048  0.2933  0.7186  11.00000  0.05    0.30
Q87   1   0.9263  0.5156  0.5703  11.00000  0.05    0.30
Q88   1   0.7346  0.3797  0.8721  11.00000  0.05    0.29
Q89   1   0.5419 -0.0183  0.6402  11.00000  0.05    0.29
Q90   1   0.5165  0.3578  0.6629  11.00000  0.05    0.29
Q91   1   0.7857  0.5217  0.5862  11.00000  0.05    0.29
Q92   1   0.5436  0.1324  0.7545  11.00000  0.05    0.29
Q93   1   0.8760  0.5406  0.4708  11.00000  0.05    0.28
Q94   1   0.5000  0.1847  0.4562  11.00000  0.05    0.28
Q95   1   0.9202  0.3002  0.7824  11.00000  0.05    0.28
Q96   1   0.5272  0.3592  0.6388  11.00000  0.05    0.27
Q97   1   0.7193  0.3914  0.2537  11.00000  0.05    0.27
Q98   1   0.9365  0.4965  0.5403  11.00000  0.05    0.27
Q99   1   0.7495  0.3778  0.5608  11.00000  0.05    0.27
;

_olex2_submission_special_instructions 'No special instructions were received'


loop_
_refln_index_h
_refln_index_k
_refln_index_l
_refln_F_squared_calc
_refln_F_squared_meas
_refln_F_squared_sigma
_refln_observed_status
4 0 0 288356.69 275960.53 9320.38 o
6 0 0 274631.22 290682.03 10162.58 o
8 0 0 106889.29 120608.67 2371.51 o
10 0 0 98941.62 97695.52 1341.66 o
12 0 0 27527.57 32558.61 474.80 o
14 0 0 2763.93 3462.00 140.38 o
16 0 0 104866.38 113125.79 1512.31 o
18 0 0 114006.59 118537.02 1593.78 o
20 0 0 94980.73 98150.22 1425.08 o
22 0 0 81182.02 85520.90 1269.15 o
24 0 0 138268.12 130121.98 1977.09 o
26 0 0 253360.30 262108.03 3901.42 o
28 0 0 67933.75 68803.78 1167.95 o
30 0 0 11923.86 13013.90 486.35 o
32 0 0 46495.89 47423.64 1024.18 o
34 0 0 1781.37 2159.33 292.69 o
36 0 0 1128.99 1299.26 311.59 o
38 0 0 3318.56 3179.51 413.28 o
40 0 0 1563.63 1867.93 431.57 o
42 0 0 3324.23 3047.07 467.87 o
44 0 0 1411.30 1350.55 502.99 o
46 0 0 4947.17 4476.38 637.87 o
3 1 0 30399.99 32550.37 375.54 o
5 1 0 17982.24 20426.59 216.67 o
7 1 0 384458.62 386269.66 10296.25 o
9 1 0 81654.70 85301.16 811.24 o
11 1 0 357093.50 176767.06 11130.16 o
13 1 0 187472.33 191941.47 2045.37 o
15 1 0 222017.00 243794.41 2759.80 o
17 1 0 157077.95 163485.69 1594.78 o
19 1 0 18130.27 18302.26 267.51 o
21 1 0 23111.66 21373.72 304.25 o
23 1 0 1303.37 1360.88 101.30 o
25 1 0 2667.40 2365.34 125.54 o
27 1 0 6926.57 6622.56 195.05 o
29 1 0 4718.80 5400.40 218.42 o
31 1 0 782.89 631.50 167.56 o
33 1 0 27599.21 27208.61 516.36 o
35 1 0 47950.67 47122.07 799.02 o
37 1 0 23544.68 25579.06 681.22 o
39 1 0 29415.08 27919.86 737.01 o
41 1 0 22519.84 20932.81 627.46 o
43 1 0 13521.65 14304.23 585.46 o
45 1 0 12442.53 12327.47 611.66 o
0 2 0 2270.65 2218.79 79.84 o
2 2 0 11126.48 11686.55 112.66 o
4 2 0 2197.98 3159.98 70.11 o
6 2 0 65138.32 73239.95 713.21 o
8 2 0 75612.41 85277.59 802.49 o
10 2 0 7074.46 7234.52 124.05 o
12 2 0 43291.53 46033.00 480.97 o
14 2 0 12.30 70.67 66.17 o
16 2 0 3643.34 3023.87 113.32 o
18 2 0 64318.70 68991.88 719.13 o
20 2 0 9399.86 10845.01 205.45 o
22 2 0 11696.14 12946.71 259.13 o
24 2 0 28262.31 26454.10 374.12 o
26 2 0 4701.13 6472.06 203.70 o
28 2 0 7612.67 7240.58 218.45 o
30 2 0 7566.39 6528.99 214.86 o
32 2 0 973.87 546.38 159.09 o
34 2 0 2292.85 2976.62 229.51 o
36 2 0 2824.28 2163.91 257.12 o
38 2 0 497.24 466.85 228.47 o
40 2 0 1134.64 896.15 269.50 o
42 2 0 86.04 182.44 267.50 o
44 2 0 27.61 133.55 313.10 o
46 2 0 1093.39 1681.22 389.59 o
1 3 0 16404.63 17156.25 162.35 o
3 3 0 232806.44 231558.50 5396.87 o
5 3 0 120693.45 123488.90 2136.57 o
7 3 0 1229.21 1426.39 58.20 o
9 3 0 7450.23 11065.93 156.27 o
11 3 0 3621.21 3780.29 99.48 o
13 3 0 86378.44 91889.61 878.70 o
15 3 0 124521.39 136567.12 1268.19 o
17 3 0 32399.45 36044.58 417.90 o
19 3 0 73165.89 71404.59 746.18 o
21 3 0 28525.09 31489.54 393.68 o
23 3 0 27006.76 26142.08 385.51 o
25 3 0 8739.55 9923.71 262.06 o
27 3 0 143.04 130.16 110.17 o
29 3 0 1192.19 1076.95 159.19 o
31 3 0 13278.94 13035.48 336.84 o
33 3 0 7734.98 8426.25 289.12 o
35 3 0 9955.34 9275.63 331.23 o
37 3 0 14622.18 14916.71 453.12 o
39 3 0 9469.22 10929.40 417.75 o
41 3 0 18059.54 18871.98 655.36 o
43 3 0 12919.79 13807.88 653.37 o
45 3 0 11140.30 10816.65 555.31 o
0 4 0 12968.97 18109.70 250.73 o
2 4 0 583288.69 622588.56 16067.06 o
4 4 0 125533.83 127491.29 1878.03 o
6 4 0 90762.94 93910.34 854.75 o
8 4 0 172464.84 176096.41 2453.97 o
10 4 0 50186.35 57028.68 595.27 o
12 4 0 13370.68 14567.26 197.52 o
14 4 0 4282.47 7288.43 145.69 o
16 4 0 29526.30 29998.64 346.77 o
18 4 0 93347.62 95370.88 949.33 o
20 4 0 49711.73 50042.56 574.41 o
22 4 0 104458.24 102441.88 1061.94 o
24 4 0 119677.85 128202.19 1377.25 o
26 4 0 87108.84 85227.48 1045.00 o
28 4 0 107501.12 108759.19 1304.75 o
30 4 0 107678.98 107543.00 1356.85 o
32 4 0 72401.27 70661.93 989.71 o
34 4 0 56127.55 57645.78 854.48 o
36 4 0 20864.54 21687.12 496.59 o
38 4 0 1485.86 1827.80 218.66 o
40 4 0 1751.68 1317.75 277.43 o
42 4 0 1306.55 1402.41 327.02 o
44 4 0 11562.11 12072.05 540.27 o
1 5 0 24811.21 25298.66 228.43 o
3 5 0 5359.62 4875.51 86.37 o
5 5 0 105989.14 115166.26 1118.05 o
7 5 0 79624.36 77577.20 714.08 o
9 5 0 108592.44 103143.18 995.10 o
11 5 0 92968.26 92851.59 880.98 o
13 5 0 26111.20 24838.99 293.53 o
15 5 0 143981.25 144031.12 1368.10 o
17 5 0 153323.44 159154.52 1492.74 o
19 5 0 82229.89 74786.46 760.82 o
21 5 0 41202.96 42174.49 491.68 o
23 5 0 26772.48 25056.30 353.91 o
25 5 0 27522.25 27438.36 405.73 o
27 5 0 7815.90 7629.53 223.13 o
29 5 0 1310.46 1160.93 156.96 o
31 5 0 23032.86 23162.32 497.62 o
33 5 0 33982.50 33978.83 616.98 o
35 5 0 40375.66 38664.84 642.98 o
37 5 0 42320.44 42987.29 736.01 o
39 5 0 31576.34 31596.06 683.46 o
41 5 0 52912.74 55563.55 1164.69 o
43 5 0 53022.93 52897.89 1208.58 o
45 5 0 30941.89 32014.99 1016.48 o
0 6 0 34506.47 28685.35 373.54 o
2 6 0 34345.44 31257.47 283.93 o
4 6 0 23745.51 21577.49 217.93 o
6 6 0 123799.31 132641.78 1205.02 o
8 6 0 54480.98 57474.92 550.26 o
10 6 0 17554.43 16842.92 215.16 o
12 6 0 1042.83 1077.08 88.32 o
14 6 0 2462.17 4800.77 128.52 o
16 6 0 329.45 829.60 80.76 o
18 6 0 867.39 530.40 78.72 o
20 6 0 9653.99 10289.98 197.15 o
22 6 0 34115.76 29987.62 367.92 o
24 6 0 18237.46 17764.79 289.62 o
26 6 0 31251.00 28335.86 408.55 o
28 6 0 20311.84 18529.13 389.95 o
30 6 0 21117.28 22114.48 494.15 o
32 6 0 16872.53 16906.49 415.49 o
34 6 0 11987.40 12301.89 369.20 o
36 6 0 5501.67 5567.49 268.72 o
38 6 0 67.53 79.52 170.72 o
40 6 0 1669.49 1735.85 292.98 o
42 6 0 882.39 812.54 285.29 o
44 6 0 579.98 108.61 329.85 o
1 7 0 12897.92 13900.58 194.16 o
3 7 0 29074.15 35545.55 326.56 o
5 7 0 20971.24 20525.04 231.23 o
7 7 0 141152.75 158925.14 1445.41 o
9 7 0 17451.86 18010.48 272.24 o
11 7 0 53915.03 53452.43 521.94 o
13 7 0 2874.48 2288.05 99.02 o
15 7 0 1749.40 1848.46 94.40 o
17 7 0 3669.83 3705.51 117.44 o
19 7 0 12491.37 14099.06 234.67 o
21 7 0 594.89 652.51 93.60 o
23 7 0 24450.88 23235.95 356.29 o
25 7 0 252.95 681.70 111.02 o
27 7 0 1922.37 1423.46 125.53 o
29 7 0 8358.83 8800.54 259.29 o
31 7 0 9604.66 9152.76 283.21 o
33 7 0 697.87 296.31 147.23 o
35 7 0 644.40 515.86 161.65 o
37 7 0 1002.10 914.83 222.39 o
39 7 0 575.18 295.92 230.80 o
41 7 0 108.00 311.80 247.40 o
43 7 0 350.01 -58.43 315.34 o
0 8 0 203142.95 200808.97 2967.10 o
2 8 0 145723.67 138777.31 1117.95 o
4 8 0 163107.23 167542.44 1509.46 o
6 8 0 10712.81 7087.31 139.49 o
8 8 0 99928.59 111829.98 976.61 o
10 8 0 21189.11 22998.26 280.94 o
12 8 0 57535.14 59475.80 594.84 o
14 8 0 1246.25 1184.22 79.81 o
16 8 0 32560.01 29881.53 360.97 o
18 8 0 38572.33 40272.65 459.44 o
20 8 0 50969.97 46296.33 501.25 o
22 8 0 40052.84 39509.71 493.30 o
24 8 0 26558.27 23956.12 376.43 o
26 8 0 50947.16 46578.93 606.46 o
28 8 0 71636.48 70046.24 907.07 o
30 8 0 33683.75 32420.62 594.54 o
32 8 0 15402.69 15199.55 413.43 o
34 8 0 7370.17 7670.96 323.68 o
36 8 0 2460.37 2417.75 277.74 o
38 8 0 387.69 -45.51 230.46 o
40 8 0 1.82 430.45 262.69 o
42 8 0 580.45 505.86 278.75 o
1 9 0 18491.75 23438.87 256.49 o
3 9 0 16858.94 18170.38 224.50 o
5 9 0 81814.45 70659.21 617.18 o
7 9 0 159206.86 158070.80 1382.23 o
9 9 0 189063.80 187018.84 1638.30 o
11 9 0 180273.03 187341.44 1614.40 o
13 9 0 164811.44 162041.11 1503.64 o
15 9 0 119588.52 115007.89 1089.35 o
17 9 0 144058.08 140369.61 1357.91 o
19 9 0 81854.67 82655.59 818.75 o
21 9 0 28387.27 24385.00 351.90 o
23 9 0 6896.93 6934.31 203.19 o
25 9 0 177.38 -81.46 116.92 o
27 9 0 304.32 130.64 124.76 o
29 9 0 751.06 683.83 148.92 o
31 9 0 19938.75 18630.27 434.70 o
33 9 0 36195.66 32845.49 610.47 o
35 9 0 36767.82 39402.17 733.25 o
37 9 0 34880.35 35508.39 720.45 o
39 9 0 29994.90 29262.95 743.57 o
41 9 0 22986.91 24002.19 660.16 o
43 9 0 23235.07 23460.57 765.07 o
0 10 0 96161.47 89068.45 1032.60 o
2 10 0 164171.41 160700.67 1300.84 o
4 10 0 130320.22 131086.17 1109.25 o
6 10 0 23975.52 19093.86 241.17 o
8 10 0 28014.12 29887.35 332.46 o
10 10 0 6148.74 5828.08 135.16 o
12 10 0 2219.19 2587.24 109.01 o
14 10 0 2675.94 2503.32 136.19 o
16 10 0 54427.04 50914.22 568.11 o
18 10 0 64989.16 66475.50 744.82 o
20 10 0 41264.04 38758.18 483.38 o
22 10 0 52931.66 52617.73 610.16 o
24 10 0 82330.59 82122.12 914.14 o
26 10 0 20937.36 20496.34 375.85 o
28 10 0 36860.90 37036.60 557.30 o
30 10 0 41455.07 41370.63 637.84 o
32 10 0 22506.61 23236.78 498.65 o
34 10 0 7690.35 8391.72 337.57 o
36 10 0 9017.28 9860.24 398.77 o
38 10 0 2141.26 2118.77 289.00 o
40 10 0 70.99 -138.42 251.16 o
42 10 0 69.40 -279.74 279.74 o
1 11 0 4290.37 4304.04 109.77 o
3 11 0 225.03 445.70 65.64 o
5 11 0 7980.92 7372.96 154.64 o
7 11 0 20144.65 21845.12 297.09 o
9 11 0 8977.13 7944.80 168.10 o
11 11 0 22378.27 22706.22 311.04 o
13 11 0 1753.57 1373.27 107.04 o
15 11 0 193.14 208.34 92.62 o
17 11 0 1028.49 701.37 114.73 o
19 11 0 4008.33 3976.40 172.47 o
21 11 0 4011.98 3462.08 174.95 o
23 11 0 1818.01 1417.90 151.82 o
25 11 0 14.58 -123.97 123.97 o
27 11 0 8739.74 8521.38 262.67 o
29 11 0 1038.14 929.58 152.48 o
31 11 0 751.66 872.50 163.63 o
33 11 0 175.13 198.57 185.43 o
35 11 0 67.42 -18.59 197.39 o
37 11 0 273.73 227.35 211.80 o
39 11 0 120.90 -249.42 249.42 o
41 11 0 625.30 14.37 323.76 o
0 12 0 1069.55 1447.95 111.42 o
2 12 0 7642.84 9194.20 164.73 o
4 12 0 9356.99 8029.12 184.38 o
6 12 0 10215.25 12830.79 212.94 o
8 12 0 432.22 796.01 95.80 o
10 12 0 1132.67 1330.95 97.65 o
12 12 0 798.39 744.22 100.47 o
14 12 0 507.02 578.83 111.94 o
16 12 0 2064.15 2423.64 148.63 o
18 12 0 2125.90 1917.54 150.97 o
20 12 0 24322.29 25980.04 454.41 o
22 12 0 8843.81 9242.29 277.32 o
24 12 0 12488.37 13670.89 323.79 o
26 12 0 18385.81 18337.60 393.44 o
28 12 0 26686.78 24999.40 485.62 o
30 12 0 38918.81 37260.11 601.87 o
32 12 0 22017.18 22554.46 515.05 o
34 12 0 12761.10 13890.11 447.08 o
36 12 0 4056.34 4218.13 320.76 o
38 12 0 2112.90 2259.52 288.48 o
40 12 0 946.07 562.42 330.30 o
1 13 0 4020.97 4787.92 124.33 o
3 13 0 5320.87 4604.34 132.03 o
5 13 0 31139.68 34810.55 389.45 o
7 13 0 29319.86 24988.99 334.43 o
9 13 0 73990.12 77049.78 790.15 o
11 13 0 35593.75 33054.92 429.71 o
13 13 0 93953.52 94419.30 1008.57 o
15 13 0 88601.98 87797.13 1014.71 o
17 13 0 80840.23 79379.54 964.21 o
19 13 0 72125.91 72472.10 920.81 o
21 13 0 22417.81 21855.28 443.61 o
23 13 0 6254.57 5584.19 239.28 o
25 13 0 8885.09 8862.22 278.25 o
27 13 0 661.57 566.44 173.76 o
29 13 0 221.53 68.78 182.89 o
31 13 0 11894.23 10677.83 350.80 o
33 13 0 19258.56 20465.55 563.22 o
35 13 0 20853.20 20153.04 593.94 o
37 13 0 13410.82 13842.30 540.24 o
39 13 0 24512.00 24491.94 849.10 o
0 14 0 86602.63 75474.07 912.57 o
2 14 0 85603.52 86050.70 760.35 o
4 14 0 66071.99 64157.77 616.10 o
6 14 0 75849.16 77431.99 794.26 o
8 14 0 21910.55 19711.21 338.49 o
10 14 0 47726.84 50162.72 595.66 o
12 14 0 13482.18 11222.34 292.32 o
14 14 0 11.62 -41.29 108.93 o
16 14 0 3202.71 3073.60 194.92 o
18 14 0 1122.42 1389.65 164.91 o
20 14 0 15920.61 16061.87 431.36 o
22 14 0 23552.88 22030.07 470.26 o
24 14 0 37681.64 37115.39 635.58 o
26 14 0 49413.47 49875.79 959.34 o
28 14 0 28883.27 28248.09 553.14 o
30 14 0 28026.64 29474.56 699.21 o
32 14 0 31442.60 30595.22 635.90 o
34 14 0 15766.36 16532.36 529.23 o
36 14 0 15409.37 15338.92 549.71 o
38 14 0 1757.83 1383.57 373.87 o
1 15 0 77.35 -89.11 89.11 o
3 15 0 3677.72 2953.84 137.58 o
5 15 0 25717.07 27494.92 469.73 o
7 15 0 9546.07 7844.84 222.30 o
9 15 0 4449.46 5898.72 200.69 o
11 15 0 25520.83 23676.87 394.77 o
13 15 0 21041.91 23086.25 436.34 o
15 15 0 17924.94 17477.35 399.49 o
17 15 0 8395.61 8219.61 280.48 o
19 15 0 12912.66 11961.51 343.38 o
21 15 0 6560.90 6443.74 273.94 o
23 15 0 2626.82 2410.56 213.26 o
25 15 0 1094.38 1676.13 221.13 o
27 15 0 2.71 77.42 182.33 o
29 15 0 4091.30 4408.21 278.32 o
31 15 0 4999.65 4824.32 320.02 o
33 15 0 3913.41 4211.32 322.42 o
35 15 0 628.06 357.04 266.26 o
37 15 0 9237.37 8966.43 479.74 o
0 16 0 14625.21 15482.60 386.92 o
2 16 0 11786.58 9570.09 216.46 o
4 16 0 1330.82 1993.20 127.25 o
6 16 0 237.42 293.12 135.86 o
8 16 0 980.46 1108.42 153.67 o
10 16 0 4898.19 3097.11 185.45 o
12 16 0 1883.98 2481.39 197.65 o
14 16 0 381.44 105.03 161.04 o
16 16 0 1587.23 2024.41 212.56 o
18 16 0 79.97 -152.39 152.39 o
20 16 0 775.34 736.49 175.12 o
22 16 0 268.54 74.35 183.04 o
24 16 0 68.66 4.83 188.94 o
26 16 0 310.55 169.04 190.31 o
28 16 0 670.44 817.20 219.35 o
30 16 0 70.83 -193.48 224.76 o
32 16 0 195.89 366.26 240.81 o
34 16 0 76.91 1.42 284.65 o
36 16 0 16.27 101.54 431.63 o
1 17 0 1944.67 1874.67 130.24 o
3 17 0 8481.44 8264.36 215.31 o
5 17 0 27744.50 23628.47 396.33 o
7 17 0 29948.26 33031.52 527.27 o
9 17 0 27523.56 27149.81 490.09 o
11 17 0 51550.98 52924.72 798.90 o
13 17 0 42748.55 40746.85 722.34 o
15 17 0 33411.41 35425.86 673.39 o
17 17 0 25175.29 25859.18 571.77 o
19 17 0 14680.26 13075.41 411.82 o
21 17 0 9614.74 10189.51 363.04 o
23 17 0 3280.97 2931.59 218.82 o
25 17 0 151.93 116.75 191.50 o
27 17 0 0.82 -17.40 199.22 o
29 17 0 1143.35 1612.51 241.86 o
31 17 0 2965.97 3289.74 288.84 o
33 17 0 3025.14 2550.54 322.50 o
35 17 0 5203.54 5324.35 374.61 o
0 18 0 71344.18 77794.30 1292.30 o
2 18 0 72595.05 68419.22 791.33 o
4 18 0 61441.38 61150.73 751.88 o
6 18 0 10825.93 10905.94 344.61 o
8 18 0 19500.13 20963.31 456.97 o
10 18 0 6642.80 6213.89 269.55 o
12 18 0 176.89 -55.81 180.28 o
14 18 0 749.18 987.59 197.51 o
16 18 0 8699.35 8964.30 379.83 o
18 18 0 14511.85 14245.31 455.20 o
20 18 0 29729.96 30132.76 677.57 o
22 18 0 35388.30 35045.68 786.52 o
24 18 0 36216.75 37357.77 737.87 o
26 18 0 40847.45 42291.32 867.38 o
28 18 0 39361.02 41728.91 798.80 o
30 18 0 24074.08 23121.90 571.82 o
32 18 0 8533.33 8170.03 401.36 o
1 19 0 1862.08 2178.48 173.11 o
3 19 0 563.92 1203.21 140.07 o
5 19 0 13696.35 12830.02 329.48 o
7 19 0 29207.57 28766.86 552.71 o
9 19 0 33218.20 30493.44 576.37 o
11 19 0 28129.81 28586.90 719.23 o
13 19 0 27426.44 26297.47 596.17 o
15 19 0 19857.43 21463.53 540.65 o
17 19 0 17994.91 18366.34 507.00 o
19 19 0 12815.12 11732.54 424.47 o
21 19 0 8740.07 9262.10 491.74 o
23 19 0 397.70 172.50 246.98 o
25 19 0 1124.49 851.39 275.76 o
27 19 0 852.73 713.51 266.44 o
29 19 0 816.59 830.00 265.66 o
31 19 0 6233.94 6858.35 413.86 o
0 20 0 2899.24 2927.38 267.78 o
2 20 0 2584.27 2562.92 175.71 o
4 20 0 3311.57 3338.88 204.11 o
6 20 0 2947.40 2007.83 205.29 o
8 20 0 2289.74 3003.73 229.86 o
10 20 0 189.98 -75.80 179.08 o
12 20 0 166.14 38.82 195.23 o
14 20 0 75.95 -72.51 188.12 o
16 20 0 259.20 -205.03 205.03 o
18 20 0 26.70 105.55 220.25 o
20 20 0 578.46 472.23 257.50 o
22 20 0 697.58 1020.23 275.15 o
24 20 0 52.40 -218.62 243.96 o
26 20 0 596.90 658.09 286.16 o
28 20 0 138.10 -253.27 253.27 o
1 21 0 926.44 1577.29 172.96 o
3 21 0 374.39 184.65 166.22 o
5 21 0 1290.75 1514.68 249.58 o
7 21 0 3956.17 3734.96 300.94 o
9 21 0 1430.46 1764.99 209.57 o
11 21 0 4734.58 5225.47 273.08 o
13 21 0 8639.91 9680.66 376.00 o
15 21 0 5186.43 5316.01 328.42 o
17 21 0 10042.59 10024.26 426.86 o
19 21 0 1867.91 1890.29 296.41 o
21 21 0 5862.29 6655.75 428.17 o
23 21 0 524.43 324.15 269.29 o
25 21 0 3370.64 3723.51 361.80 o
27 21 0 19.20 -239.97 299.39 o
0 22 0 40205.05 39713.80 909.33 o
2 22 0 28176.26 29552.08 619.97 o
4 22 0 22028.74 19695.71 569.54 o
6 22 0 20121.32 19901.43 488.35 o
8 22 0 13607.61 12658.30 423.52 o
10 22 0 8150.24 9308.67 335.73 o
12 22 0 1088.70 838.63 243.08 o
14 22 0 60.64 -139.49 218.36 o
16 22 0 350.97 551.36 266.11 o
18 22 0 4814.79 4693.09 348.74 o
20 22 0 5171.55 4488.90 366.88 o
22 22 0 10324.06 11660.48 498.99 o
24 22 0 23076.67 21725.00 718.72 o
1 23 0 1412.11 1882.50 207.05 o
3 23 0 1473.08 1074.60 268.89 o
5 23 0 4202.52 3954.13 323.80 o
7 23 0 12051.03 11421.11 456.59 o
9 23 0 14699.64 14733.72 592.92 o
11 23 0 19223.17 18479.97 609.86 o
13 23 0 18433.19 19909.53 579.75 o
15 23 0 25378.76 23999.11 654.57 o
17 23 0 14264.48 14860.75 523.55 o
19 23 0 13445.48 14062.25 532.20 o
21 23 0 4833.42 5280.28 421.37 o
0 24 0 3013.09 2389.23 468.95 o
2 24 0 3912.81 4253.23 339.42 o
4 24 0 2437.12 2157.03 291.19 o
6 24 0 5930.97 6369.37 385.41 o
8 24 0 769.85 -61.41 261.27 o
10 24 0 48.40 -130.12 218.54 o
12 24 0 6.55 -225.43 225.43 o
14 24 0 687.78 982.08 297.94 o
16 24 0 39.12 96.35 270.00 o
18 24 0 752.53 967.12 320.50 o
1 25 0 23.91 9.51 308.15 o
3 25 0 967.77 1957.25 353.57 o
5 25 0 735.91 473.12 288.37 o
7 25 0 92.20 -123.09 269.13 o
9 25 0 314.94 -264.36 264.36 o
11 25 0 746.11 83.62 319.50 o
13 25 0 127.71 -290.14 290.14 o
0 26 0 8213.21 8265.94 1032.48 o
2 26 0 6357.02 5251.75 592.90 o
4 26 0 6311.67 6967.49 493.89 o
-45 1 1 34.90 -128.03 298.14 o
-43 1 1 615.02 -4.13 266.06 o
-41 1 1 1197.27 1124.67 275.91 o
-39 1 1 3012.93 2831.56 273.84 o
-37 1 1 3781.19 4566.01 274.51 o
-35 1 1 28656.97 28900.47 602.74 o
-33 1 1 44000.79 42276.45 667.18 o
-31 1 1 29913.37 29523.74 547.08 o
-29 1 1 26025.90 27390.35 433.00 o
-27 1 1 31123.92 32365.08 441.51 o
-25 1 1 35777.85 36859.53 440.28 o
-23 1 1 18660.79 19814.43 281.56 o
-21 1 1 3937.63 3803.57 123.33 o
-19 1 1 4152.51 5023.68 129.97 o
-17 1 1 1049.51 1081.11 79.27 o
-15 1 1 108525.83 119895.89 1208.51 o
-13 1 1 34587.19 35807.45 416.67 o
-11 1 1 78318.91 81169.62 810.23 o
-9 1 1 49604.35 48908.98 493.66 o
-7 1 1 928085.88 945944.00 21172.53 o
-5 1 1 51827.24 57179.71 706.12 o
-3 1 1 237127.02 212864.88 10583.08 o
3 1 1 110160.14 113145.57 2810.19 o
5 1 1 115386.50 121187.94 2501.61 o
7 1 1 11175.32 10552.54 141.65 o
9 1 1 1413.33 1335.61 54.96 o
11 1 1 15954.53 17602.04 207.03 o
13 1 1 46128.46 46591.89 472.34 o
15 1 1 43286.31 46573.33 519.49 o
17 1 1 45291.55 44238.84 493.77 o
19 1 1 24710.27 24398.66 323.57 o
21 1 1 48529.03 48081.52 550.34 o
23 1 1 44702.07 45909.55 551.10 o
25 1 1 27427.88 27528.53 396.63 o
27 1 1 31296.69 31135.08 459.66 o
29 1 1 31895.49 32434.37 517.16 o
31 1 1 10360.12 10183.05 298.30 o
33 1 1 505.40 313.66 176.09 o
35 1 1 542.36 491.92 187.92 o
37 1 1 563.01 661.05 220.84 o
39 1 1 1593.88 1578.13 268.80 o
41 1 1 11706.70 11545.42 512.35 o
43 1 1 3405.96 2886.95 374.02 o
45 1 1 9177.40 10067.16 558.22 o
-46 2 1 39604.34 41493.80 1074.48 o
-44 2 1 34928.54 34158.57 887.80 o
-42 2 1 36413.62 35592.50 869.67 o
-40 2 1 67779.09 68398.17 1153.77 o
-38 2 1 43060.47 42763.32 804.14 o
-36 2 1 33191.50 33024.89 698.53 o
-34 2 1 13652.83 14426.46 422.96 o
-32 2 1 2756.41 2576.06 182.21 o
-30 2 1 1630.38 1453.78 141.48 o
-28 2 1 13283.56 13328.10 281.51 o
-26 2 1 5515.21 6457.43 180.91 o
-24 2 1 61124.47 60592.51 677.95 o
-22 2 1 113974.14 118148.02 1178.56 o
-20 2 1 183673.78 188034.67 1852.68 o
-18 2 1 129213.73 127108.52 1305.27 o
-16 2 1 178602.64 186527.75 1978.50 o
-14 2 1 271341.09 282261.53 5280.78 o
-12 2 1 225390.41 229846.98 4513.41 o
-10 2 1 120135.79 126834.44 1423.65 o
-8 2 1 7461.51 6179.71 104.94 o
-6 2 1 60624.98 61530.18 595.74 o
-4 2 1 90201.65 91234.00 1815.46 o
-2 2 1 7215.95 7744.87 88.73 o
0 2 1 111380.66 110122.80 2475.91 o
2 2 1 94387.02 93430.66 1938.79 o
4 2 1 215373.92 219463.39 5154.95 o
6 2 1 145244.59 144854.20 3001.94 o
8 2 1 281734.56 282675.16 17482.35 o
10 2 1 121059.70 125375.40 1150.46 o
12 2 1 340950.25 360290.59 8554.52 o
14 2 1 168383.77 172308.73 1560.51 o
16 2 1 116424.56 114919.95 1084.20 o
18 2 1 24666.90 26212.69 326.23 o
20 2 1 39439.24 37054.21 436.30 o
22 2 1 23354.43 26381.28 370.91 o
24 2 1 685.80 749.44 119.51 o
26 2 1 2687.06 2157.61 145.32 o
28 2 1 18791.97 17964.84 349.78 o
30 2 1 46282.41 49314.34 668.24 o
32 2 1 57172.70 58304.55 883.50 o
34 2 1 63075.39 61723.05 992.28 o
36 2 1 63739.62 66167.43 1104.14 o
38 2 1 59790.56 60402.64 1033.75 o
40 2 1 45771.79 45085.06 974.75 o
42 2 1 22706.62 22963.98 740.45 o
44 2 1 20760.62 21997.00 774.63 o
-45 3 1 45.93 -275.16 302.49 o
-43 3 1 361.73 -57.05 302.66 o
-41 3 1 2053.07 2352.53 290.97 o
-39 3 1 13858.42 13545.33 456.84 o
-37 3 1 22275.52 23530.23 656.74 o
-35 3 1 35257.11 34189.48 663.05 o
-33 3 1 55197.99 55861.21 809.68 o
-31 3 1 102762.80 106567.96 1274.37 o
-29 3 1 109552.32 107814.62 1258.29 o
-27 3 1 105924.66 106959.84 1234.71 o
-25 3 1 127145.86 127700.06 1338.55 o
-23 3 1 64316.57 64092.61 749.12 o
-21 3 1 17798.74 17711.20 333.21 o
-19 3 1 54087.60 57446.00 657.28 o
-17 3 1 843.32 836.76 79.29 o
-15 3 1 25853.14 31800.35 389.68 o
-13 3 1 58864.38 58860.70 636.41 o
-11 3 1 111621.36 114479.88 1158.26 o
-9 3 1 256756.69 271972.75 16658.20 o
-7 3 1 14954.85 11746.77 165.36 o
-5 3 1 986223.56 1003623.62 22951.71 o
-3 3 1 529900.50 513244.59 12458.35 o
-1 3 1 232727.70 226872.25 5626.00 o
1 3 1 230566.25 235301.83 6348.22 o
3 3 1 2784.88 3165.30 60.55 o
5 3 1 98409.03 95540.25 854.85 o
7 3 1 1763.00 1674.77 54.41 o
9 3 1 7826.76 9800.23 168.16 o
11 3 1 7120.14 8155.23 171.39 o
13 3 1 23417.32 24667.12 277.83 o
15 3 1 92045.10 100770.06 981.01 o
17 3 1 75632.47 76605.48 790.21 o
19 3 1 82855.47 83157.98 847.75 o
21 3 1 175395.23 181211.23 1792.94 o
23 3 1 166697.59 165472.88 1735.72 o
25 3 1 101854.68 101739.00 1143.68 o
27 3 1 74534.34 74201.46 889.25 o
29 3 1 25101.26 25944.97 441.64 o
31 3 1 17547.51 17601.42 397.43 o
33 3 1 26885.65 25645.73 599.63 o
35 3 1 408.73 106.02 206.78 o
37 3 1 446.43 484.27 215.82 o
39 3 1 3640.04 3354.67 271.83 o
41 3 1 1648.61 1686.44 319.81 o
43 3 1 11166.52 12057.29 603.83 o
45 3 1 11218.46 11238.93 719.19 o
-46 4 1 7207.98 7298.76 563.61 o
-44 4 1 8022.05 9249.54 478.99 o
-42 4 1 9117.43 9562.24 444.29 o
-40 4 1 7345.64 6954.88 359.13 o
-38 4 1 2816.92 2793.17 265.25 o
-36 4 1 168.36 258.72 163.74 o
-34 4 1 263.69 150.42 154.86 o
-32 4 1 2081.45 2042.28 174.65 o
-30 4 1 2572.28 1976.42 166.49 o
-28 4 1 687.12 321.10 120.40 o
-26 4 1 17648.18 17184.49 314.98 o
-24 4 1 8540.48 8264.03 210.67 o
-22 4 1 16138.06 15971.37 284.70 o
-20 4 1 9242.34 10696.11 211.03 o
-18 4 1 35622.63 34295.92 434.76 o
-16 4 1 18802.85 19393.99 276.52 o
-14 4 1 16705.30 15167.52 241.62 o
-12 4 1 11021.26 10841.16 185.31 o
-10 4 1 1105.33 1016.62 64.25 o
-8 4 1 35648.35 38429.15 405.93 o
-6 4 1 24009.61 24557.35 253.17 o
-4 4 1 78255.02 86615.43 867.35 o
-2 4 1 280485.31 284810.44 7466.00 o
0 4 1 2547.36 2908.36 67.60 o
2 4 1 20655.87 22647.40 202.24 o
4 4 1 8351.26 9208.76 112.62 o
6 4 1 11078.44 10878.03 152.14 o
8 4 1 4871.41 6468.53 118.60 o
10 4 1 63624.81 65987.27 606.99 o
12 4 1 14749.95 15168.34 216.08 o
14 4 1 42114.09 41945.43 423.45 o
16 4 1 2450.36 2144.50 89.37 o
18 4 1 6634.54 7473.01 161.30 o
20 4 1 13957.90 12228.48 292.24 o
22 4 1 1094.82 835.67 101.68 o
24 4 1 260.97 241.86 102.89 o
26 4 1 1739.78 2424.42 145.48 o
28 4 1 136.28 381.48 124.50 o
30 4 1 2794.30 3060.15 212.00 o
32 4 1 4933.37 5825.44 275.24 o
34 4 1 6950.74 5871.39 267.30 o
36 4 1 8933.28 8969.96 318.55 o
38 4 1 17093.97 17006.75 503.76 o
40 4 1 10376.63 9961.10 424.90 o
42 4 1 1070.23 1194.26 347.20 o
44 4 1 1303.17 1076.49 345.44 o
-45 5 1 4.44 -141.82 324.23 o
-43 5 1 1037.84 1127.64 291.57 o
-41 5 1 349.80 341.57 258.08 o
-39 5 1 4185.75 4441.05 262.97 o
-37 5 1 11515.44 11261.94 345.66 o
-35 5 1 9515.86 10066.03 311.49 o
-33 5 1 10971.22 12169.69 347.87 o
-31 5 1 33669.86 33539.29 558.32 o
-29 5 1 12883.57 12333.78 288.40 o
-27 5 1 10638.25 9978.08 249.39 o
-25 5 1 10156.92 9558.55 236.03 o
-23 5 1 20097.92 19114.49 301.06 o
-21 5 1 6847.55 5472.36 152.85 o
-19 5 1 11247.93 10484.45 206.90 o
-17 5 1 2175.67 2131.72 101.71 o
-15 5 1 5259.21 6094.05 144.16 o
-13 5 1 69598.76 83312.11 860.73 o
-11 5 1 9138.73 9543.53 195.40 o
-9 5 1 75852.09 81489.02 777.99 o
-7 5 1 26484.39 27714.18 294.10 o
-5 5 1 48054.75 40855.54 368.92 o
-3 5 1 22872.29 19927.67 198.27 o
-1 5 1 1044.36 871.22 40.10 o
1 5 1 19524.73 17029.55 168.52 o
3 5 1 468.75 647.86 37.75 o
5 5 1 13882.91 13634.29 163.48 o
7 5 1 30790.88 35079.23 364.89 o
9 5 1 136.76 34.26 54.38 o
11 5 1 32361.15 35131.16 367.26 o
13 5 1 22259.12 26182.03 295.78 o
15 5 1 17641.28 17438.42 230.93 o
17 5 1 18013.98 16482.20 248.49 o
19 5 1 29602.96 26951.00 335.42 o
21 5 1 6470.79 5848.34 150.14 o
23 5 1 14256.91 13720.53 259.77 o
25 5 1 3811.17 4247.75 158.14 o
27 5 1 12296.44 12312.96 320.20 o
29 5 1 18545.20 20915.73 432.92 o
31 5 1 3852.99 4422.13 237.16 o
33 5 1 12803.14 13760.39 376.53 o
35 5 1 33.57 125.73 184.49 o
37 5 1 746.67 1112.32 213.71 o
39 5 1 479.87 218.50 221.86 o
41 5 1 332.32 371.92 255.49 o
43 5 1 3654.45 3254.39 396.60 o
-44 6 1 27185.18 27165.47 930.53 o
-42 6 1 30336.81 32130.52 793.20 o
-40 6 1 26215.91 25972.94 641.85 o
-38 6 1 20385.87 20513.95 466.87 o
-36 6 1 25882.14 26821.77 527.44 o
-34 6 1 9911.14 11219.39 343.38 o
-32 6 1 3505.26 3827.28 194.14 o
-30 6 1 366.74 224.34 129.29 o
-28 6 1 3120.26 3837.91 169.63 o
-26 6 1 19812.43 19065.20 347.50 o
-24 6 1 48538.98 49630.60 628.23 o
-22 6 1 91258.14 90618.90 934.38 o
-20 6 1 128647.02 129019.19 1304.28 o
-18 6 1 67118.60 65478.52 698.56 o
-16 6 1 154053.50 152716.75 1509.75 o
-14 6 1 153168.47 148386.09 1444.84 o
-12 6 1 81555.64 77209.80 779.41 o
-10 6 1 120015.97 116154.94 1084.24 o
-8 6 1 82135.94 87041.58 787.65 o
-6 6 1 100033.04 104270.23 894.41 o
-4 6 1 82.32 386.25 45.21 o
-2 6 1 17034.29 18253.84 198.16 o
0 6 1 9232.16 11046.38 133.11 o
2 6 1 184480.05 193551.27 2771.72 o
4 6 1 205988.41 216177.83 3602.00 o
6 6 1 248923.45 255692.33 5029.35 o
8 6 1 180038.59 182383.05 1807.53 o
10 6 1 118160.89 114637.40 1043.94 o
12 6 1 257504.02 274493.94 2836.30 o
14 6 1 83453.61 80284.03 758.62 o
16 6 1 54814.64 55203.30 559.90 o
18 6 1 80737.46 76970.34 779.79 o
20 6 1 14892.64 17108.83 248.08 o
22 6 1 111.82 218.20 90.16 o
24 6 1 14.37 -41.94 93.47 o
26 6 1 10526.91 8385.88 230.99 o
28 6 1 36998.51 35146.50 547.17 o
30 6 1 31303.35 29489.15 591.71 o
32 6 1 40702.74 40128.42 654.50 o
34 6 1 32438.25 33755.13 663.30 o
36 6 1 32732.74 32838.22 692.95 o
38 6 1 27765.89 28895.97 637.09 o
40 6 1 23688.57 24272.54 634.41 o
42 6 1 12117.32 13568.86 547.57 o
44 6 1 10045.40 10746.10 678.57 o
-43 7 1 16.60 -266.27 288.29 o
-41 7 1 4996.89 5732.46 352.11 o
-39 7 1 13611.89 14741.41 405.30 o
-37 7 1 19090.81 18790.83 453.22 o
-35 7 1 29352.33 27678.88 557.72 o
-33 7 1 47344.22 46844.81 687.40 o
-31 7 1 58543.23 59285.40 799.39 o
-29 7 1 89195.16 87931.11 1047.44 o
-27 7 1 76060.45 75941.88 864.66 o
-25 7 1 40856.16 41654.80 507.41 o
-23 7 1 75969.47 75950.22 892.73 o
-21 7 1 50431.53 50772.04 564.40 o
-19 7 1 2395.73 2100.49 109.81 o
-17 7 1 8463.02 8725.33 187.93 o
-15 7 1 28059.14 28116.94 346.30 o
-13 7 1 76233.77 77170.39 751.94 o
-11 7 1 100782.23 94312.78 885.59 o
-9 7 1 159855.12 150061.80 1326.56 o
-7 7 1 431668.47 444047.50 10079.91 o
-5 7 1 332480.16 343504.94 10673.70 o
-3 7 1 266056.94 273531.00 6046.75 o
-1 7 1 246508.19 245938.02 4850.44 o
1 7 1 193886.00 195576.72 2612.04 o
3 7 1 125283.37 127968.97 1036.56 o
5 7 1 95493.80 91087.68 769.65 o
7 7 1 18050.00 14929.39 240.99 o
9 7 1 32501.48 36233.49 388.59 o
11 7 1 4030.84 4237.88 115.19 o
13 7 1 71234.94 67296.58 642.31 o
15 7 1 14663.98 14087.04 230.24 o
17 7 1 49928.38 46297.08 505.15 o
19 7 1 176878.31 179403.16 1674.43 o
21 7 1 80228.28 78339.15 803.66 o
23 7 1 85645.37 87261.60 970.10 o
25 7 1 76265.32 75276.26 960.70 o
27 7 1 41918.85 41870.82 628.73 o
29 7 1 31524.03 33256.91 544.74 o
31 7 1 17220.89 17697.41 448.34 o
33 7 1 5878.31 5487.65 289.77 o
35 7 1 1430.76 1452.90 237.83 o
37 7 1 215.08 199.34 209.50 o
39 7 1 5203.10 6165.60 377.19 o
41 7 1 17650.65 17017.52 609.02 o
43 7 1 13125.42 13037.12 605.54 o
-44 8 1 6947.26 6311.61 501.94 o
-42 8 1 8808.52 9156.28 419.10 o
-40 8 1 11614.44 12260.07 478.11 o
-38 8 1 8515.20 7954.97 349.47 o
-36 8 1 4126.59 3198.85 262.29 o
-34 8 1 7463.43 7254.34 301.55 o
-32 8 1 6127.77 6463.61 264.56 o
-30 8 1 38.38 168.01 144.50 o
-28 8 1 3843.54 3160.22 171.16 o
-26 8 1 495.89 445.83 115.59 o
-24 8 1 31845.89 30643.34 422.01 o
-22 8 1 77648.68 78371.70 841.75 o
-20 8 1 27552.34 25518.99 348.17 o
-18 8 1 51943.12 49826.85 569.97 o
-16 8 1 103587.34 106781.77 1038.79 o
-14 8 1 29238.68 26856.76 327.33 o
-12 8 1 51135.92 48439.62 494.92 o
-10 8 1 138298.30 147386.73 1278.66 o
-8 8 1 10155.16 10488.77 169.28 o
-6 8 1 46004.39 55283.83 510.81 o
-4 8 1 2925.95 4062.46 102.18 o
-2 8 1 9854.41 9410.83 183.21 o
0 8 1 2245.98 1917.36 77.11 o
2 8 1 146867.38 154393.47 1292.97 o
4 8 1 6657.75 6411.03 117.27 o
6 8 1 44533.20 41246.49 399.60 o
8 8 1 87481.34 79792.84 766.08 o
10 8 1 33654.03 31126.52 350.19 o
12 8 1 26833.98 24593.14 307.36 o
14 8 1 26019.18 24170.54 306.53 o
16 8 1 63790.07 65596.70 654.61 o
18 8 1 5662.25 6047.14 155.85 o
20 8 1 6365.72 6877.52 174.49 o
22 8 1 14331.02 14224.49 266.08 o
24 8 1 1442.13 1818.16 139.98 o
26 8 1 15110.61 13543.32 347.08 o
28 8 1 6797.78 7938.05 272.32 o
30 8 1 14212.55 14984.47 371.33 o
32 8 1 11118.16 11624.76 427.15 o
34 8 1 15034.15 13793.60 442.35 o
36 8 1 13419.26 12366.85 442.89 o
38 8 1 19242.93 20569.24 610.82 o
40 8 1 10519.69 10945.45 500.08 o
42 8 1 11173.01 11085.89 512.38 o
-43 9 1 388.45 -174.93 284.15 o
-41 9 1 2114.99 2787.73 306.04 o
-39 9 1 174.36 108.24 238.67 o
-37 9 1 186.69 -148.85 184.09 o
-35 9 1 153.60 -144.12 173.47 o
-33 9 1 292.84 134.22 161.68 o
-31 9 1 1282.46 1489.78 170.97 o
-29 9 1 535.57 556.20 143.01 o
-27 9 1 388.17 379.39 122.99 o
-25 9 1 13092.69 14611.32 301.86 o
-23 9 1 2052.12 1841.34 123.95 o
-21 9 1 2754.57 2984.28 131.05 o
-19 9 1 9147.02 10138.88 233.42 o
-17 9 1 18780.61 18783.83 279.84 o
-15 9 1 3.45 0.23 68.20 o
-13 9 1 3280.42 2853.37 109.78 o
-11 9 1 0.11 -3.36 65.21 o
-9 9 1 311.35 507.06 74.05 o
-7 9 1 4959.47 5226.82 129.65 o
-5 9 1 773.26 820.95 77.69 o
-3 9 1 208.39 122.69 68.91 o
-1 9 1 4674.47 5437.22 111.98 o
1 9 1 2545.89 2395.00 84.46 o
3 9 1 4650.41 3580.05 97.63 o
5 9 1 28865.95 32148.90 326.80 o
7 9 1 6063.07 8521.13 156.72 o
9 9 1 573.63 354.86 77.22 o
11 9 1 17453.98 20063.67 277.17 o
13 9 1 16248.81 16779.52 332.63 o
15 9 1 3368.84 3789.28 135.87 o
17 9 1 39963.54 38177.55 441.14 o
19 9 1 420.71 374.64 104.95 o
21 9 1 1052.74 850.34 115.91 o
23 9 1 11916.17 10738.92 242.90 o
25 9 1 150.18 211.20 116.87 o
27 9 1 352.50 334.72 138.37 o
29 9 1 395.00 283.86 163.48 o
31 9 1 74.39 -142.13 142.13 o
33 9 1 892.00 460.35 209.40 o
35 9 1 35.31 144.63 206.59 o
37 9 1 147.16 -105.22 247.81 o
39 9 1 238.30 199.94 272.58 o
41 9 1 603.02 781.89 305.33 o
-42 10 1 12476.08 11671.98 487.33 o
-40 10 1 11362.53 11587.21 461.72 o
-38 10 1 5179.67 5201.70 353.46 o
-36 10 1 4257.09 3762.96 271.52 o
-34 10 1 3194.93 3146.76 243.65 o
-32 10 1 967.64 1560.22 186.78 o
-30 10 1 266.07 66.91 130.01 o
-28 10 1 5300.72 5759.67 212.37 o
-26 10 1 20920.33 20384.21 364.19 o
-24 10 1 26305.44 26763.78 389.84 o
-22 10 1 12400.26 11431.21 234.57 o
-20 10 1 37970.82 35961.68 478.49 o
-18 10 1 44620.18 43758.99 499.80 o
-16 10 1 21970.56 19965.68 299.02 o
-14 10 1 70719.98 70186.34 720.43 o
-12 10 1 51967.34 50254.70 499.99 o
-10 10 1 44857.66 42373.26 431.42 o
-8 10 1 52662.23 55401.56 544.62 o
-6 10 1 13772.67 16731.18 241.55 o
-4 10 1 12199.46 13487.85 195.65 o
-2 10 1 3340.93 3489.83 103.63 o
0 10 1 32140.19 34810.86 346.58 o
2 10 1 1090.10 941.61 72.90 o
4 10 1 49771.58 51553.30 472.01 o
6 10 1 30168.32 29769.39 330.68 o
8 10 1 56970.29 57388.67 578.47 o
10 10 1 43895.11 41222.49 445.76 o
12 10 1 38924.81 32287.89 395.85 o
14 10 1 83100.95 86561.29 893.23 o
16 10 1 56091.01 55099.75 607.89 o
18 10 1 16672.85 15891.83 290.58 o
20 10 1 3008.58 3286.90 152.76 o
22 10 1 475.07 229.40 119.43 o
24 10 1 96.00 194.11 127.30 o
26 10 1 11239.91 10582.16 268.93 o
28 10 1 6822.46 8003.48 257.29 o
30 10 1 10709.29 11438.70 333.83 o
32 10 1 13644.48 13394.04 387.65 o
34 10 1 12665.15 12967.65 415.73 o
36 10 1 15068.94 14532.97 529.13 o
38 10 1 17359.72 17612.20 582.45 o
40 10 1 15723.90 16522.52 768.60 o
42 10 1 14094.45 13479.40 657.36 o
-41 11 1 9158.52 9073.67 436.55 o
-39 11 1 19446.83 18731.98 569.63 o
-37 11 1 40639.06 39959.72 810.09 o
-35 11 1 41067.64 41733.84 754.89 o
-33 11 1 36981.71 35867.03 616.00 o
-31 11 1 59667.39 59169.04 783.05 o
-29 11 1 65327.37 70647.70 909.20 o
-27 11 1 79361.90 78795.83 991.26 o
-25 11 1 39998.72 38654.31 515.37 o
-23 11 1 16359.89 17067.02 310.83 o
-21 11 1 30855.31 28491.49 426.18 o
-19 11 1 4421.97 4097.88 183.33 o
-17 11 1 1615.06 1575.47 122.02 o
-15 11 1 7392.24 7949.58 179.36 o
-13 11 1 28468.89 28487.74 362.13 o
-11 11 1 25776.20 23024.88 376.83 o
-9 11 1 22287.64 22881.99 302.40 o
-7 11 1 22665.27 17963.92 254.34 o
-5 11 1 73609.88 69136.30 641.73 o
-3 11 1 133873.00 135965.73 1127.83 o
-1 11 1 80002.28 77193.33 666.24 o
1 11 1 41002.24 38394.05 374.61 o
3 11 1 96690.30 92562.96 804.05 o
5 11 1 31576.79 33397.25 347.37 o
7 11 1 37980.66 35703.70 388.87 o
9 11 1 2382.72 2621.04 115.11 o
11 11 1 13240.54 12480.21 229.06 o
13 11 1 18955.63 20286.55 339.69 o
15 11 1 37834.20 32133.62 401.34 o
17 11 1 32274.63 34552.49 463.96 o
19 11 1 51252.62 47608.74 612.55 o
21 11 1 117158.79 112540.59 1274.97 o
23 11 1 101053.09 101589.09 1137.44 o
25 11 1 101704.98 101288.41 1186.18 o
27 11 1 83627.19 87431.20 1053.06 o
29 11 1 59612.89 58096.34 872.68 o
31 11 1 44742.32 42555.61 761.51 o
33 11 1 13625.26 12478.64 374.67 o
35 11 1 8693.28 8288.17 408.80 o
37 11 1 0.03 -88.72 268.95 o
39 11 1 706.25 420.56 293.22 o
41 11 1 2185.20 1746.84 391.63 o
-40 12 1 12729.33 13833.57 543.72 o
-38 12 1 17776.82 17588.83 560.19 o
-36 12 1 11034.79 10616.10 455.83 o
-34 12 1 4680.61 4287.14 238.30 o
-32 12 1 875.31 667.11 160.91 o
-30 12 1 187.78 50.14 142.36 o
-28 12 1 248.31 286.74 135.07 o
-26 12 1 8746.48 8706.46 284.48 o
-24 12 1 46194.93 45498.08 632.51 o
-22 12 1 26788.16 26781.68 457.02 o
-20 12 1 53470.49 52041.23 698.41 o
-18 12 1 43217.12 44954.35 606.36 o
-16 12 1 71551.73 66781.69 781.52 o
-14 12 1 69592.12 67308.84 693.86 o
-12 12 1 49368.61 53754.38 543.89 o
-10 12 1 54265.59 48772.73 509.05 o
-8 12 1 41459.40 39484.12 452.27 o
-6 12 1 797.26 719.85 90.48 o
-4 12 1 3606.62 3637.03 118.67 o
-2 12 1 2884.10 2785.83 103.04 o
0 12 1 18843.42 18507.23 280.47 o
2 12 1 35423.61 35189.33 376.47 o
4 12 1 30603.45 31218.52 349.24 o
6 12 1 39072.25 34557.26 375.66 o
8 12 1 63387.48 64367.93 637.69 o
10 12 1 74212.65 74401.57 746.43 o
12 12 1 85211.61 79086.06 789.13 o
14 12 1 107822.20 105624.48 1085.02 o
16 12 1 56908.71 55753.66 672.59 o
18 12 1 32002.21 31204.73 496.04 o
20 12 1 15187.12 16186.58 347.02 o
22 12 1 14044.22 13753.69 319.10 o
24 12 1 321.38 393.93 152.77 o
26 12 1 4440.55 5239.09 225.84 o
28 12 1 11935.19 11845.82 346.61 o
30 12 1 10367.83 10722.31 325.10 o
32 12 1 35169.61 34557.51 669.76 o
34 12 1 25491.64 26311.87 586.28 o
36 12 1 29930.38 30824.87 870.17 o
38 12 1 31529.70 29813.40 783.57 o
40 12 1 22831.37 23246.43 827.15 o
-39 13 1 584.07 420.50 280.68 o
-37 13 1 619.57 718.21 271.99 o
-35 13 1 7947.03 8959.18 490.45 o
-33 13 1 5467.90 5797.68 290.09 o
-31 13 1 3990.46 3295.64 232.61 o
-29 13 1 3281.63 3169.88 203.35 o
-27 13 1 3257.83 3012.29 207.35 o
-25 13 1 1293.34 1445.59 174.95 o
-23 13 1 937.86 1273.82 162.24 o
-21 13 1 5356.72 6104.85 233.84 o
-19 13 1 2055.88 2672.59 181.87 o
-17 13 1 16045.97 16453.49 328.24 o
-15 13 1 148.69 109.29 120.29 o
-13 13 1 21543.13 22600.30 384.80 o
-11 13 1 8961.75 8993.80 209.15 o
-9 13 1 42474.65 42693.49 490.91 o
-7 13 1 34139.94 31951.66 385.44 o
-5 13 1 1607.33 1617.26 101.54 o
-3 13 1 15169.25 16485.28 233.73 o
-1 13 1 5627.55 4958.26 127.89 o
1 13 1 12382.97 13124.70 200.07 o
3 13 1 13004.38 11658.18 203.08 o
5 13 1 9647.64 9059.23 193.83 o
7 13 1 3474.93 3780.13 129.80 o
9 13 1 177.74 241.32 90.21 o
11 13 1 141.96 222.29 106.16 o
13 13 1 2534.87 2358.05 149.38 o
15 13 1 231.87 484.67 134.03 o
17 13 1 532.63 535.02 145.06 o
19 13 1 5636.72 5877.49 229.70 o
21 13 1 394.40 518.82 150.03 o
23 13 1 1013.47 1468.48 170.64 o
25 13 1 7434.72 7097.33 270.95 o
27 13 1 4358.24 3839.85 241.06 o
29 13 1 7499.22 7357.22 308.77 o
31 13 1 2316.42 2805.22 268.54 o
33 13 1 1692.98 2656.87 275.18 o
35 13 1 5.94 -47.21 223.55 o
37 13 1 655.38 858.57 319.60 o
39 13 1 1025.58 752.14 340.93 o
-38 14 1 2710.41 2463.12 331.20 o
-36 14 1 92.68 49.46 280.90 o
-34 14 1 794.91 655.28 253.07 o
-32 14 1 46.12 -190.50 190.50 o
-30 14 1 2260.61 2603.83 210.87 o
-28 14 1 2133.15 2338.79 211.24 o
-26 14 1 640.05 753.79 177.67 o
-24 14 1 1510.91 1164.67 182.76 o
-22 14 1 4692.99 4340.33 233.12 o
-20 14 1 5671.50 5544.09 233.28 o
-18 14 1 18659.39 16626.89 352.86 o
-16 14 1 35841.97 35539.18 524.78 o
-14 14 1 4422.43 4627.90 189.70 o
-12 14 1 35979.04 32910.18 491.96 o
-10 14 1 6633.09 7890.24 221.33 o
-8 14 1 3176.09 3108.67 151.66 o
-6 14 1 4287.22 3387.98 143.00 o
-4 14 1 3549.25 4000.12 129.96 o
-2 14 1 912.92 812.09 90.27 o
0 14 1 6799.42 7825.31 171.36 o
2 14 1 13560.48 14082.55 228.69 o
4 14 1 8561.95 8112.98 173.08 o
6 14 1 10779.18 12007.91 239.30 o
8 14 1 16433.81 15404.03 279.68 o
10 14 1 37099.03 35443.88 483.85 o
12 14 1 8629.66 10567.85 310.29 o
14 14 1 8042.83 6552.82 233.28 o
16 14 1 621.06 736.98 161.73 o
18 14 1 612.90 378.10 155.21 o
20 14 1 1046.95 1013.39 183.00 o
22 14 1 548.44 652.78 173.62 o
24 14 1 0.29 19.70 163.78 o
26 14 1 1751.84 1750.68 204.69 o
28 14 1 3182.00 3770.47 236.95 o
30 14 1 2491.29 3180.32 254.75 o
32 14 1 3656.11 3959.51 322.92 o
34 14 1 2554.64 3164.83 319.94 o
36 14 1 5068.51 4366.36 398.39 o
38 14 1 855.32 550.30 336.52 o
-37 15 1 4073.05 3496.40 369.59 o
-35 15 1 11654.94 11621.71 464.88 o
-33 15 1 15340.72 15749.85 525.34 o
-31 15 1 34217.95 33142.62 674.55 o
-29 15 1 33346.69 33164.86 645.03 o
-27 15 1 24473.80 24095.40 520.70 o
-25 15 1 24769.28 25527.90 530.61 o
-23 15 1 18240.22 18787.71 427.29 o
-21 15 1 2280.53 2510.99 199.14 o
-19 15 1 10969.87 11079.71 316.80 o
-17 15 1 1458.32 1139.29 175.57 o
-15 15 1 3279.33 3503.71 196.00 o
-13 15 1 3664.71 3487.15 182.90 o
-11 15 1 27383.60 28073.80 497.54 o
-9 15 1 72708.38 70568.69 825.49 o
-7 15 1 76082.15 76510.02 835.35 o
-5 15 1 123844.56 121538.76 1214.29 o
-3 15 1 129579.11 126923.20 1211.74 o
-1 15 1 75259.35 77707.74 764.09 o
1 15 1 61866.30 61439.30 629.30 o
3 15 1 35641.48 33504.12 404.63 o
5 15 1 14435.95 13335.78 263.00 o
7 15 1 20923.76 21168.70 367.91 o
9 15 1 178.58 -69.04 122.17 o
11 15 1 1697.17 1867.96 166.36 o
13 15 1 689.06 406.96 142.79 o
15 15 1 17494.19 20270.21 442.33 o
17 15 1 34703.20 30495.90 592.22 o
19 15 1 32910.05 32471.21 616.57 o
21 15 1 30744.39 32400.52 616.66 o
23 15 1 35691.07 36074.19 756.04 o
25 15 1 27793.74 27418.39 573.00 o
27 15 1 14723.40 15035.67 430.41 o
29 15 1 11916.81 11752.04 406.75 o
31 15 1 6142.24 7068.13 354.47 o
33 15 1 7155.42 6475.80 394.88 o
35 15 1 1283.20 1390.38 333.22 o
37 15 1 568.04 729.31 328.73 o
-36 16 1 16869.54 16715.21 560.43 o
-34 16 1 4414.56 3883.48 302.30 o
-32 16 1 4248.02 4092.55 292.47 o
-30 16 1 123.40 381.33 208.19 o
-28 16 1 709.46 2.68 178.58 o
-26 16 1 3183.76 2489.56 228.31 o
-24 16 1 12651.61 11979.27 369.10 o
-22 16 1 22234.69 21667.53 472.60 o
-20 16 1 56336.20 56699.07 876.25 o
-18 16 1 96420.13 98373.77 1336.05 o
-16 16 1 58836.66 58354.48 909.32 o
-14 16 1 55354.95 58876.93 849.28 o
-12 16 1 87281.63 82815.81 1019.38 o
-10 16 1 60050.51 62926.65 804.54 o
-8 16 1 11209.47 11755.43 291.00 o
-6 16 1 8858.24 8956.08 269.13 o
-4 16 1 34.26 306.16 106.52 o
-2 16 1 10185.28 10616.46 229.92 o
0 16 1 4089.71 4258.69 168.28 o
2 16 1 19189.93 19868.14 312.02 o
4 16 1 96814.56 95760.27 1002.46 o
6 16 1 87158.38 89948.84 1054.23 o
8 16 1 131621.91 129045.25 1467.15 o
10 16 1 87375.54 89410.39 1128.94 o
12 16 1 56936.68 57884.17 849.14 o
14 16 1 36344.25 36808.52 681.01 o
16 16 1 43850.18 43642.50 758.38 o
18 16 1 7804.24 7812.96 299.84 o
20 16 1 2624.32 3107.24 235.91 o
22 16 1 142.79 111.35 191.12 o
24 16 1 261.52 319.07 231.14 o
26 16 1 2060.96 2839.02 268.41 o
28 16 1 9786.68 10291.66 392.75 o
30 16 1 21473.46 20923.61 664.34 o
32 16 1 16639.54 15693.90 654.99 o
34 16 1 23242.04 22422.22 847.23 o
-35 17 1 9584.60 11379.26 476.79 o
-33 17 1 8432.26 8469.99 356.17 o
-31 17 1 16860.78 17145.64 499.51 o
-29 17 1 21475.85 21161.60 543.49 o
-27 17 1 21153.63 20675.20 474.33 o
-25 17 1 19320.73 20205.81 464.93 o
-23 17 1 6976.23 7409.94 301.56 o
-21 17 1 12501.45 11783.70 421.40 o
-19 17 1 6227.93 6827.39 313.39 o
-17 17 1 1085.60 1021.36 204.64 o
-15 17 1 2297.09 2505.06 222.25 o
-13 17 1 5024.72 4648.09 246.27 o
-11 17 1 10885.41 10781.58 307.23 o
-9 17 1 24802.65 23401.74 448.29 o
-7 17 1 23549.36 22870.19 430.87 o
-5 17 1 43669.18 44104.97 572.17 o
-3 17 1 27733.47 26225.72 393.22 o
-1 17 1 12211.05 11337.71 260.09 o
1 17 1 30745.91 29369.23 428.67 o
3 17 1 3607.81 4475.99 166.41 o
5 17 1 9691.64 10185.33 271.16 o
7 17 1 1067.52 1049.44 171.08 o
9 17 1 3820.39 5207.22 244.89 o
11 17 1 4388.79 4142.53 337.04 o
13 17 1 3967.90 4178.33 277.16 o
15 17 1 7961.91 8020.42 326.73 o
17 17 1 22423.12 21713.56 515.91 o
19 17 1 21018.04 20841.50 542.01 o
21 17 1 20576.89 21191.19 601.51 o
23 17 1 14023.19 13665.05 435.45 o
25 17 1 10573.86 10624.78 378.16 o
27 17 1 14333.76 13683.63 483.29 o
29 17 1 4795.35 4486.33 350.82 o
31 17 1 6114.56 6570.07 373.90 o
33 17 1 927.29 41.36 310.17 o
-32 18 1 299.30 170.04 234.02 o
-30 18 1 2240.57 2725.72 279.04 o
-28 18 1 532.02 578.12 258.84 o
-26 18 1 313.00 542.82 206.30 o
-24 18 1 180.85 180.77 218.13 o
-22 18 1 597.81 893.54 232.80 o
-20 18 1 823.41 798.52 226.86 o
-18 18 1 393.80 350.51 205.08 o
-16 18 1 910.79 531.28 201.46 o
-14 18 1 3367.76 3855.42 249.88 o
-12 18 1 15.15 -151.73 151.73 o
-10 18 1 2440.35 2372.32 220.04 o
-8 18 1 3882.08 4090.15 224.43 o
-6 18 1 9.67 70.99 132.96 o
-4 18 1 10.97 -24.86 137.42 o
-2 18 1 102.85 49.51 110.75 o
0 18 1 1018.99 668.74 135.76 o
2 18 1 2444.73 2110.21 148.58 o
4 18 1 48.08 14.17 119.89 o
6 18 1 6859.31 6965.65 261.25 o
8 18 1 2365.99 2245.93 196.48 o
10 18 1 226.82 163.05 169.42 o
12 18 1 136.48 119.21 173.80 o
14 18 1 46.80 -187.38 187.38 o
16 18 1 2555.31 1856.55 259.33 o
18 18 1 3.90 -14.99 214.42 o
20 18 1 3895.89 3911.85 280.92 o
22 18 1 1314.52 966.73 256.16 o
24 18 1 2399.11 2145.36 237.50 o
26 18 1 313.33 -30.72 223.02 o
28 18 1 1616.93 1836.34 266.60 o
30 18 1 51.72 84.31 240.40 o
32 18 1 139.27 130.43 288.38 o
-31 19 1 10752.21 11846.39 469.86 o
-29 19 1 8259.02 7896.75 383.10 o
-27 19 1 12204.06 12636.52 477.44 o
-25 19 1 4316.37 4269.99 333.62 o
-23 19 1 5846.97 6199.46 347.31 o
-21 19 1 4075.76 4856.76 309.13 o
-19 19 1 2533.53 1983.78 247.81 o
-17 19 1 0.50 -197.83 197.83 o
-15 19 1 1705.34 1498.68 215.18 o
-13 19 1 1619.15 1605.10 221.81 o
-11 19 1 3008.48 2464.37 222.16 o
-9 19 1 7824.23 7197.22 273.35 o
-7 19 1 6762.46 7068.87 325.19 o
-5 19 1 10970.68 10581.95 299.22 o
-3 19 1 11480.50 11555.35 290.82 o
-1 19 1 5596.26 5523.06 217.25 o
1 19 1 6751.12 6450.46 228.47 o
3 19 1 10171.38 10460.12 260.30 o
5 19 1 16124.67 15869.69 363.67 o
7 19 1 343.55 552.19 176.95 o
9 19 1 1389.46 1104.20 202.58 o
11 19 1 905.90 485.97 200.14 o
13 19 1 927.55 796.19 217.90 o
15 19 1 2517.48 2121.10 266.33 o
17 19 1 4921.81 4908.99 317.55 o
19 19 1 10812.17 11393.19 417.81 o
21 19 1 13701.38 14779.71 498.03 o
23 19 1 17330.25 17618.90 537.78 o
25 19 1 17720.05 18482.12 559.16 o
27 19 1 14615.42 14771.41 471.09 o
29 19 1 16361.24 16168.77 540.40 o
31 19 1 7646.90 7512.99 484.08 o
-30 20 1 277.87 229.10 284.03 o
-28 20 1 6250.55 6189.77 386.35 o
-26 20 1 7667.76 7678.71 389.94 o
-24 20 1 15692.16 14379.28 507.37 o
-22 20 1 13840.87 13524.08 481.18 o
-20 20 1 34473.69 35735.25 768.86 o
-18 20 1 23132.08 22714.76 645.95 o
-16 20 1 21769.29 23128.71 549.66 o
-14 20 1 25446.89 23493.26 581.14 o
-12 20 1 25125.08 25242.80 624.95 o
-10 20 1 19427.04 19027.87 438.41 o
-8 20 1 5009.03 5978.78 299.70 o
-6 20 1 916.26 1180.53 187.91 o
-4 20 1 376.08 333.28 146.70 o
-2 20 1 422.30 543.04 173.81 o
0 20 1 3919.53 3893.59 203.28 o
2 20 1 9575.94 9157.54 287.73 o
4 20 1 19123.95 19606.81 432.19 o
6 20 1 30133.80 31645.93 566.21 o
8 20 1 28720.81 30215.22 579.97 o
10 20 1 32931.79 31722.97 628.84 o
12 20 1 37709.08 38569.46 729.21 o
14 20 1 32252.43 32939.45 715.16 o
16 20 1 18227.97 17994.44 517.71 o
18 20 1 23258.37 24082.04 762.90 o
20 20 1 805.43 981.59 263.11 o
22 20 1 2056.22 1459.85 306.86 o
24 20 1 10.13 -68.94 261.34 o
26 20 1 296.06 227.20 270.78 o
28 20 1 5519.77 5435.09 411.09 o
-27 21 1 11672.83 12098.65 514.57 o
-25 21 1 8396.65 8672.53 435.10 o
-23 21 1 2672.62 2096.59 309.42 o
-21 21 1 1329.20 1750.14 312.45 o
-19 21 1 104.74 240.15 263.26 o
-17 21 1 1043.82 1354.52 239.12 o
-15 21 1 2864.67 2159.01 245.16 o
-13 21 1 6304.23 6694.60 338.13 o
-11 21 1 7875.36 7757.55 314.97 o
-9 21 1 18576.01 19722.16 482.55 o
-7 21 1 22896.72 22880.20 534.02 o
-5 21 1 23456.52 24099.66 502.51 o
-3 21 1 35091.18 35004.68 629.69 o
-1 21 1 22619.51 21487.06 447.32 o
1 21 1 18751.46 19162.93 411.33 o
3 21 1 22697.04 21985.45 495.63 o
5 21 1 14634.38 15682.22 389.75 o
7 21 1 8294.23 8531.64 332.73 o
9 21 1 1024.99 1194.87 192.26 o
11 21 1 1624.22 1504.41 229.88 o
13 21 1 378.91 110.74 202.60 o
15 21 1 1932.01 1614.47 265.52 o
17 21 1 6431.19 6336.99 382.10 o
19 21 1 10328.37 10426.61 434.38 o
21 21 1 14648.67 14332.72 545.72 o
23 21 1 18981.64 19725.30 621.61 o
25 21 1 17596.61 18205.04 682.87 o
-24 22 1 665.32 696.64 324.83 o
-22 22 1 3796.89 4669.03 365.23 o
-20 22 1 895.61 520.84 282.04 o
-18 22 1 4256.37 3604.17 331.12 o
-16 22 1 2853.52 3822.44 325.47 o
-14 22 1 344.80 245.96 227.84 o
-12 22 1 781.91 732.96 225.02 o
-10 22 1 1595.10 2165.18 240.45 o
-8 22 1 53.83 8.60 179.30 o
-6 22 1 404.92 362.44 171.74 o
-4 22 1 191.89 181.31 224.21 o
-2 22 1 57.21 -66.51 190.99 o
0 22 1 168.75 -96.28 188.75 o
2 22 1 788.38 392.67 196.46 o
4 22 1 467.26 258.08 206.06 o
6 22 1 290.39 314.19 182.74 o
8 22 1 6302.89 6429.92 290.69 o
10 22 1 2548.15 2417.63 255.78 o
12 22 1 2552.31 2733.22 279.78 o
14 22 1 3652.91 3485.25 324.34 o
16 22 1 4220.92 3923.13 338.00 o
18 22 1 482.59 46.13 257.24 o
20 22 1 3901.07 3447.16 352.51 o
22 22 1 93.98 306.20 294.46 o
24 22 1 10.93 -224.10 307.10 o
-21 23 1 854.38 512.43 291.47 o
-19 23 1 1688.52 1507.21 303.33 o
-17 23 1 0.33 3.22 263.50 o
-15 23 1 14.95 14.17 229.60 o
-13 23 1 918.56 971.42 270.99 o
-11 23 1 1888.99 1732.48 259.28 o
-9 23 1 5186.19 5777.68 318.22 o
-7 23 1 15515.86 16314.70 534.25 o
-5 23 1 4135.53 4045.26 320.73 o
-3 23 1 4810.68 4202.57 296.27 o
-1 23 1 13344.94 12930.48 400.00 o
1 23 1 6843.35 5654.20 316.12 o
3 23 1 3441.47 3333.29 304.81 o
5 23 1 4045.38 4505.88 337.09 o
7 23 1 568.50 908.96 252.69 o
9 23 1 210.61 282.20 212.57 o
11 23 1 4.18 -190.73 214.58 o
13 23 1 267.97 103.10 218.06 o
15 23 1 473.22 549.97 265.41 o
17 23 1 2777.52 2525.50 323.35 o
19 23 1 1463.98 2027.90 330.09 o
21 23 1 505.14 247.78 314.96 o
-18 24 1 13688.47 13392.25 549.46 o
-16 24 1 12938.85 12359.02 492.17 o
-14 24 1 15820.94 16656.71 543.29 o
-12 24 1 18482.46 19065.67 641.79 o
-10 24 1 6594.38 7761.22 368.44 o
-8 24 1 6095.72 7396.03 410.37 o
-6 24 1 2420.29 2112.27 308.52 o
-4 24 1 40.20 290.14 256.05 o
-2 24 1 34.33 -25.85 230.66 o
0 24 1 4150.93 3585.61 363.18 o
2 24 1 6191.98 5688.80 371.86 o
4 24 1 15613.22 15552.83 530.46 o
6 24 1 20358.70 21128.94 611.01 o
8 24 1 16814.47 17090.24 549.41 o
10 24 1 17306.24 19075.87 586.02 o
12 24 1 20583.88 22070.68 590.41 o
14 24 1 7598.39 7367.01 421.34 o
16 24 1 7809.74 8595.90 462.83 o
-13 25 1 1906.41 1755.24 376.11 o
-11 25 1 10393.78 10907.02 503.39 o
-9 25 1 5972.06 6690.96 434.91 o
-7 25 1 17717.38 18292.66 594.18 o
-5 25 1 23827.12 23506.49 763.85 o
-3 25 1 21043.07 21341.84 629.22 o
-1 25 1 31121.71 32863.20 925.96 o
1 25 1 10463.70 9352.75 494.51 o
3 25 1 8480.15 8819.08 507.20 o
5 25 1 4358.00 4669.47 384.01 o
7 25 1 589.98 316.37 302.15 o
9 25 1 50.78 -164.64 283.93 o
11 25 1 2599.95 2215.23 432.73 o
-4 26 1 22.88 -255.55 356.43 o
-2 26 1 635.06 513.82 385.88 o
0 26 1 3679.84 3382.74 489.48 o
2 26 1 3839.52 3634.39 467.90 o
-46 0 2 130.01 -145.36 424.94 o
-44 0 2 4034.07 2829.89 458.39 o
-42 0 2 7101.87 6713.99 548.47 o
-40 0 2 20599.63 21543.36 822.93 o
-38 0 2 21592.97 23643.39 925.24 o
-36 0 2 35909.32 36233.26 1019.05 o
-34 0 2 110442.09 106806.62 2211.47 o
-32 0 2 109785.95 115155.79 1955.94 o
-30 0 2 128717.20 132615.73 2087.87 o
-28 0 2 151280.12 151477.38 2337.22 o
-26 0 2 31953.21 31634.00 621.21 o
-24 0 2 40941.88 42852.56 725.61 o
-22 0 2 3170.05 4114.95 162.91 o
-20 0 2 3165.13 3519.00 153.67 o
-18 0 2 502.76 1282.79 106.14 o
-16 0 2 67857.86 69494.36 1008.19 o
-14 0 2 310599.66 332136.41 14488.72 o
-12 0 2 262619.25 285823.84 10170.55 o
-10 0 2 240058.38 239281.22 14864.90 o
-8 0 2 844533.69 808746.31 25944.63 o
-6 0 2 21416.42 23708.18 321.09 o
-4 0 2 413606.94 454458.91 17540.82 o
-2 0 2 623593.00 599100.06 27369.33 o
0 0 2 112858.24 118222.55 3685.07 o
2 0 2 7685.52 9313.64 143.24 o
4 0 2 11480.51 13731.88 216.77 o
6 0 2 21513.68 22371.58 328.14 o
8 0 2 17635.99 15951.02 250.64 o
10 0 2 1083.02 1157.43 78.08 o
12 0 2 37197.52 35803.45 526.18 o
14 0 2 229084.83 261152.00 3713.48 o
16 0 2 318585.00 339914.62 6080.54 o
18 0 2 76140.28 82461.54 1157.09 o
20 0 2 133064.91 124736.97 1742.56 o
22 0 2 86579.98 90361.32 1353.25 o
24 0 2 87742.30 86715.33 1397.96 o
26 0 2 8528.47 7062.21 329.93 o
28 0 2 10595.66 13294.40 453.03 o
30 0 2 10739.08 8094.76 417.18 o
32 0 2 212.18 -44.51 227.74 o
34 0 2 4972.19 4853.24 360.67 o
36 0 2 4916.18 5288.92 360.53 o
38 0 2 4216.58 3672.20 425.77 o
40 0 2 29869.03 31049.84 1122.91 o
42 0 2 32370.92 34456.93 1378.99 o
44 0 2 17005.61 16179.79 965.29 o
-47 1 2 25795.78 29057.71 947.93 o
-45 1 2 28956.47 30075.52 824.62 o
-43 1 2 19872.80 18733.67 567.38 o
-41 1 2 16971.65 19247.53 556.11 o
-39 1 2 17157.91 19203.51 561.86 o
-37 1 2 8404.42 8137.09 324.98 o
-35 1 2 3221.55 3725.62 245.82 o
-33 1 2 2220.17 1873.43 184.72 o
-31 1 2 1690.24 1519.99 174.36 o
-29 1 2 2608.47 2789.01 172.15 o
-27 1 2 46469.27 45335.05 537.47 o
-25 1 2 47114.18 45091.51 534.32 o
-23 1 2 106253.96 107741.47 1057.22 o
-21 1 2 137908.06 139044.14 1296.57 o
-19 1 2 184449.73 188165.27 1740.11 o
-17 1 2 60027.57 58663.43 610.06 o
-15 1 2 155957.38 169139.80 1737.80 o
-13 1 2 81804.19 90321.76 880.56 o
-11 1 2 37047.12 35427.98 390.94 o
-9 1 2 12426.04 11738.59 162.25 o
-7 1 2 11013.02 11350.76 141.08 o
-5 1 2 19312.31 20490.46 236.65 o
-3 1 2 1230.35 1567.11 35.18 o
-1 1 2 169622.00 181831.28 5054.11 o
1 1 2 143410.55 143360.64 3133.60 o
3 1 2 192600.88 193526.95 4211.85 o
5 1 2 473855.25 498438.72 13607.08 o
7 1 2 65503.29 67092.27 605.13 o
9 1 2 124462.53 122326.12 1134.25 o
11 1 2 54373.45 52952.23 513.29 o
13 1 2 112046.64 117335.01 1092.71 o
15 1 2 9576.06 9944.17 211.84 o
17 1 2 19802.85 17399.12 271.28 o
19 1 2 537.87 471.82 81.71 o
21 1 2 2519.82 2838.00 127.67 o
23 1 2 3696.09 4513.11 160.55 o
25 1 2 42596.39 41579.27 548.50 o
27 1 2 15768.57 16786.51 346.53 o
29 1 2 22349.29 21222.01 431.67 o
31 1 2 29004.35 31052.24 608.26 o
33 1 2 42744.57 41875.13 716.53 o
35 1 2 40489.28 41979.06 746.82 o
37 1 2 17760.94 17302.81 464.54 o
39 1 2 13261.22 13853.51 473.03 o
41 1 2 10351.66 10591.69 539.05 o
43 1 2 3334.92 3678.22 409.89 o
-46 2 2 66.44 125.53 329.37 o
-44 2 2 2587.97 2907.20 306.26 o
-42 2 2 703.73 971.80 254.90 o
-40 2 2 1149.92 1072.88 235.81 o
-38 2 2 1646.46 1671.39 215.61 o
-36 2 2 104.75 133.57 160.43 o
-34 2 2 1884.57 1815.40 186.42 o
-32 2 2 4890.31 5013.61 231.52 o
-30 2 2 26637.21 27130.27 458.53 o
-28 2 2 3095.02 3339.03 158.36 o
-26 2 2 3317.01 3358.90 145.15 o
-24 2 2 4863.79 6191.18 173.21 o
-22 2 2 29818.99 29358.62 410.87 o
-20 2 2 1332.64 1063.95 91.51 o
-18 2 2 5916.34 8685.85 183.12 o
-16 2 2 289.05 18.47 74.80 o
-14 2 2 580.43 1061.46 76.26 o
-12 2 2 40057.34 41176.13 460.65 o
-10 2 2 4622.48 6089.43 133.76 o
-8 2 2 138359.98 140306.67 2272.79 o
-6 2 2 13343.27 18698.04 213.96 o
-4 2 2 168146.59 173975.94 4172.79 o
-2 2 2 70391.74 70789.32 931.15 o
0 2 2 2352.12 2218.82 47.44 o
2 2 2 12121.18 13221.84 140.13 o
4 2 2 242276.56 258528.33 6150.95 o
6 2 2 670.86 1312.56 44.34 o
8 2 2 25676.04 30840.23 314.70 o
10 2 2 70313.41 75509.77 678.14 o
12 2 2 48496.51 50586.98 492.23 o
14 2 2 12917.44 13706.22 241.59 o
16 2 2 40641.61 40541.18 448.51 o
18 2 2 14995.96 17438.11 268.40 o
20 2 2 986.00 623.24 95.73 o
22 2 2 2687.81 2890.98 138.48 o
24 2 2 213.46 238.17 112.49 o
26 2 2 4183.84 2610.37 163.70 o
28 2 2 1775.74 2096.68 161.85 o
30 2 2 512.47 1040.71 161.36 o
32 2 2 1335.76 594.93 179.26 o
34 2 2 546.86 456.42 204.25 o
36 2 2 309.13 389.76 203.35 o
38 2 2 1048.00 991.31 234.82 o
40 2 2 398.17 -123.23 262.66 o
42 2 2 403.96 374.83 311.71 o
44 2 2 55.77 13.10 333.52 o
-45 3 2 15865.69 16538.09 638.44 o
-43 3 2 9402.76 11263.03 475.54 o
-41 3 2 2703.72 2581.26 285.08 o
-39 3 2 1467.16 1221.34 218.14 o
-37 3 2 280.52 425.18 187.03 o
-35 3 2 217.04 228.85 152.25 o
-33 3 2 611.57 523.34 147.97 o
-31 3 2 1349.79 1351.71 141.96 o
-29 3 2 14400.67 14903.74 320.71 o
-27 3 2 46966.95 49041.09 593.13 o
-25 3 2 15448.05 15770.36 294.90 o
-23 3 2 27401.11 24665.28 372.05 o
-21 3 2 2160.30 2210.20 114.46 o
-19 3 2 13266.85 13839.60 245.62 o
-17 3 2 7932.05 7580.46 206.98 o
-15 3 2 9100.47 8448.71 169.30 o
-13 3 2 11855.70 9931.30 177.85 o
-11 3 2 366.44 469.28 50.25 o
-9 3 2 26975.06 27590.28 317.69 o
-7 3 2 682.18 707.39 46.19 o
-5 3 2 20075.10 21869.98 223.52 o
-3 3 2 10852.97 14052.72 148.63 o
-1 3 2 84694.90 86546.45 1012.04 o
1 3 2 156381.91 164885.25 7294.83 o
3 3 2 42129.48 42465.85 375.50 o
5 3 2 4781.48 7225.62 113.55 o
7 3 2 51866.38 50064.19 462.66 o
9 3 2 59701.41 61070.41 562.08 o
11 3 2 84542.28 82509.47 799.60 o
13 3 2 68801.80 77308.62 752.24 o
15 3 2 60507.02 62288.37 622.89 o
17 3 2 9940.74 11413.16 221.20 o
19 3 2 15664.38 15297.41 274.50 o
21 3 2 21.47 -43.83 94.99 o
23 3 2 119.75 89.03 111.21 o
25 3 2 16722.33 16615.75 339.87 o
27 3 2 19470.02 18057.44 363.05 o
29 3 2 26461.33 28529.68 518.96 o
31 3 2 24584.84 22514.39 442.91 o
33 3 2 33068.49 34372.87 654.20 o
35 3 2 14674.89 14963.09 528.85 o
37 3 2 15009.72 15009.47 513.39 o
39 3 2 8775.71 9003.70 392.62 o
41 3 2 4604.75 3790.28 381.35 o
43 3 2 406.88 562.79 341.31 o
-46 4 2 2710.57 2232.99 351.99 o
-44 4 2 19164.62 19165.59 641.55 o
-42 4 2 22989.11 23484.76 694.76 o
-40 4 2 36051.63 36695.30 867.35 o
-38 4 2 58293.66 60969.71 972.04 o
-36 4 2 72562.92 73606.99 1028.52 o
-34 4 2 94878.70 94072.13 1191.83 o
-32 4 2 62955.33 61365.72 797.05 o
-30 4 2 75364.27 74766.16 912.89 o
-28 4 2 41883.13 43660.72 585.38 o
-26 4 2 41236.05 41012.57 541.87 o
-24 4 2 5854.16 5283.94 164.68 o
-22 4 2 6192.78 6153.75 175.89 o
-20 4 2 1051.89 1258.25 98.84 o
-18 4 2 12768.38 12511.48 259.99 o
-16 4 2 94668.61 98924.61 984.56 o
-14 4 2 2443.72 2548.55 97.50 o
-12 4 2 125853.31 131664.64 1285.36 o
-10 4 2 82925.72 84391.80 839.97 o
-8 4 2 135545.50 147285.67 1967.68 o
-6 4 2 53251.23 51410.57 465.93 o
-4 4 2 60645.70 61140.12 536.72 o
-2 4 2 333810.09 332048.12 7499.79 o
0 4 2 62230.79 62676.23 508.10 o
2 4 2 13053.97 11756.76 131.87 o
4 4 2 34142.35 31320.57 284.83 o
6 4 2 267.81 489.80 40.92 o
8 4 2 64766.01 69476.03 634.20 o
10 4 2 46033.82 47974.55 461.98 o
12 4 2 3934.09 3685.63 106.30 o
14 4 2 122007.95 117885.19 1104.82 o
16 4 2 151179.22 162391.86 1493.57 o
18 4 2 260916.56 261320.50 2438.83 o
20 4 2 189565.22 199120.45 1911.03 o
22 4 2 171241.12 175240.92 1716.15 o
24 4 2 104643.42 99884.52 1072.38 o
26 4 2 62930.59 67685.55 878.81 o
28 4 2 34970.21 32480.01 507.50 o
30 4 2 31379.32 32982.87 539.46 o
32 4 2 1200.34 918.50 152.29 o
34 4 2 383.77 701.53 205.49 o
36 4 2 18420.83 17541.76 450.73 o
38 4 2 6429.80 7004.94 349.08 o
40 4 2 23243.47 24332.73 672.72 o
42 4 2 13690.58 15129.37 623.02 o
44 4 2 28055.88 27822.87 953.20 o
-45 5 2 36939.79 37244.08 922.58 o
-43 5 2 34038.94 32807.42 987.14 o
-41 5 2 12334.25 12109.93 458.84 o
-39 5 2 11615.25 11214.51 346.99 o
-37 5 2 7498.32 7384.72 348.08 o
-35 5 2 1343.96 1179.35 172.95 o
-33 5 2 3500.03 3997.75 195.72 o
-31 5 2 18751.75 19247.16 387.49 o
-29 5 2 58213.36 53865.70 690.19 o
-27 5 2 76104.65 78425.86 938.51 o
-25 5 2 69976.91 73735.66 862.30 o
-23 5 2 84238.52 81851.86 896.11 o
-21 5 2 113467.76 112473.75 1196.84 o
-19 5 2 158597.69 161681.38 1578.03 o
-17 5 2 166844.86 178789.80 1704.56 o
-15 5 2 115940.23 125562.27 1312.04 o
-13 5 2 32511.25 31401.54 368.30 o
-11 5 2 1228.45 1431.31 87.02 o
-9 5 2 1347.12 914.60 64.17 o
-7 5 2 2036.79 1435.24 61.31 o
-5 5 2 7682.14 8382.86 132.47 o
-3 5 2 7946.77 6764.69 114.71 o
-1 5 2 42745.50 39641.71 333.56 o
1 5 2 33443.91 31346.38 281.91 o
3 5 2 180775.72 176349.73 2345.26 o
5 5 2 95808.45 87760.34 753.82 o
7 5 2 210769.92 214649.78 2723.72 o
9 5 2 185078.66 196893.28 1968.79 o
11 5 2 242565.98 248114.84 2609.28 o
13 5 2 227349.77 242648.06 2114.08 o
15 5 2 136401.91 131078.92 1196.58 o
17 5 2 22299.37 22402.27 304.06 o
19 5 2 1093.40 846.06 96.71 o
21 5 2 1025.17 781.31 101.71 o
23 5 2 484.36 296.86 102.76 o
25 5 2 15991.92 17421.34 331.97 o
27 5 2 43607.97 42105.05 614.83 o
29 5 2 63805.46 69421.55 881.62 o
31 5 2 104873.50 101361.77 1291.21 o
33 5 2 88453.68 89276.30 1261.81 o
35 5 2 55878.91 58743.48 929.47 o
37 5 2 34597.04 35328.54 718.54 o
39 5 2 33650.35 34108.23 817.21 o
41 5 2 19792.21 19223.05 654.68 o
43 5 2 3412.03 3212.65 410.35 o
-44 6 2 151.31 -22.10 260.14 o
-42 6 2 1614.54 1361.39 348.34 o
-40 6 2 2746.61 2389.09 235.02 o
-38 6 2 7113.77 7364.23 291.93 o
-36 6 2 18528.20 19122.05 440.81 o
-34 6 2 9050.41 9516.01 277.58 o
-32 6 2 9654.44 10847.53 278.44 o
-30 6 2 3243.29 3154.09 168.71 o
-28 6 2 1563.25 2150.33 149.50 o
-26 6 2 419.95 406.29 120.89 o
-24 6 2 4852.71 5031.83 180.12 o
-22 6 2 1075.06 1341.08 109.07 o
-20 6 2 1124.62 2361.77 118.72 o
-18 6 2 19297.73 19672.91 288.12 o
-16 6 2 2454.02 2514.23 109.14 o
-14 6 2 37606.43 36791.05 432.43 o
-12 6 2 9476.80 9110.56 171.47 o
-10 6 2 170305.41 196101.61 2073.79 o
-8 6 2 58301.30 62134.04 595.73 o
-6 6 2 101155.68 100799.14 910.14 o
-4 6 2 74834.09 69810.85 628.15 o
-2 6 2 86374.70 86030.24 733.91 o
0 6 2 51958.85 54816.07 481.91 o
2 6 2 113040.12 119621.53 1022.62 o
4 6 2 95857.03 98920.35 817.33 o
6 6 2 22.76 6.03 51.88 o
8 6 2 13966.92 17329.39 270.88 o
10 6 2 966.10 535.18 79.91 o
12 6 2 505.65 397.66 76.81 o
14 6 2 28429.57 29882.38 336.36 o
16 6 2 15568.42 16330.82 282.10 o
18 6 2 34526.76 32083.17 388.20 o
20 6 2 37623.72 36112.73 453.05 o
22 6 2 31314.04 31749.66 436.49 o
24 6 2 24281.94 22108.80 362.13 o
26 6 2 6587.62 7576.72 229.91 o
28 6 2 19760.44 19157.31 399.43 o
30 6 2 1605.90 1759.93 182.39 o
32 6 2 438.46 169.61 143.97 o
34 6 2 2053.75 1531.39 213.70 o
36 6 2 449.22 863.29 199.29 o
38 6 2 11332.76 11269.02 422.33 o
40 6 2 7641.47 7359.77 389.14 o
42 6 2 11422.42 11923.64 616.71 o
-45 7 2 152.23 -152.78 290.01 o
-43 7 2 2289.56 1825.81 338.15 o
-41 7 2 898.91 1182.48 240.94 o
-39 7 2 1360.98 1196.61 195.23 o
-37 7 2 2115.05 2040.94 217.04 o
-35 7 2 3478.62 2854.20 194.87 o
-33 7 2 1293.31 1620.92 163.81 o
-31 7 2 127.05 194.50 132.96 o
-29 7 2 31.34 63.46 118.06 o
-27 7 2 7422.17 6846.72 222.17 o
-25 7 2 402.39 570.15 115.76 o
-23 7 2 6063.37 7605.72 227.62 o
-21 7 2 11182.05 9531.44 209.00 o
-19 7 2 23673.99 22498.15 332.34 o
-17 7 2 9756.13 8652.67 188.89 o
-15 7 2 42714.46 45556.42 507.69 o
-13 7 2 241.90 313.55 79.30 o
-11 7 2 15054.70 15989.55 276.26 o
-9 7 2 2731.16 3590.52 105.33 o
-7 7 2 5119.13 7429.66 143.83 o
-5 7 2 112777.05 115590.32 1036.03 o
-3 7 2 90317.68 97304.30 831.37 o
-1 7 2 37135.26 34846.16 315.64 o
1 7 2 24209.69 22006.23 228.60 o
3 7 2 24762.70 21098.66 220.91 o
5 7 2 74085.56 79872.55 670.76 o
7 7 2 3181.16 2049.53 89.28 o
9 7 2 4578.68 4235.09 125.74 o
11 7 2 721.69 1001.35 83.12 o
13 7 2 2757.91 3131.59 125.60 o
15 7 2 212.79 736.89 81.41 o
17 7 2 3537.37 2966.19 119.65 o
19 7 2 3106.14 2864.05 122.94 o
21 7 2 25035.63 21536.80 322.69 o
23 7 2 10985.62 11944.76 262.45 o
25 7 2 690.46 804.30 132.00 o
27 7 2 47.85 69.31 123.72 o
29 7 2 306.04 159.59 154.95 o
31 7 2 1692.03 1555.02 188.98 o
33 7 2 1269.52 1316.48 228.10 o
35 7 2 80.95 -102.31 214.86 o
37 7 2 171.16 537.16 225.97 o
39 7 2 323.70 76.75 266.01 o
41 7 2 2297.74 2267.74 350.26 o
43 7 2 25.92 95.92 379.03 o
-44 8 2 1955.65 1715.63 313.50 o
-42 8 2 9116.61 8678.11 410.99 o
-40 8 2 10255.91 10409.31 420.64 o
-38 8 2 8947.81 9569.86 367.02 o
-36 8 2 17904.18 18409.93 491.72 o
-34 8 2 21917.33 22110.33 432.57 o
-32 8 2 45889.81 45989.84 649.37 o
-30 8 2 37117.31 36478.43 529.60 o
-28 8 2 18988.07 18108.53 340.24 o
-26 8 2 12766.79 12873.34 269.88 o
-24 8 2 3959.86 3477.00 150.23 o
-22 8 2 11843.38 11270.81 238.61 o
-20 8 2 1929.90 1862.58 116.04 o
-18 8 2 1225.40 1327.18 102.12 o
-16 8 2 73881.80 69604.09 727.87 o
-14 8 2 171791.48 178221.47 1730.66 o
-12 8 2 194789.55 212371.39 1886.37 o
-10 8 2 77828.55 71612.29 693.21 o
-8 8 2 138976.91 132488.16 1121.44 o
-6 8 2 326985.59 333338.00 9323.25 o
-4 8 2 162042.22 156771.91 1413.55 o
-2 8 2 144520.00 145408.55 1209.80 o
0 8 2 191181.03 197197.86 1803.73 o
2 8 2 37188.73 40522.60 379.79 o
4 8 2 3065.42 4545.23 104.31 o
6 8 2 6437.74 6055.34 130.87 o
8 8 2 5802.28 6586.06 147.12 o
10 8 2 4095.01 3333.87 118.39 o
12 8 2 35904.96 34692.82 392.46 o
14 8 2 24581.16 26490.19 324.73 o
16 8 2 84755.54 81956.55 821.11 o
18 8 2 39478.71 36717.43 422.66 o
20 8 2 18993.67 18423.44 307.11 o
22 8 2 7314.80 6811.67 192.93 o
24 8 2 14514.87 17387.50 349.68 o
26 8 2 46418.21 44844.12 648.98 o
28 8 2 20547.74 20152.43 433.13 o
30 8 2 3527.55 3242.58 235.59 o
32 8 2 811.96 673.77 182.19 o
34 8 2 2852.43 3433.17 289.46 o
36 8 2 2295.79 1756.23 274.60 o
38 8 2 1602.98 1435.77 288.53 o
40 8 2 4052.58 4424.23 378.93 o
42 8 2 12766.55 13233.60 579.32 o
-43 9 2 13736.60 14263.85 594.97 o
-41 9 2 22195.53 22938.04 632.19 o
-39 9 2 20628.06 20217.03 717.07 o
-37 9 2 9376.68 9277.51 343.35 o
-35 9 2 5217.40 5346.80 237.81 o
-33 9 2 1479.80 1094.43 168.86 o
-31 9 2 2050.82 2368.84 173.94 o
-29 9 2 21175.06 22536.77 426.02 o
-27 9 2 22119.20 22350.27 391.28 o
-25 9 2 76034.95 69095.79 785.82 o
-23 9 2 92322.70 96753.83 1083.89 o
-21 9 2 112556.70 109666.02 1145.52 o
-19 9 2 191720.92 192771.41 1827.57 o
-17 9 2 207018.66 202134.33 1899.37 o
-15 9 2 142155.12 145508.64 1360.20 o
-13 9 2 147248.44 152572.81 1369.24 o
-11 9 2 145368.89 155542.83 1364.33 o
-9 9 2 24160.19 21076.48 316.96 o
-7 9 2 9650.60 10020.32 184.65 o
-5 9 2 1665.16 2009.45 89.95 o
-3 9 2 26364.65 27766.16 294.76 o
-1 9 2 59682.28 54652.40 478.06 o
1 9 2 268573.31 274979.19 2855.30 o
3 9 2 335294.56 349173.56 4843.22 o
5 9 2 143271.25 137705.06 1113.45 o
7 9 2 194402.95 195040.72 1601.44 o
9 9 2 219410.92 230904.25 2034.13 o
11 9 2 81464.17 78767.43 770.28 o
13 9 2 72531.16 72531.50 733.92 o
15 9 2 44015.04 43252.90 492.20 o
17 9 2 19837.54 19069.34 292.78 o
19 9 2 1582.05 1533.53 122.60 o
21 9 2 2508.52 1576.43 134.70 o
23 9 2 39439.93 40273.14 512.88 o
25 9 2 14275.07 13879.98 327.56 o
27 9 2 44241.50 42475.49 653.29 o
29 9 2 51306.59 46701.00 786.87 o
31 9 2 38016.19 40366.85 705.83 o
33 9 2 44688.03 45780.60 874.48 o
35 9 2 29180.47 30469.09 711.74 o
37 9 2 20903.64 20615.57 612.38 o
39 9 2 16536.17 17530.94 593.74 o
41 9 2 10750.08 11881.97 549.35 o
-42 10 2 1904.28 1877.86 301.28 o
-40 10 2 8510.77 8999.06 421.14 o
-38 10 2 24085.86 24747.21 652.22 o
-36 10 2 19659.15 18544.70 470.81 o
-34 10 2 28623.92 27161.59 656.28 o
-32 10 2 72282.67 71410.55 924.62 o
-30 10 2 41216.57 40995.11 576.41 o
-28 10 2 32002.57 29670.69 448.95 o
-26 10 2 50723.28 50236.52 620.29 o
-24 10 2 45773.33 43568.55 554.22 o
-22 10 2 1587.69 1834.54 123.09 o
-20 10 2 1445.34 1395.70 113.59 o
-18 10 2 2054.75 2039.96 108.79 o
-16 10 2 25301.00 26608.86 333.66 o
-14 10 2 61053.91 55731.98 559.98 o
-12 10 2 113739.15 121033.86 1059.67 o
-10 10 2 70316.59 62183.40 599.52 o
-8 10 2 78039.52 78042.01 720.07 o
-6 10 2 75995.17 76133.38 690.30 o
-4 10 2 53939.67 50158.64 475.12 o
-2 10 2 43783.51 41624.16 399.60 o
0 10 2 82967.12 81639.38 710.61 o
2 10 2 3588.46 3867.70 104.88 o
4 10 2 2283.13 1952.93 81.67 o
6 10 2 1784.38 2665.78 94.97 o
8 10 2 18007.13 17973.01 246.24 o
10 10 2 29527.55 27130.64 342.81 o
12 10 2 89538.95 86992.80 880.38 o
14 10 2 59403.79 58235.00 625.66 o
16 10 2 107936.80 109877.77 1058.11 o
18 10 2 38268.12 36946.87 462.44 o
20 10 2 44032.01 45009.38 550.69 o
22 10 2 31829.96 30230.28 452.06 o
24 10 2 57952.14 59888.03 746.76 o
26 10 2 20078.41 18204.58 415.93 o
28 10 2 13916.46 13750.91 367.54 o
30 10 2 8061.36 8933.94 334.69 o
32 10 2 2646.77 3188.76 232.08 o
34 10 2 8.27 -173.06 173.06 o
36 10 2 270.31 230.99 246.23 o
38 10 2 4443.71 4429.28 362.55 o
40 10 2 4704.63 5044.86 473.12 o
-41 11 2 2910.63 2468.77 318.33 o
-39 11 2 2629.35 2417.35 334.21 o
-37 11 2 529.06 73.23 228.29 o
-35 11 2 808.73 221.06 189.91 o
-33 11 2 246.47 -137.13 169.23 o
-31 11 2 20.74 -132.81 132.81 o
-29 11 2 1401.26 1365.67 160.07 o
-27 11 2 1189.19 1192.15 134.78 o
-25 11 2 104.99 21.21 114.51 o
-23 11 2 20920.52 20342.39 341.29 o
-21 11 2 6274.67 5429.49 174.38 o
-19 11 2 144.35 195.16 95.42 o
-17 11 2 3898.20 3441.53 139.53 o
-15 11 2 2415.74 2638.05 125.16 o
-13 11 2 5020.66 4237.27 129.32 o
-11 11 2 15177.60 15356.23 252.99 o
-9 11 2 3361.89 3346.96 121.27 o
-7 11 2 2216.60 1948.76 96.30 o
-5 11 2 11810.91 11837.38 212.42 o
-3 11 2 5653.81 6717.96 139.37 o
-1 11 2 6608.40 5906.67 125.87 o
1 11 2 1337.58 1136.30 78.27 o
3 11 2 3193.18 2766.21 95.73 o
5 11 2 14146.06 14583.90 225.52 o
7 11 2 332.40 658.31 82.66 o
9 11 2 8574.77 9848.97 199.90 o
11 11 2 114.26 13.66 89.80 o
13 11 2 1416.57 1370.52 114.55 o
15 11 2 74.88 312.54 108.23 o
17 11 2 3935.30 3829.77 175.19 o
19 11 2 317.58 -27.73 119.58 o
21 11 2 730.74 298.68 130.93 o
23 11 2 892.74 910.24 161.93 o
25 11 2 7539.10 6870.94 236.35 o
27 11 2 1856.35 2129.73 210.49 o
29 11 2 171.18 -124.70 172.47 o
31 11 2 649.67 474.26 193.69 o
33 11 2 1669.54 1430.41 224.62 o
35 11 2 2496.02 2652.41 313.63 o
37 11 2 3801.42 3498.08 361.89 o
39 11 2 2829.93 2751.30 387.06 o
-40 12 2 8361.27 8643.49 444.39 o
-38 12 2 8971.96 8889.05 373.13 o
-36 12 2 18378.84 19045.97 535.39 o
-34 12 2 15123.33 15054.28 387.69 o
-32 12 2 19321.25 18157.26 409.61 o
-30 12 2 8747.51 8805.79 263.77 o
-28 12 2 8559.79 9188.67 238.58 o
-26 12 2 4467.87 4473.84 182.39 o
-24 12 2 2426.34 3318.10 177.26 o
-22 12 2 1005.25 1255.16 143.65 o
-20 12 2 30.38 91.71 115.33 o
-18 12 2 4244.13 4246.32 167.49 o
-16 12 2 228.00 127.35 99.15 o
-14 12 2 10526.92 11300.09 255.66 o
-12 12 2 22038.62 18812.91 286.37 o
-10 12 2 22913.33 23756.66 327.59 o
-8 12 2 10338.19 11149.09 223.58 o
-6 12 2 3472.62 3323.66 121.16 o
-4 12 2 36399.68 36049.28 389.71 o
-2 12 2 2717.85 2508.39 104.88 o
0 12 2 22176.13 22705.94 354.83 o
2 12 2 21356.14 20130.50 269.28 o
4 12 2 1389.99 1403.53 85.46 o
6 12 2 117.33 97.25 71.63 o
8 12 2 101.82 197.12 87.45 o
10 12 2 2024.83 2400.38 127.21 o
12 12 2 730.03 708.95 112.22 o
14 12 2 10003.07 10325.71 242.93 o
16 12 2 18462.08 19063.69 367.30 o
18 12 2 23812.50 24760.85 441.84 o
20 12 2 44966.58 44365.32 609.31 o
22 12 2 21819.46 24443.37 453.29 o
24 12 2 20118.54 18356.44 418.95 o
26 12 2 23274.63 20943.76 437.38 o
28 12 2 21472.65 19270.38 503.65 o
30 12 2 5253.97 5540.26 278.32 o
32 12 2 5489.12 5836.39 298.13 o
34 12 2 48.49 -202.26 202.26 o
36 12 2 377.24 275.45 258.37 o
38 12 2 2125.06 2696.88 382.38 o
-41 13 2 19364.71 19276.20 666.03 o
-39 13 2 4387.83 3674.57 369.03 o
-37 13 2 3654.98 4090.86 307.59 o
-35 13 2 1110.49 718.19 194.58 o
-33 13 2 24.04 -26.44 150.59 o
-31 13 2 7053.61 6082.38 273.23 o
-29 13 2 19463.38 21205.81 466.12 o
-27 13 2 23498.11 22291.54 466.17 o
-25 13 2 37971.20 37863.40 595.90 o
-23 13 2 35171.93 33067.91 540.77 o
-21 13 2 48660.63 47532.15 649.22 o
-19 13 2 55984.08 56727.88 696.57 o
-17 13 2 97293.54 99292.86 1044.88 o
-15 13 2 118535.07 113920.82 1215.68 o
-13 13 2 37870.80 41193.00 512.18 o
-11 13 2 14093.82 12761.29 247.14 o
-9 13 2 17935.92 19907.82 312.29 o
-7 13 2 790.76 773.36 100.01 o
-5 13 2 727.00 797.39 92.58 o
-3 13 2 8507.42 8510.12 169.41 o
-1 13 2 32242.58 31228.58 349.35 o
1 13 2 62140.35 60187.74 570.69 o
3 13 2 64981.60 62550.48 584.44 o
5 13 2 92926.09 88736.94 802.79 o
7 13 2 90730.44 90805.89 877.45 o
9 13 2 89313.60 86173.38 898.48 o
11 13 2 118774.96 117898.58 1268.90 o
13 13 2 47747.26 44807.46 604.72 o
15 13 2 27602.62 30101.25 482.54 o
17 13 2 8426.01 6855.36 238.17 o
19 13 2 736.33 659.98 156.49 o
21 13 2 4244.00 4570.28 229.22 o
23 13 2 3717.62 3427.81 235.49 o
25 13 2 15879.50 17555.52 423.94 o
27 13 2 25165.37 24564.12 561.78 o
29 13 2 37521.56 37131.13 791.89 o
31 13 2 68825.12 69389.43 1112.45 o
33 13 2 40281.66 40848.03 872.73 o
35 13 2 36312.81 35834.20 865.23 o
37 13 2 30830.51 30776.64 845.04 o
-38 14 2 23204.34 21949.83 642.87 o
-36 14 2 21928.49 22641.21 692.05 o
-34 14 2 28065.07 27032.58 619.54 o
-32 14 2 25833.39 25731.71 564.60 o
-30 14 2 29254.17 30068.34 577.57 o
-28 14 2 18866.77 19421.27 436.29 o
-26 14 2 17271.27 15462.19 372.22 o
-24 14 2 2110.18 1765.10 183.49 o
-22 14 2 566.43 431.32 150.58 o
-20 14 2 5272.68 4603.75 209.80 o
-18 14 2 19470.92 19629.09 399.36 o
-16 14 2 18381.65 15742.97 336.02 o
-14 14 2 56448.49 62971.61 788.84 o
-12 14 2 18246.91 16478.60 321.95 o
-10 14 2 33032.73 33780.73 484.22 o
-8 14 2 73430.73 71644.16 774.46 o
-6 14 2 74598.80 74285.93 768.66 o
-4 14 2 85325.53 87180.34 816.88 o
-2 14 2 55128.06 51789.16 507.08 o
0 14 2 46870.39 46430.71 483.61 o
2 14 2 77846.81 74679.85 701.10 o
4 14 2 8720.13 9894.60 190.05 o
6 14 2 4833.13 4555.94 154.71 o
8 14 2 73.18 -37.92 104.70 o
10 14 2 6811.86 7807.48 230.94 o
12 14 2 10866.56 10009.27 268.84 o
14 14 2 15407.63 16828.43 371.92 o
16 14 2 20859.13 20664.47 492.25 o
18 14 2 80444.23 82162.78 1054.53 o
20 14 2 78766.35 75165.41 1008.13 o
22 14 2 68122.17 68191.33 932.19 o
24 14 2 42558.58 41317.69 792.08 o
26 14 2 31003.56 32067.53 614.97 o
28 14 2 18195.28 17236.59 452.07 o
30 14 2 4591.34 4163.45 321.38 o
32 14 2 52.19 467.82 260.64 o
34 14 2 109.47 42.29 261.10 o
36 14 2 4201.09 3790.57 369.53 o
-37 15 2 85.21 31.92 219.95 o
-35 15 2 231.52 132.89 212.89 o
-33 15 2 117.72 -63.87 209.46 o
-31 15 2 697.15 646.55 180.63 o
-29 15 2 9745.04 11793.06 339.91 o
-27 15 2 6945.42 6519.32 274.13 o
-25 15 2 7916.13 8652.90 281.58 o
-23 15 2 10309.54 10289.26 289.03 o
-21 15 2 8703.93 9161.00 297.68 o
-19 15 2 12523.42 11934.23 329.79 o
-17 15 2 3244.81 3836.62 205.05 o
-15 15 2 8405.68 8511.73 254.95 o
-13 15 2 12763.23 14568.20 344.72 o
-11 15 2 286.99 454.00 136.30 o
-9 15 2 4997.34 4780.65 188.29 o
-7 15 2 1977.03 1941.00 147.52 o
-5 15 2 578.93 608.78 123.01 o
-3 15 2 12826.42 13289.50 300.57 o
-1 15 2 702.51 822.80 109.14 o
1 15 2 10669.08 11596.06 215.20 o
3 15 2 24428.31 24926.38 360.74 o
5 15 2 2780.84 2509.40 125.73 o
7 15 2 15153.69 16786.23 367.58 o
9 15 2 52967.56 51018.63 697.80 o
11 15 2 26857.40 27329.38 495.89 o
13 15 2 34312.16 33957.96 609.59 o
15 15 2 8403.11 8988.59 322.93 o
17 15 2 11733.19 9934.79 351.10 o
19 15 2 518.69 258.09 174.77 o
21 15 2 1391.15 1157.58 218.98 o
23 15 2 812.28 701.13 207.11 o
25 15 2 3222.18 3109.80 249.51 o
27 15 2 9249.20 9371.67 347.21 o
29 15 2 14390.30 16150.45 442.51 o
31 15 2 5203.27 5200.70 365.57 o
33 15 2 6587.05 6489.40 397.18 o
35 15 2 13065.43 13284.50 542.18 o
-36 16 2 218.55 -77.31 222.64 o
-34 16 2 200.55 25.17 210.28 o
-32 16 2 144.33 300.82 207.04 o
-30 16 2 3858.83 4117.67 261.05 o
-28 16 2 1809.50 1808.91 196.42 o
-26 16 2 54.78 25.94 159.58 o
-24 16 2 274.44 393.32 165.18 o
-22 16 2 1430.92 1724.33 199.76 o
-20 16 2 173.84 19.79 182.33 o
-18 16 2 313.98 571.30 188.80 o
-16 16 2 498.47 1180.64 180.65 o
-14 16 2 2558.77 2011.03 186.73 o
-12 16 2 4195.26 4740.89 215.97 o
-10 16 2 15780.44 15783.23 348.33 o
-8 16 2 5831.42 6009.58 235.13 o
-6 16 2 2118.92 2906.27 168.40 o
-4 16 2 19174.81 18918.33 339.97 o
-2 16 2 9955.35 10045.31 221.91 o
0 16 2 10141.32 8290.33 202.55 o
2 16 2 382.34 717.90 99.86 o
4 16 2 609.71 597.10 107.80 o
6 16 2 229.29 287.82 123.70 o
8 16 2 881.95 558.97 150.36 o
10 16 2 9302.03 9684.17 287.68 o
12 16 2 13583.49 14038.29 377.66 o
14 16 2 1043.22 473.86 195.93 o
16 16 2 3250.63 3233.55 241.14 o
18 16 2 5389.24 5073.67 260.98 o
20 16 2 104.27 390.68 197.86 o
22 16 2 816.45 846.98 213.39 o
24 16 2 58.44 -160.94 200.85 o
26 16 2 145.41 252.71 211.78 o
28 16 2 144.62 -138.81 242.41 o
30 16 2 40.82 193.16 222.85 o
32 16 2 1319.98 1038.31 300.62 o
34 16 2 268.95 561.52 339.50 o
-35 17 2 1263.73 1207.94 251.92 o
-33 17 2 22.47 -167.62 200.81 o
-31 17 2 110.14 -32.25 193.26 o
-29 17 2 2415.67 1911.63 224.16 o
-27 17 2 7313.66 7319.42 301.31 o
-25 17 2 16139.30 15913.34 438.91 o
-23 17 2 34033.42 31164.67 656.31 o
-21 17 2 33629.36 34298.00 725.74 o
-19 17 2 40729.66 43414.05 779.43 o
-17 17 2 39632.82 40863.77 706.77 o
-15 17 2 25843.34 28838.93 562.35 o
-13 17 2 17053.98 16275.59 416.65 o
-11 17 2 7240.61 7735.46 263.82 o
-9 17 2 134.01 -140.85 140.85 o
-7 17 2 2941.93 2414.54 179.46 o
-5 17 2 155.98 26.99 137.37 o
-3 17 2 15263.23 15577.72 298.97 o
-1 17 2 18443.32 18317.05 313.92 o
1 17 2 28203.99 27269.52 409.71 o
3 17 2 35540.24 33449.38 454.71 o
5 17 2 79087.65 81857.96 973.79 o
7 17 2 16955.63 17695.34 407.20 o
9 17 2 34777.72 34036.88 604.80 o
11 17 2 13568.49 12603.34 399.92 o
13 17 2 15428.68 16853.63 474.09 o
15 17 2 2674.42 2299.06 248.39 o
17 17 2 6174.45 7220.99 345.51 o
19 17 2 33.51 397.42 194.26 o
21 17 2 59.24 9.13 200.71 o
23 17 2 5567.77 6368.94 327.39 o
25 17 2 2753.98 2130.64 252.28 o
27 17 2 8580.44 9549.27 420.48 o
29 17 2 10599.41 10972.80 475.64 o
31 17 2 15667.83 15499.40 590.23 o
33 17 2 12993.11 12919.76 638.69 o
-34 18 2 30406.28 30788.92 755.01 o
-32 18 2 32947.03 34490.60 770.30 o
-30 18 2 30948.50 32685.29 694.40 o
-28 18 2 23809.93 24841.78 620.13 o
-26 18 2 9506.53 9262.58 391.88 o
-24 18 2 10843.17 11564.60 411.27 o
-22 18 2 3768.69 4353.49 289.88 o
-20 18 2 1510.48 1672.99 228.76 o
-18 18 2 204.69 -189.95 189.95 o
-16 18 2 13268.07 14896.78 450.74 o
-14 18 2 7136.84 6601.03 265.73 o
-12 18 2 43348.79 45709.81 746.57 o
-10 18 2 48891.50 50479.00 742.40 o
-8 18 2 47927.07 46830.81 702.48 o
-6 18 2 76793.51 74269.11 969.79 o
-4 18 2 50447.71 52579.17 708.14 o
-2 18 2 40599.45 40748.61 538.72 o
0 18 2 6802.22 7549.82 203.43 o
2 18 2 7691.86 7901.92 226.52 o
4 18 2 648.97 543.01 125.79 o
6 18 2 302.71 356.44 157.08 o
8 18 2 608.43 912.79 178.34 o
10 18 2 4723.01 3576.43 235.04 o
12 18 2 25145.62 27316.67 579.88 o
14 18 2 26240.79 25246.87 579.60 o
16 18 2 47508.96 50027.61 894.22 o
18 18 2 36044.06 35542.09 846.57 o
20 18 2 50878.96 52417.88 1016.66 o
22 18 2 25029.92 23613.50 631.94 o
24 18 2 24035.09 23024.48 585.79 o
26 18 2 14909.66 15854.70 507.17 o
28 18 2 14756.61 15676.66 604.00 o
30 18 2 6177.15 5516.07 426.77 o
32 18 2 1284.14 1185.05 361.11 o
-31 19 2 146.95 134.43 244.38 o
-29 19 2 831.61 617.28 250.91 o
-27 19 2 6699.16 7320.59 389.56 o
-25 19 2 9603.50 8775.09 388.27 o
-23 19 2 26651.34 27002.85 624.05 o
-21 19 2 31261.78 30696.36 660.23 o
-19 19 2 29312.97 31010.55 664.42 o
-17 19 2 23694.50 22155.44 555.76 o
-15 19 2 13969.49 15193.97 434.98 o
-13 19 2 11158.73 11200.53 450.78 o
-11 19 2 7785.25 8028.94 315.55 o
-9 19 2 4062.21 3905.49 238.62 o
-7 19 2 564.72 552.03 153.85 o
-5 19 2 6976.98 6706.75 252.36 o
-3 19 2 7008.31 7165.18 241.63 o
-1 19 2 18749.95 18782.61 337.21 o
1 19 2 14312.71 16018.59 353.10 o
3 19 2 45230.54 43757.84 626.98 o
5 19 2 68064.05 67535.60 894.64 o
7 19 2 44589.23 43342.52 721.32 o
9 19 2 24802.18 23896.46 508.71 o
11 19 2 19922.03 21170.57 565.34 o
13 19 2 5181.04 5863.19 303.96 o
15 19 2 5265.06 3763.92 278.57 o
17 19 2 2584.58 2795.63 262.71 o
19 19 2 1341.59 1093.21 240.72 o
21 19 2 3542.53 3585.50 318.24 o
23 19 2 1977.74 1939.94 281.33 o
25 19 2 5192.64 5859.88 360.25 o
27 19 2 4925.01 5600.86 350.20 o
29 19 2 10354.97 10491.90 481.34 o
-30 20 2 1330.44 1572.17 299.48 o
-28 20 2 121.10 -247.88 247.88 o
-26 20 2 505.98 391.63 259.99 o
-24 20 2 164.33 222.50 260.05 o
-22 20 2 276.66 81.23 256.36 o
-20 20 2 6.15 -201.02 201.02 o
-18 20 2 654.79 557.56 218.06 o
-16 20 2 3151.61 4010.71 287.88 o
-14 20 2 1943.26 1293.63 230.64 o
-12 20 2 830.14 701.90 209.46 o
-10 20 2 2840.80 3194.23 249.51 o
-8 20 2 10979.12 10876.26 368.04 o
-6 20 2 3550.16 3452.68 228.95 o
-4 20 2 4668.09 4383.16 238.88 o
-2 20 2 345.30 405.43 144.26 o
0 20 2 163.11 -83.99 129.00 o
2 20 2 103.96 130.44 143.25 o
4 20 2 1316.01 1144.40 179.27 o
6 20 2 223.34 287.96 148.49 o
8 20 2 206.60 403.09 188.28 o
10 20 2 506.58 457.08 188.68 o
12 20 2 82.43 28.59 189.75 o
14 20 2 97.73 83.60 223.43 o
16 20 2 83.30 175.26 216.04 o
18 20 2 543.28 107.81 273.19 o
20 20 2 218.49 387.84 280.25 o
22 20 2 854.78 624.32 266.38 o
24 20 2 639.70 76.19 279.09 o
26 20 2 91.22 347.21 271.44 o
28 20 2 32.69 140.56 305.44 o
-27 21 2 5967.31 6597.33 408.01 o
-25 21 2 3923.58 3269.33 340.58 o
-23 21 2 4665.56 4697.80 364.15 o
-21 21 2 4235.03 4820.20 349.49 o
-19 21 2 6354.42 5870.29 351.58 o
-17 21 2 3988.62 4842.00 311.00 o
-15 21 2 2512.16 2608.50 274.05 o
-13 21 2 674.38 613.47 197.42 o
-11 21 2 1170.47 1195.01 214.37 o
-9 21 2 1020.68 618.04 196.17 o
-7 21 2 392.65 182.34 182.62 o
-5 21 2 15.40 -170.38 170.38 o
-3 21 2 2605.46 2482.35 206.03 o
-1 21 2 2967.31 3524.60 243.40 o
1 21 2 3281.22 3111.70 198.51 o
3 21 2 12138.31 12681.05 361.70 o
5 21 2 3141.59 2903.77 248.51 o
7 21 2 5893.86 5776.96 249.63 o
9 21 2 7228.58 6685.00 293.65 o
11 21 2 12208.78 13777.14 413.74 o
13 21 2 8085.93 7887.55 359.30 o
15 21 2 6158.72 6995.75 366.14 o
17 21 2 3722.31 2891.55 328.67 o
19 21 2 760.76 343.30 271.49 o
21 21 2 261.53 -156.74 270.41 o
23 21 2 783.40 505.00 286.49 o
25 21 2 798.46 878.42 316.05 o
-24 22 2 1793.23 1579.30 321.39 o
-22 22 2 600.81 393.74 278.10 o
-20 22 2 346.63 -93.68 264.03 o
-18 22 2 4979.31 5035.05 356.11 o
-16 22 2 10417.42 10270.23 414.10 o
-14 22 2 9032.79 9631.68 404.54 o
-12 22 2 17333.76 16535.41 522.93 o
-10 22 2 30408.71 32418.53 692.11 o
-8 22 2 35206.62 36007.12 683.50 o
-6 22 2 33431.19 33500.57 668.40 o
-4 22 2 30389.43 29365.60 622.05 o
-2 22 2 19461.00 21913.80 511.60 o
0 22 2 21269.12 19792.60 471.76 o
2 22 2 16224.13 16811.37 447.36 o
4 22 2 5752.49 5709.82 291.66 o
6 22 2 781.09 358.76 216.27 o
8 22 2 438.82 290.00 210.43 o
10 22 2 3985.73 4179.34 264.40 o
12 22 2 4523.32 4344.00 308.53 o
14 22 2 8454.27 10126.31 424.03 o
16 22 2 12451.68 12542.80 505.68 o
18 22 2 15774.27 16541.82 577.10 o
20 22 2 15945.33 16943.25 592.54 o
22 22 2 16244.49 17241.85 624.26 o
-21 23 2 15452.75 15324.56 555.51 o
-19 23 2 16549.57 15636.06 565.18 o
-17 23 2 17139.93 18829.26 584.31 o
-15 23 2 15421.91 16520.08 535.58 o
-13 23 2 12240.62 13435.30 452.19 o
-11 23 2 3355.15 3128.56 292.56 o
-9 23 2 530.47 313.58 232.16 o
-7 23 2 565.06 364.54 198.43 o
-5 23 2 1179.27 1002.70 287.59 o
-3 23 2 8075.48 8024.57 373.10 o
-1 23 2 12490.75 13338.43 451.07 o
1 23 2 16570.14 16761.61 590.34 o
3 23 2 15105.30 16034.96 563.38 o
5 23 2 23261.05 24390.37 631.84 o
7 23 2 21325.78 22374.39 606.07 o
9 23 2 20241.93 18478.58 561.72 o
11 23 2 14409.48 14317.14 463.88 o
13 23 2 13588.66 12525.40 478.97 o
15 23 2 3565.98 3832.70 333.55 o
17 23 2 699.81 116.35 275.24 o
19 23 2 510.38 796.16 316.21 o
-18 24 2 665.00 1141.03 324.37 o
-16 24 2 112.46 -148.04 271.45 o
-14 24 2 1373.81 1104.09 268.77 o
-12 24 2 1323.05 1109.08 273.58 o
-10 24 2 3300.76 3254.14 357.24 o
-8 24 2 2421.11 3141.75 312.48 o
-6 24 2 2711.98 3263.16 326.39 o
-4 24 2 1576.24 1722.38 321.46 o
-2 24 2 2742.70 2519.03 308.15 o
0 24 2 1486.22 1569.18 297.56 o
2 24 2 576.61 415.83 308.99 o
4 24 2 1448.51 1145.86 304.83 o
6 24 2 72.99 -96.37 223.24 o
8 24 2 153.50 193.55 236.49 o
10 24 2 2445.54 2674.19 290.18 o
12 24 2 5432.49 5051.14 390.55 o
14 24 2 6554.60 7617.34 417.88 o
16 24 2 1919.74 1487.75 348.64 o
-13 25 2 217.91 -324.53 324.53 o
-11 25 2 255.92 351.42 322.85 o
-9 25 2 80.97 -6.01 295.98 o
-7 25 2 22.25 379.65 284.47 o
-5 25 2 699.19 989.89 306.87 o
-3 25 2 248.15 238.61 273.85 o
-1 25 2 28.81 182.76 310.35 o
1 25 2 1949.67 2249.54 371.05 o
3 25 2 34.59 -311.09 311.09 o
5 25 2 1047.96 704.44 341.98 o
7 25 2 317.88 298.34 293.41 o
9 25 2 2390.52 2735.17 398.03 o
11 25 2 132.09 -197.52 374.79 o
-2 26 2 8088.63 8146.55 540.69 o
0 26 2 5277.64 4818.21 535.95 o
-47 1 3 7787.27 8969.33 494.08 o
-45 1 3 1469.56 1207.89 290.14 o
-43 1 3 9096.14 10206.61 417.02 o
-41 1 3 13606.45 13401.52 463.54 o
-39 1 3 16623.16 17233.75 497.38 o
-37 1 3 14580.44 13854.59 442.75 o
-35 1 3 29205.11 28823.99 557.30 o
-33 1 3 37261.91 37383.15 628.51 o
-31 1 3 13296.16 13762.51 339.00 o
-29 1 3 4409.68 5669.44 235.61 o
-27 1 3 9491.07 9964.73 276.31 o
-25 1 3 60.53 169.76 89.65 o
-23 1 3 5661.41 6147.71 158.61 o
-21 1 3 3833.24 4809.47 135.57 o
-19 1 3 5010.81 3821.29 118.83 o
-17 1 3 17276.33 14692.19 235.93 o
-15 1 3 227822.23 242790.53 3673.60 o
-13 1 3 62055.88 58971.30 636.35 o
-11 1 3 248501.19 246812.25 7877.41 o
-9 1 3 77811.00 78148.80 767.46 o
-7 1 3 493508.38 488243.19 11544.67 o
-5 1 3 59940.67 63188.62 620.63 o
-3 1 3 153022.89 151523.11 9440.14 o
-1 1 3 47499.50 51041.48 473.26 o
1 1 3 1529.12 1341.89 43.98 o
3 1 3 130827.40 138815.38 3066.66 o
5 1 3 1765.29 1793.04 57.99 o
7 1 3 21273.02 23569.13 245.71 o
9 1 3 96529.22 106865.02 994.80 o
11 1 3 53801.07 54065.29 527.53 o
13 1 3 47864.44 47931.50 484.97 o
15 1 3 50809.67 46981.16 480.53 o
17 1 3 81319.18 83074.96 839.23 o
19 1 3 64449.82 64763.23 727.01 o
21 1 3 43514.15 42386.66 523.63 o
23 1 3 8139.32 8380.97 242.17 o
25 1 3 8318.17 8245.95 239.74 o
27 1 3 985.33 702.67 151.15 o
29 1 3 785.16 261.32 173.59 o
31 1 3 2015.82 1902.42 214.21 o
33 1 3 9099.23 8592.83 325.91 o
35 1 3 13080.30 12488.62 402.30 o
37 1 3 12900.26 13415.70 441.77 o
39 1 3 6814.20 7340.78 406.51 o
41 1 3 13463.64 12907.93 636.43 o
43 1 3 9254.30 10068.90 551.30 o
-46 2 3 25620.85 25323.02 723.63 o
-44 2 3 15811.71 15348.80 534.12 o
-42 2 3 14362.38 14121.44 474.07 o
-40 2 3 3889.98 4405.42 292.48 o
-38 2 3 49.97 -144.22 174.04 o
-36 2 3 6704.52 5835.89 269.11 o
-34 2 3 9107.73 8611.67 298.19 o
-32 2 3 54460.93 54590.70 784.20 o
-30 2 3 75642.98 72423.71 957.56 o
-28 2 3 54248.55 56093.20 715.84 o
-26 2 3 137757.78 139396.86 1526.84 o
-24 2 3 131204.80 133897.84 1417.66 o
-22 2 3 166216.47 171848.02 1775.80 o
-20 2 3 110697.50 112870.02 1199.38 o
-18 2 3 120388.32 128420.62 1301.84 o
-16 2 3 121668.73 121396.17 1214.75 o
-14 2 3 42358.56 41991.53 497.54 o
-12 2 3 741.97 1985.32 66.85 o
-10 2 3 14540.81 14291.63 221.76 o
-8 2 3 43330.94 42552.16 446.77 o
-6 2 3 5507.70 6000.29 98.26 o
-4 2 3 157132.02 156077.75 4880.36 o
-2 2 3 6098.35 5829.77 87.99 o
0 2 3 606555.00 623455.81 15177.38 o
2 2 3 568476.94 575794.94 14334.52 o
4 2 3 225976.38 228036.30 14176.38 o
6 2 3 353210.75 372232.62 8838.12 o
8 2 3 282003.97 297945.91 18713.36 o
10 2 3 135407.92 137378.69 1216.37 o
12 2 3 62553.12 58008.90 552.35 o
14 2 3 5444.10 5379.51 136.36 o
16 2 3 39.70 128.89 71.03 o
18 2 3 1904.29 2377.65 112.31 o
20 2 3 16975.59 15115.13 285.55 o
22 2 3 44930.50 43908.46 557.69 o
24 2 3 40424.07 38714.01 544.67 o
26 2 3 90237.62 87256.20 1034.65 o
28 2 3 99851.25 103016.27 1271.64 o
30 2 3 69386.50 67738.37 991.33 o
32 2 3 61302.96 59872.45 912.68 o
34 2 3 52664.53 54031.05 920.14 o
36 2 3 25772.51 24587.48 531.21 o
38 2 3 12008.46 11760.36 457.20 o
40 2 3 4364.59 4227.42 359.10 o
42 2 3 1527.24 1669.72 366.30 o
44 2 3 185.25 187.29 339.11 o
-47 3 3 2772.00 1956.19 345.23 o
-45 3 3 14975.86 14934.91 561.67 o
-43 3 3 24609.00 23855.36 682.12 o
-41 3 3 29168.58 30761.32 657.53 o
-39 3 3 40144.07 39047.97 739.88 o
-37 3 3 57722.05 55794.63 940.37 o
-35 3 3 53655.69 55588.76 764.88 o
-33 3 3 72589.03 73379.35 959.57 o
-31 3 3 27034.21 27960.03 472.61 o
-29 3 3 26504.82 27432.40 440.65 o
-27 3 3 28570.39 27869.88 418.35 o
-25 3 3 14131.65 15300.66 337.91 o
-23 3 3 29.23 68.43 81.32 o
-21 3 3 1968.15 2220.50 108.59 o
-19 3 3 49947.03 50864.31 584.80 o
-17 3 3 8850.94 8888.98 177.87 o
-15 3 3 73981.49 84232.43 900.29 o
-13 3 3 96146.32 103558.38 1089.15 o
-11 3 3 99437.19 101740.85 1080.16 o
-9 3 3 189383.28 195142.66 4082.26 o
-7 3 3 173410.72 172834.23 3002.79 o
-5 3 3 146255.34 145714.38 2364.14 o
-3 3 3 12901.08 12520.88 131.81 o
-1 3 3 47952.09 51434.73 435.43 o
1 3 3 127885.99 131241.11 1789.62 o
3 3 3 95994.38 110711.16 1100.16 o
5 3 3 970.66 932.75 44.91 o
7 3 3 18294.01 18126.18 192.97 o
9 3 3 102974.34 107996.56 955.47 o
11 3 3 173293.16 183576.77 1597.89 o
13 3 3 258055.11 271146.19 2696.07 o
15 3 3 179333.56 182797.81 1688.32 o
17 3 3 134242.08 135032.97 1283.54 o
19 3 3 108769.64 105958.84 1034.41 o
21 3 3 69187.77 68982.41 759.49 o
23 3 3 74460.42 77251.16 912.20 o
25 3 3 45139.25 42278.93 610.60 o
27 3 3 15328.68 17452.06 385.22 o
29 3 3 1000.03 1175.96 173.11 o
31 3 3 381.36 222.53 164.60 o
33 3 3 1623.31 1643.97 195.65 o
35 3 3 9721.59 10999.78 337.51 o
37 3 3 22845.04 22431.69 633.44 o
39 3 3 19036.62 18555.87 578.06 o
41 3 3 23520.97 22199.11 694.39 o
43 3 3 14537.93 15341.61 656.52 o
-46 4 3 3190.31 2880.99 345.20 o
-44 4 3 3018.70 2679.18 310.53 o
-42 4 3 723.78 1080.79 255.38 o
-40 4 3 1797.43 1190.51 211.52 o
-38 4 3 11.12 -109.39 175.09 o
-36 4 3 404.87 244.59 145.15 o
-34 4 3 178.10 267.65 140.69 o
-32 4 3 676.76 690.69 140.97 o
-30 4 3 6289.48 5637.31 193.12 o
-28 4 3 8277.66 8059.78 231.49 o
-26 4 3 12850.79 12328.55 264.92 o
-24 4 3 28602.06 28584.44 411.28 o
-22 4 3 35100.25 33911.03 439.41 o
-20 4 3 7157.48 7607.82 176.90 o
-18 4 3 542.47 647.33 82.13 o
-16 4 3 8808.87 6637.38 146.87 o
-14 4 3 708.55 636.09 78.88 o
-12 4 3 54760.80 56434.30 613.65 o
-10 4 3 9412.43 10746.51 185.58 o
-8 4 3 31829.98 31212.00 347.17 o
-6 4 3 8359.32 11504.50 146.24 o
-4 4 3 20979.51 21240.14 206.57 o
-2 4 3 24148.95 24682.07 233.26 o
0 4 3 50242.13 54641.52 481.48 o
2 4 3 96860.14 105903.98 953.80 o
4 4 3 3217.06 4170.34 89.44 o
6 4 3 14253.34 12723.35 187.22 o
8 4 3 22647.76 20028.62 213.13 o
10 4 3 22934.58 21422.99 249.16 o
12 4 3 32296.58 33692.68 371.57 o
14 4 3 3453.03 3243.90 114.58 o
16 4 3 455.70 601.62 82.68 o
18 4 3 501.33 346.80 89.11 o
20 4 3 5854.49 5487.00 167.16 o
22 4 3 1128.46 2072.10 136.10 o
24 4 3 7302.34 6851.96 225.33 o
26 4 3 26045.59 26304.37 499.64 o
28 4 3 12020.29 13230.76 343.67 o
30 4 3 12387.92 10481.07 317.77 o
32 4 3 6584.82 7187.77 262.40 o
34 4 3 6360.77 6179.90 262.78 o
36 4 3 10471.88 9126.00 360.53 o
38 4 3 3776.13 3320.47 302.90 o
40 4 3 3223.62 2897.40 330.07 o
42 4 3 75.47 -53.13 306.50 o
-45 5 3 4782.06 6046.51 417.55 o
-43 5 3 4823.65 5369.51 368.39 o
-41 5 3 12331.76 11308.09 437.49 o
-39 5 3 9487.32 10061.51 333.96 o
-37 5 3 12174.52 12676.76 363.89 o
-35 5 3 12616.33 13524.96 332.74 o
-33 5 3 8659.22 9680.09 270.64 o
-31 5 3 10949.29 11369.01 269.19 o
-29 5 3 7976.60 8431.27 272.85 o
-27 5 3 2969.56 2256.26 146.24 o
-25 5 3 10429.53 10977.44 245.18 o
-23 5 3 1203.74 1549.02 118.18 o
-21 5 3 11046.10 11887.07 239.45 o
-19 5 3 10683.76 11304.53 222.02 o
-17 5 3 9143.89 10552.03 214.39 o
-15 5 3 21895.67 21091.89 283.43 o
-13 5 3 1116.16 1372.46 88.56 o
-11 5 3 16089.82 18027.08 281.54 o
-9 5 3 8156.69 13505.30 216.85 o
-7 5 3 948.88 808.13 52.63 o
-5 5 3 10051.11 15000.66 160.39 o
-3 5 3 4096.96 5153.52 88.45 o
-1 5 3 22417.82 28627.02 261.57 o
1 5 3 27603.35 28456.71 264.98 o
3 5 3 11613.20 10123.30 167.52 o
5 5 3 8502.33 10682.38 150.86 o
7 5 3 16940.34 15606.19 187.21 o
9 5 3 21056.89 20949.21 247.45 o
11 5 3 46546.52 49006.71 481.95 o
13 5 3 4395.83 3735.66 110.23 o
15 5 3 21683.47 21555.98 284.69 o
17 5 3 7674.61 6225.53 154.26 o
19 5 3 8880.62 8737.35 197.18 o
21 5 3 30698.30 32732.73 413.50 o
23 5 3 4987.97 5474.23 198.61 o
25 5 3 12195.60 15134.01 331.08 o
27 5 3 13460.79 13853.97 336.41 o
29 5 3 88.56 342.10 155.64 o
31 5 3 1515.93 2028.99 200.80 o
33 5 3 1650.34 2156.85 191.57 o
35 5 3 118.68 328.91 194.87 o
37 5 3 2197.36 2820.01 268.09 o
39 5 3 372.40 314.08 256.74 o
41 5 3 1590.57 1606.36 412.11 o
43 5 3 845.84 1365.34 410.66 o
-46 6 3 9158.29 9511.84 473.42 o
-44 6 3 16289.96 16439.99 585.54 o
-42 6 3 11477.11 11823.58 446.12 o
-40 6 3 3091.76 3347.66 241.74 o
-38 6 3 3072.42 3510.87 225.93 o
-36 6 3 137.65 -106.09 158.52 o
-34 6 3 4434.41 4895.22 220.35 o
-32 6 3 11701.24 12446.90 290.97 o
-30 6 3 23874.53 24692.92 429.72 o
-28 6 3 66685.17 64197.93 812.06 o
-26 6 3 65874.47 63705.44 799.22 o
-24 6 3 94010.06 88503.89 1011.60 o
-22 6 3 189533.41 196100.83 1985.03 o
-20 6 3 56143.01 56201.97 665.20 o
-18 6 3 113799.15 111881.27 1134.70 o
-16 6 3 68381.46 69688.53 727.90 o
-14 6 3 71946.46 68598.22 713.93 o
-12 6 3 12505.39 11242.63 227.93 o
-10 6 3 486.70 724.01 79.86 o
-8 6 3 9566.01 11077.47 175.31 o
-6 6 3 173855.12 182009.22 2199.30 o
-4 6 3 79037.88 79130.39 680.02 o
-2 6 3 321510.94 326047.97 14349.74 o
0 6 3 271274.38 280987.94 10050.65 o
2 6 3 50304.74 51764.94 459.41 o
4 6 3 308336.19 316362.22 8767.50 o
6 6 3 79187.02 77439.57 678.23 o
8 6 3 95817.38 95342.27 858.21 o
10 6 3 174680.97 185601.02 1642.56 o
12 6 3 11904.98 12420.97 204.76 o
14 6 3 17023.82 17679.32 264.60 o
16 6 3 345.74 149.48 79.29 o
18 6 3 12324.54 11664.24 243.22 o
20 6 3 15088.35 15482.50 267.80 o
22 6 3 22584.52 20074.76 392.24 o
24 6 3 41477.95 39683.34 538.44 o
26 6 3 66353.61 65936.29 828.22 o
28 6 3 46925.09 44696.14 652.71 o
30 6 3 37860.67 39395.84 637.58 o
32 6 3 25048.96 24796.99 508.96 o
34 6 3 24415.93 24460.74 515.34 o
36 6 3 21722.37 22126.06 529.64 o
38 6 3 8547.22 7552.95 404.00 o
40 6 3 4481.62 5285.61 423.69 o
42 6 3 1896.16 2662.41 451.50 o
-45 7 3 3492.21 3530.73 363.51 o
-43 7 3 17402.44 18100.64 543.87 o
-41 7 3 30102.75 30962.13 814.27 o
-39 7 3 34024.56 33813.15 622.60 o
-37 7 3 47073.34 45302.00 699.92 o
-35 7 3 57186.09 56234.07 836.29 o
-33 7 3 39114.24 37182.98 567.87 o
-31 7 3 66093.41 64998.53 867.92 o
-29 7 3 35230.51 34876.08 535.97 o
-27 7 3 3286.72 3023.24 184.66 o
-25 7 3 1555.71 1624.67 138.40 o
-23 7 3 23.61 55.29 91.69 o
-21 7 3 69538.63 70998.80 766.18 o
-19 7 3 39073.75 37400.85 459.71 o
-17 7 3 124628.18 131973.80 1357.63 o
-15 7 3 181351.41 176854.08 1692.10 o
-13 7 3 200254.50 191526.97 1821.69 o
-11 7 3 213195.27 205275.97 2094.50 o
-9 7 3 404149.53 404459.50 12594.54 o
-7 7 3 417650.97 437015.00 27193.73 o
-5 7 3 213555.48 214884.52 2596.18 o
-3 7 3 120856.63 125886.17 1053.92 o
-1 7 3 18376.74 17462.19 197.41 o
1 7 3 56562.82 56577.72 537.09 o
3 7 3 5478.77 4923.95 105.44 o
5 7 3 30806.96 33641.81 337.49 o
7 7 3 21687.20 22805.52 260.54 o
9 7 3 50778.69 48418.02 490.04 o
11 7 3 191075.22 193234.80 1709.92 o
13 7 3 74324.52 67290.04 670.93 o
15 7 3 103095.89 103895.85 1000.36 o
17 7 3 142837.08 148047.98 1380.06 o
19 7 3 99018.14 96752.67 958.92 o
21 7 3 34967.84 35592.71 488.44 o
23 7 3 34170.57 32047.54 470.90 o
25 7 3 33328.14 35606.02 553.38 o
27 7 3 805.97 556.08 143.97 o
29 7 3 7480.69 6640.37 248.80 o
31 7 3 2335.78 1773.89 205.19 o
33 7 3 6352.84 5980.63 287.88 o
35 7 3 11732.65 10692.48 445.29 o
37 7 3 15789.10 15453.36 538.56 o
39 7 3 24781.09 24249.74 715.51 o
41 7 3 32621.24 34974.00 1043.70 o
-44 8 3 9422.01 10481.69 526.13 o
-42 8 3 6159.66 5699.07 342.58 o
-40 8 3 4639.59 5252.12 306.62 o
-38 8 3 784.76 538.22 159.53 o
-36 8 3 24.89 -32.31 130.36 o
-34 8 3 1435.35 1424.08 154.62 o
-32 8 3 15295.89 13653.31 334.16 o
-30 8 3 11494.77 11898.02 308.06 o
-28 8 3 35279.88 34120.51 517.53 o
-26 8 3 56396.67 59205.02 751.84 o
-24 8 3 112028.87 109894.70 1218.47 o
-22 8 3 45499.77 42711.68 536.14 o
-20 8 3 66453.02 68923.86 770.36 o
-18 8 3 45687.39 40411.33 510.37 o
-16 8 3 22746.98 21624.29 314.63 o
-14 8 3 5813.17 5350.69 161.91 o
-12 8 3 2460.19 2021.25 91.90 o
-10 8 3 5042.04 6093.30 146.70 o
-8 8 3 29165.51 29310.02 331.15 o
-6 8 3 46696.77 45276.37 456.25 o
-4 8 3 13811.96 13184.10 203.51 o
-2 8 3 158895.88 162519.45 1351.28 o
0 8 3 125521.12 127747.30 1065.52 o
2 8 3 74575.96 70030.02 616.54 o
4 8 3 164931.09 161980.02 1335.28 o
6 8 3 59503.89 57238.21 533.21 o
8 8 3 74023.66 74461.01 707.68 o
10 8 3 25642.09 22308.54 299.32 o
12 8 3 12214.44 11322.69 209.89 o
14 8 3 8535.08 9408.62 193.79 o
16 8 3 123.96 92.49 84.07 o
18 8 3 6141.18 5910.99 161.88 o
20 8 3 2691.22 3927.51 151.08 o
22 8 3 10986.45 9793.31 245.97 o
24 8 3 51600.72 53546.87 714.11 o
26 8 3 25879.34 26185.29 486.79 o
28 8 3 27761.87 28436.26 516.18 o
30 8 3 33481.72 33519.16 691.50 o
32 8 3 30595.68 27408.04 583.88 o
34 8 3 14099.14 15241.66 445.38 o
36 8 3 21905.33 21557.55 635.33 o
38 8 3 7459.48 7292.33 435.23 o
40 8 3 1466.38 1753.03 350.87 o
-43 9 3 234.69 169.62 241.67 o
-41 9 3 2177.00 2335.56 284.35 o
-39 9 3 653.91 590.67 228.37 o
-37 9 3 928.18 626.75 169.91 o
-35 9 3 186.95 349.18 152.10 o
-33 9 3 1529.00 1392.66 163.76 o
-31 9 3 1552.06 1304.90 157.54 o
-29 9 3 386.41 463.44 137.67 o
-27 9 3 6177.21 5201.91 184.30 o
-25 9 3 4743.46 5884.93 216.28 o
-23 9 3 567.57 659.99 119.58 o
-21 9 3 6446.84 6280.29 198.87 o
-19 9 3 1993.07 2514.90 134.60 o
-17 9 3 3001.04 2421.41 117.21 o
-15 9 3 80.32 387.11 79.67 o
-13 9 3 9702.13 11002.40 186.47 o
-11 9 3 12514.50 15685.74 260.23 o
-9 9 3 1729.97 2140.58 96.34 o
-7 9 3 2254.16 3199.19 103.76 o
-5 9 3 38.74 169.37 74.68 o
-3 9 3 2521.06 3018.22 99.25 o
-1 9 3 15236.94 18804.49 221.52 o
1 9 3 11021.69 12512.15 200.93 o
3 9 3 11367.27 12342.55 182.54 o
5 9 3 13077.00 11757.74 190.50 o
7 9 3 946.78 1174.92 80.52 o
9 9 3 7202.56 7318.82 167.09 o
11 9 3 3826.61 4053.91 133.49 o
13 9 3 689.96 499.51 96.30 o
15 9 3 6364.91 5532.12 154.30 o
17 9 3 2871.70 3707.96 141.28 o
19 9 3 1388.42 1778.76 137.27 o
21 9 3 1480.11 968.68 124.34 o
23 9 3 5.50 -32.59 118.49 o
25 9 3 29.88 -29.51 132.10 o
27 9 3 4975.39 5079.08 232.43 o
29 9 3 602.34 796.83 174.65 o
31 9 3 40.03 -178.40 178.40 o
33 9 3 0.81 400.67 204.58 o
35 9 3 431.63 186.68 232.43 o
37 9 3 0.50 -149.73 254.27 o
39 9 3 9.57 -234.62 266.29 o
41 9 3 685.88 290.60 341.30 o
-44 10 3 7262.15 8012.80 582.61 o
-42 10 3 5175.33 5501.90 337.78 o
-40 10 3 1269.81 977.13 236.63 o
-38 10 3 73.12 -180.35 180.35 o
-36 10 3 21.55 -19.31 158.14 o
-34 10 3 3166.70 3148.63 197.88 o
-32 10 3 7691.30 7509.90 257.21 o
-30 10 3 8822.95 10591.34 302.70 o
-28 10 3 28861.40 27942.51 481.18 o
-26 10 3 34553.71 35733.25 522.65 o
-24 10 3 40739.71 41679.71 525.25 o
-22 10 3 21274.43 20436.70 344.34 o
-20 10 3 47884.77 43071.64 546.69 o
-18 10 3 43324.42 42015.19 484.32 o
-16 10 3 17406.61 17686.48 251.05 o
-14 10 3 12881.83 10917.27 220.76 o
-12 10 3 2318.92 2310.96 93.84 o
-10 10 3 37.55 138.36 70.28 o
-8 10 3 18789.89 18564.29 251.23 o
-6 10 3 8863.17 8411.16 196.46 o
-4 10 3 93381.72 100700.33 910.92 o
-2 10 3 15848.11 16742.67 212.43 o
0 10 3 42043.06 40064.02 385.40 o
2 10 3 56145.37 54677.23 508.64 o
4 10 3 45550.64 44707.24 428.53 o
6 10 3 105442.87 105098.30 915.03 o
8 10 3 61331.45 56337.00 560.99 o
10 10 3 29719.79 28562.86 377.78 o
12 10 3 52675.77 51489.88 571.65 o
14 10 3 20778.85 21400.52 337.40 o
16 10 3 276.23 456.82 111.23 o
18 10 3 3725.80 3933.61 159.41 o
20 10 3 4440.61 3852.24 170.72 o
22 10 3 11415.04 12325.16 301.49 o
24 10 3 21195.56 20900.63 419.74 o
26 10 3 17156.11 17629.38 454.18 o
28 10 3 42388.80 43698.49 751.93 o
30 10 3 35867.97 36831.06 818.74 o
32 10 3 27685.14 28531.80 615.00 o
34 10 3 15624.99 14283.04 412.14 o
36 10 3 9818.77 10393.80 470.70 o
38 10 3 9780.00 10653.54 515.98 o
40 10 3 2076.25 1332.03 362.57 o
-43 11 3 20633.05 22198.38 682.95 o
-41 11 3 20795.27 21458.39 611.26 o
-39 11 3 43858.32 45561.64 1092.37 o
-37 11 3 37094.58 36455.30 717.22 o
-35 11 3 37403.84 36116.92 621.67 o
-33 11 3 36632.04 37958.77 645.16 o
-31 11 3 45903.86 45798.71 659.94 o
-29 11 3 24820.47 22068.10 394.48 o
-27 11 3 16227.30 17649.76 334.41 o
-25 11 3 1133.22 702.93 133.31 o
-23 11 3 1955.56 2235.14 136.17 o
-21 11 3 4445.99 4366.40 162.43 o
-19 11 3 34600.23 34870.20 460.14 o
-17 11 3 79287.69 73449.09 745.76 o
-15 11 3 35089.84 37357.21 411.02 o
-13 11 3 63262.12 63744.58 677.82 o
-11 11 3 142878.44 137738.53 1316.37 o
-9 11 3 90801.33 90254.50 860.56 o
-7 11 3 105587.04 105416.78 967.91 o
-5 11 3 116814.30 115475.52 1030.16 o
-3 11 3 65959.35 66060.29 616.49 o
-1 11 3 48229.37 49302.16 461.83 o
1 11 3 1254.85 1224.47 78.55 o
3 11 3 8.66 12.12 64.28 o
5 11 3 913.73 768.20 81.31 o
7 11 3 19387.88 19970.74 271.18 o
9 11 3 52124.44 53497.20 557.69 o
11 11 3 44894.94 41070.17 475.66 o
13 11 3 86070.70 85529.27 853.81 o
15 11 3 104399.15 106417.74 1130.50 o
17 11 3 124708.02 119422.11 1272.56 o
19 11 3 87659.35 92971.66 1048.15 o
21 11 3 130670.59 128645.32 1524.49 o
23 11 3 51414.88 50780.07 695.38 o
25 11 3 28999.10 30143.30 545.79 o
27 11 3 16563.86 16747.54 481.21 o
29 11 3 2535.02 2456.32 232.14 o
31 11 3 468.12 667.21 214.14 o
33 11 3 1247.60 1524.10 239.31 o
35 11 3 7869.61 7105.71 394.65 o
37 11 3 13756.98 13155.05 608.23 o
39 11 3 25661.83 26699.89 865.49 o
-42 12 3 7319.85 7640.40 501.39 o
-40 12 3 5288.21 5477.94 316.19 o
-38 12 3 1161.79 618.17 229.56 o
-36 12 3 3512.94 3642.25 270.26 o
-34 12 3 5095.07 4935.23 252.52 o
-32 12 3 19023.56 20335.96 422.81 o
-30 12 3 26263.29 25190.73 482.75 o
-28 12 3 30073.97 29245.83 466.52 o
-26 12 3 43823.80 43506.77 595.39 o
-24 12 3 55451.36 56615.97 718.08 o
-22 12 3 27020.37 27468.15 415.20 o
-20 12 3 25931.20 24249.62 367.69 o
-18 12 3 73002.10 70536.80 741.53 o
-16 12 3 73281.05 74072.88 735.17 o
-14 12 3 28056.05 26892.48 363.37 o
-12 12 3 44982.53 44480.66 511.14 o
-10 12 3 1665.81 1505.55 100.92 o
-8 12 3 1725.96 1839.35 104.82 o
-6 12 3 4889.68 4426.28 137.75 o
-4 12 3 23419.32 21982.51 286.49 o
-2 12 3 85125.65 81566.11 768.53 o
0 12 3 103785.05 106053.11 982.22 o
2 12 3 83572.41 83371.81 794.48 o
4 12 3 92023.84 89816.69 816.43 o
6 12 3 113351.97 112970.31 1019.28 o
8 12 3 115685.32 112737.03 1126.71 o
10 12 3 42680.64 42025.86 488.43 o
12 12 3 35808.03 33789.81 463.85 o
14 12 3 26803.66 25500.40 427.91 o
16 12 3 4440.22 4160.11 202.24 o
18 12 3 8160.13 7750.49 254.45 o
20 12 3 8617.79 8441.36 282.60 o
22 12 3 26399.00 28343.65 536.20 o
24 12 3 61907.76 60931.97 844.77 o
26 12 3 35646.23 33644.71 587.33 o
28 12 3 32332.47 29886.94 662.38 o
30 12 3 40118.27 40922.43 1143.14 o
32 12 3 36360.92 38038.21 874.36 o
34 12 3 21217.34 19133.08 615.96 o
36 12 3 15435.33 14522.13 508.47 o
38 12 3 8151.20 7533.63 520.88 o
-41 13 3 5247.72 5816.17 426.57 o
-39 13 3 1207.85 1406.44 221.68 o
-37 13 3 5556.71 5324.81 278.47 o
-35 13 3 850.08 437.92 170.49 o
-33 13 3 520.04 380.77 151.38 o
-31 13 3 662.46 507.09 132.35 o
-29 13 3 785.02 533.61 142.57 o
-27 13 3 1355.63 1852.92 155.42 o
-25 13 3 10.66 -121.38 121.38 o
-23 13 3 164.11 87.21 124.72 o
-21 13 3 2222.97 2385.57 150.72 o
-19 13 3 2708.40 3224.42 151.44 o
-17 13 3 21946.88 21238.00 361.76 o
-15 13 3 7388.64 6918.43 204.93 o
-13 13 3 603.13 413.82 114.02 o
-11 13 3 10474.26 9922.33 219.08 o
-9 13 3 4000.22 3273.24 133.93 o
-7 13 3 3682.45 3861.87 140.69 o
-5 13 3 23861.12 21395.24 342.10 o
-3 13 3 6753.63 5918.42 151.37 o
-1 13 3 22481.11 24956.28 318.13 o
1 13 3 16016.82 14869.67 255.59 o
3 13 3 9493.55 9562.42 187.03 o
5 13 3 814.92 853.25 98.67 o
7 13 3 1295.15 736.65 104.93 o
9 13 3 6026.86 6056.96 195.66 o
11 13 3 8001.42 7479.61 221.12 o
13 13 3 619.21 523.00 131.12 o
15 13 3 6634.41 7382.11 243.64 o
17 13 3 2812.70 1582.48 176.86 o
19 13 3 4233.49 4725.52 226.03 o
21 13 3 17134.79 16614.11 403.14 o
23 13 3 4315.01 3877.18 233.45 o
25 13 3 299.48 189.72 181.25 o
27 13 3 562.68 135.01 181.80 o
29 13 3 74.20 223.16 234.16 o
31 13 3 1382.09 1185.27 241.11 o
33 13 3 10699.28 9513.66 544.29 o
35 13 3 5446.16 5138.80 383.67 o
37 13 3 4109.94 3163.59 409.75 o
-40 14 3 2155.19 2818.71 296.91 o
-38 14 3 558.97 696.95 217.52 o
-36 14 3 644.43 736.00 205.68 o
-34 14 3 327.31 86.77 196.65 o
-32 14 3 523.61 440.60 177.97 o
-30 14 3 449.84 349.31 169.17 o
-28 14 3 10504.87 10868.64 298.35 o
-26 14 3 11997.87 12569.42 321.55 o
-24 14 3 25931.67 25458.41 435.66 o
-22 14 3 10445.41 10565.63 266.52 o
-20 14 3 21012.41 22135.56 393.85 o
-18 14 3 4245.58 4261.30 203.18 o
-16 14 3 1707.19 1526.80 159.43 o
-14 14 3 7449.41 8572.60 249.97 o
-12 14 3 58.13 27.02 125.61 o
-10 14 3 381.25 760.74 118.60 o
-8 14 3 1297.48 1229.42 126.86 o
-6 14 3 1250.76 801.36 121.13 o
-4 14 3 2897.90 2979.78 130.87 o
-2 14 3 27931.87 27320.36 345.37 o
0 14 3 28251.88 27802.28 347.15 o
2 14 3 12843.32 12731.06 225.42 o
4 14 3 17585.69 18228.27 310.92 o
6 14 3 1864.11 1832.76 118.09 o
8 14 3 2074.64 3023.88 157.30 o
10 14 3 252.94 213.79 140.13 o
12 14 3 3653.44 3106.24 190.47 o
14 14 3 4289.97 4065.45 207.26 o
16 14 3 543.79 448.46 164.34 o
18 14 3 23.95 -129.80 156.64 o
20 14 3 1548.49 1730.90 224.38 o
22 14 3 735.85 737.80 187.96 o
24 14 3 4147.67 4263.94 267.82 o
26 14 3 816.40 981.70 196.35 o
28 14 3 3209.55 4044.89 254.99 o
30 14 3 1678.57 1965.29 292.50 o
32 14 3 3069.23 2839.85 353.63 o
34 14 3 1149.69 1293.22 288.78 o
36 14 3 2925.87 2977.82 403.82 o
-39 15 3 23383.80 23977.82 681.94 o
-37 15 3 23647.50 25066.99 640.34 o
-35 15 3 23785.83 21989.43 525.63 o
-33 15 3 21327.62 22009.74 528.45 o
-31 15 3 22050.27 21987.73 481.21 o
-29 15 3 11552.08 11868.23 332.56 o
-27 15 3 4257.55 3846.82 241.61 o
-25 15 3 103.88 -45.71 150.71 o
-23 15 3 778.55 376.91 150.11 o
-21 15 3 5552.07 6381.37 236.52 o
-19 15 3 11466.95 12287.60 356.62 o
-17 15 3 41149.27 40741.61 599.23 o
-15 15 3 62991.02 61108.84 803.31 o
-13 15 3 120590.46 120559.03 1342.92 o
-11 15 3 89182.58 89611.88 1041.86 o
-9 15 3 61339.50 63064.88 749.82 o
-7 15 3 92052.83 88562.70 959.32 o
-5 15 3 57298.08 58261.35 674.65 o
-3 15 3 31932.34 33108.89 430.72 o
-1 15 3 8328.96 8024.35 206.25 o
1 15 3 9496.05 10291.70 217.32 o
3 15 3 9072.35 8290.35 185.77 o
5 15 3 531.26 380.23 106.77 o
7 15 3 7860.58 8195.09 237.68 o
9 15 3 8125.46 6903.56 242.63 o
11 15 3 25695.45 25983.26 494.19 o
13 15 3 32962.47 32408.60 584.70 o
15 15 3 33805.97 31355.42 590.11 o
17 15 3 30995.86 32317.44 650.84 o
19 15 3 35230.64 32865.85 641.14 o
21 15 3 25426.69 23707.30 555.41 o
23 15 3 10569.14 11443.78 385.57 o
25 15 3 2639.34 2359.86 245.69 o
27 15 3 2999.67 2931.97 253.74 o
29 15 3 670.79 307.85 229.30 o
31 15 3 591.77 457.87 267.61 o
33 15 3 6513.82 7091.37 490.13 o
35 15 3 12039.79 12725.86 579.30 o
-36 16 3 573.68 1023.20 226.23 o
-34 16 3 1082.63 711.44 220.82 o
-32 16 3 4358.01 3831.82 270.33 o
-30 16 3 15497.75 15508.54 400.74 o
-28 16 3 35429.78 34749.84 611.72 o
-26 16 3 49952.36 50951.69 905.37 o
-24 16 3 49945.17 51671.98 823.43 o
-22 16 3 79270.33 83909.66 1154.33 o
-20 16 3 107273.31 103492.81 1414.95 o
-18 16 3 56767.41 57306.43 855.87 o
-16 16 3 18011.61 17463.19 389.90 o
-14 16 3 28662.36 27546.56 505.07 o
-12 16 3 6977.40 7685.69 267.94 o
-10 16 3 2199.65 2357.96 200.24 o
-8 16 3 767.85 395.41 137.78 o
-6 16 3 24142.76 24829.74 430.65 o
-4 16 3 70280.95 69614.66 803.26 o
-2 16 3 61192.99 59846.43 691.92 o
0 16 3 77535.89 76789.67 831.06 o
2 16 3 93346.59 91188.03 923.52 o
4 16 3 89643.27 89315.62 967.26 o
6 16 3 124318.94 122307.13 1345.55 o
8 16 3 27110.62 25896.23 463.01 o
10 16 3 37334.23 35807.65 583.34 o
12 16 3 1238.62 1592.43 208.63 o
14 16 3 990.59 1099.41 196.00 o
16 16 3 630.07 1055.39 183.51 o
18 16 3 1678.17 1558.42 220.67 o
20 16 3 9107.06 8961.28 366.04 o
22 16 3 26987.07 27881.63 646.27 o
24 16 3 16418.38 16449.64 540.05 o
26 16 3 27072.00 27637.51 627.13 o
28 16 3 30303.34 28578.76 792.83 o
30 16 3 22519.49 23277.01 661.67 o
32 16 3 21388.62 21107.58 887.79 o
34 16 3 10561.80 10238.19 551.72 o
-35 17 3 12584.55 12677.10 432.84 o
-33 17 3 17321.86 17692.38 469.35 o
-31 17 3 14445.48 13995.43 410.15 o
-29 17 3 10259.64 10119.17 380.17 o
-27 17 3 972.34 1225.74 199.95 o
-25 17 3 140.08 16.39 192.38 o
-23 17 3 2979.61 3504.79 264.36 o
-21 17 3 588.86 523.32 201.07 o
-19 17 3 5668.99 7001.46 303.79 o
-17 17 3 4538.95 5077.75 235.30 o
-15 17 3 10953.98 11167.87 342.60 o
-13 17 3 19991.43 19584.29 463.17 o
-11 17 3 30206.00 28896.21 535.00 o
-9 17 3 23243.84 24648.47 486.03 o
-7 17 3 32782.19 33623.68 526.35 o
-5 17 3 9208.40 9644.25 275.69 o
-3 17 3 2992.27 2408.23 163.64 o
-1 17 3 1957.76 1776.35 149.19 o
1 17 3 5132.28 5545.59 187.73 o
3 17 3 6.92 38.73 100.21 o
5 17 3 12011.86 11869.20 273.72 o
7 17 3 22908.91 25148.36 440.17 o
9 17 3 17654.70 18039.61 427.06 o
11 17 3 21318.46 21075.09 430.17 o
13 17 3 24215.08 23881.51 523.15 o
15 17 3 19891.38 20544.22 521.21 o
17 17 3 32547.40 32065.07 724.28 o
19 17 3 12124.45 12686.92 457.22 o
21 17 3 9274.54 9907.79 399.76 o
23 17 3 4558.02 3899.47 294.45 o
25 17 3 7693.70 8515.25 387.36 o
27 17 3 1539.36 1616.16 311.15 o
29 17 3 658.93 365.90 278.15 o
31 17 3 211.72 40.26 296.72 o
-34 18 3 84.90 -42.79 240.51 o
-32 18 3 231.69 212.40 236.14 o
-30 18 3 510.38 746.23 242.23 o
-28 18 3 10.47 -163.48 227.15 o
-26 18 3 115.85 224.72 219.08 o
-24 18 3 509.40 488.89 212.89 o
-22 18 3 2451.93 2013.08 243.30 o
-20 18 3 20.16 -186.71 186.71 o
-18 18 3 1166.09 1442.33 210.71 o
-16 18 3 16.57 -174.62 174.62 o
-14 18 3 2425.49 2430.33 218.99 o
-12 18 3 1407.05 936.32 200.74 o
-10 18 3 391.00 810.68 180.60 o
-8 18 3 334.04 154.16 148.84 o
-6 18 3 1900.27 1528.51 177.91 o
-4 18 3 3924.89 5059.87 234.12 o
-2 18 3 355.19 296.80 123.78 o
0 18 3 4333.17 4070.10 185.35 o
2 18 3 1791.58 1800.69 129.63 o
4 18 3 2116.08 2044.53 156.82 o
6 18 3 608.50 980.84 144.14 o
8 18 3 490.62 404.25 150.71 o
10 18 3 113.95 262.95 156.90 o
12 18 3 272.79 661.42 172.78 o
14 18 3 2792.73 2637.15 293.43 o
16 18 3 278.89 428.84 196.23 o
18 18 3 49.64 40.83 259.29 o
20 18 3 661.14 117.51 215.68 o
22 18 3 882.16 506.46 242.20 o
24 18 3 206.28 120.88 244.92 o
26 18 3 13.81 -272.70 272.70 o
28 18 3 307.25 249.61 282.66 o
30 18 3 250.46 261.84 319.28 o
-31 19 3 6040.01 5914.72 355.34 o
-29 19 3 1300.45 1848.44 281.06 o
-27 19 3 1293.88 1085.80 261.70 o
-25 19 3 362.36 297.03 246.61 o
-23 19 3 440.26 460.90 222.71 o
-21 19 3 124.69 51.00 206.10 o
-19 19 3 3088.80 3288.56 246.99 o
-17 19 3 3539.16 4250.69 296.54 o
-15 19 3 2930.22 3208.18 251.66 o
-13 19 3 4007.47 3395.83 259.55 o
-11 19 3 10661.39 11076.13 347.98 o
-9 19 3 19783.41 19792.09 447.09 o
-7 19 3 8425.91 8669.71 276.23 o
-5 19 3 19146.94 19359.72 407.96 o
-3 19 3 13916.96 13685.66 324.79 o
-1 19 3 1096.86 1095.25 132.73 o
1 19 3 6494.36 6350.89 210.20 o
3 19 3 3529.39 3546.26 189.86 o
5 19 3 87.15 213.83 140.35 o
7 19 3 2327.94 1822.61 197.56 o
9 19 3 15836.26 15983.27 425.87 o
11 19 3 9295.12 9392.83 324.54 o
13 19 3 31773.20 32773.48 668.11 o
15 19 3 17816.09 18569.27 512.97 o
17 19 3 29209.82 27457.71 676.88 o
19 19 3 21625.66 21914.42 636.18 o
21 19 3 21344.05 20282.49 568.67 o
23 19 3 11550.31 12491.78 512.12 o
25 19 3 9891.46 10137.69 433.86 o
27 19 3 1635.59 1733.96 332.20 o
29 19 3 1146.33 1529.70 335.76 o
-30 20 3 10375.90 11028.90 435.28 o
-28 20 3 21347.99 21543.47 609.41 o
-26 20 3 19945.61 19255.31 566.72 o
-24 20 3 18634.71 20626.28 578.29 o
-22 20 3 31697.74 30763.24 740.75 o
-20 20 3 20693.36 22612.07 610.71 o
-18 20 3 13243.35 13543.49 456.70 o
-16 20 3 10971.35 10419.99 426.98 o
-14 20 3 4015.02 4292.77 272.86 o
-12 20 3 129.73 140.96 189.07 o
-10 20 3 0.40 287.91 189.69 o
-8 20 3 5974.69 6345.11 287.47 o
-6 20 3 3297.59 3127.22 243.10 o
-4 20 3 12920.01 13722.10 390.65 o
-2 20 3 20944.92 21556.40 507.67 o
0 20 3 24613.69 22225.13 399.96 o
2 20 3 33214.63 34206.38 598.41 o
4 20 3 57694.09 58599.11 904.74 o
6 20 3 24442.83 26325.47 521.49 o
8 20 3 30059.15 29266.56 586.64 o
10 20 3 34921.09 35147.30 649.31 o
12 20 3 13305.52 12217.31 382.59 o
14 20 3 5160.52 5473.22 313.13 o
16 20 3 2351.43 3003.93 316.05 o
18 20 3 119.09 -232.12 232.12 o
20 20 3 2068.79 2279.04 305.92 o
22 20 3 2682.89 3255.31 332.43 o
24 20 3 15322.36 16357.89 571.25 o
26 20 3 20633.59 21459.15 681.11 o
-27 21 3 473.11 1270.12 297.89 o
-25 21 3 42.68 80.48 284.26 o
-23 21 3 1686.76 1365.54 285.34 o
-21 21 3 1662.04 2167.17 307.61 o
-19 21 3 7541.52 6887.11 372.60 o
-17 21 3 9422.05 9782.85 397.87 o
-15 21 3 12284.52 13334.95 406.27 o
-13 21 3 13749.32 14049.73 415.45 o
-11 21 3 15425.00 16972.58 462.72 o
-9 21 3 21374.65 21379.31 522.89 o
-7 21 3 21084.20 20896.79 485.12 o
-5 21 3 20032.98 20509.62 457.11 o
-3 21 3 13333.71 12658.88 368.00 o
-1 21 3 2762.93 2396.76 225.63 o
1 21 3 3985.57 4260.40 259.24 o
3 21 3 5769.48 6144.95 302.89 o
5 21 3 246.48 -48.98 208.04 o
7 21 3 2762.34 2900.14 211.34 o
9 21 3 4811.67 5417.44 278.97 o
11 21 3 9020.70 9256.88 343.54 o
13 21 3 14976.42 14548.34 439.99 o
15 21 3 21983.10 20249.87 634.34 o
17 21 3 16292.25 16373.30 550.03 o
19 21 3 23786.74 23578.12 670.84 o
21 21 3 18177.44 18074.60 577.64 o
23 21 3 10752.17 10404.17 484.85 o
25 21 3 4424.90 5044.76 417.14 o
-26 22 3 3116.87 3164.17 423.38 o
-24 22 3 1034.51 797.21 295.01 o
-22 22 3 465.47 24.89 275.29 o
-20 22 3 2229.17 2329.12 313.45 o
-18 22 3 558.98 791.79 289.78 o
-16 22 3 534.83 428.74 240.54 o
-14 22 3 1625.25 1766.92 256.52 o
-12 22 3 261.98 411.10 212.71 o
-10 22 3 33.61 -113.55 200.31 o
-8 22 3 465.77 101.58 210.29 o
-6 22 3 1428.16 1411.89 194.27 o
-4 22 3 198.52 322.65 173.05 o
-2 22 3 4284.22 3974.68 261.61 o
0 22 3 5075.13 5120.50 268.11 o
2 22 3 3700.57 3738.26 270.11 o
4 22 3 2214.32 1794.97 252.79 o
6 22 3 4801.48 5430.34 325.13 o
8 22 3 3810.23 3127.11 210.56 o
10 22 3 671.38 989.45 254.31 o
12 22 3 1169.24 557.90 255.70 o
14 22 3 156.84 26.58 256.20 o
16 22 3 4.40 -255.51 255.51 o
18 22 3 21.15 199.29 281.75 o
20 22 3 605.68 721.14 317.47 o
22 22 3 3367.55 2967.27 405.98 o
-21 23 3 30.94 -114.33 298.68 o
-19 23 3 1006.98 246.81 288.83 o
-17 23 3 4185.52 5080.99 339.89 o
-15 23 3 10524.81 10851.69 439.05 o
-13 23 3 1847.22 2231.67 281.77 o
-11 23 3 10277.22 10388.87 443.65 o
-9 23 3 6893.79 7262.22 369.89 o
-7 23 3 1970.39 1657.64 246.08 o
-5 23 3 4495.10 5102.29 363.91 o
-3 23 3 2803.50 2761.31 311.67 o
-1 23 3 2033.90 1866.09 246.37 o
1 23 3 50.96 -77.11 270.03 o
3 23 3 411.89 224.85 258.77 o
5 23 3 358.72 286.44 261.05 o
7 23 3 1762.58 2033.39 264.29 o
9 23 3 5119.18 5137.54 329.41 o
11 23 3 2588.44 2796.98 259.16 o
13 23 3 1163.34 669.76 274.59 o
15 23 3 1118.60 794.24 285.50 o
17 23 3 1474.39 1629.13 312.44 o
19 23 3 367.99 -30.31 304.51 o
-18 24 3 7923.07 9227.45 485.84 o
-16 24 3 3996.91 4223.40 365.95 o
-14 24 3 3328.35 3059.35 326.60 o
-12 24 3 2356.83 1989.20 294.98 o
-10 24 3 198.33 -232.48 232.48 o
-8 24 3 3323.29 3992.58 304.19 o
-6 24 3 7436.56 7836.67 436.76 o
-4 24 3 15582.36 14734.24 533.59 o
-2 24 3 20418.46 21072.08 587.20 o
0 24 3 14122.05 13983.24 563.06 o
2 24 3 20863.28 21400.00 696.28 o
4 24 3 6603.40 7561.03 417.18 o
6 24 3 11477.44 11792.33 490.69 o
8 24 3 7310.12 8251.31 458.21 o
10 24 3 4155.26 4273.47 346.24 o
12 24 3 3430.77 2792.40 345.59 o
14 24 3 1091.16 677.90 318.22 o
-13 25 3 18534.94 19417.28 802.99 o
-11 25 3 18295.39 19003.50 656.05 o
-9 25 3 15451.57 17993.83 621.21 o
-7 25 3 8469.81 8458.33 441.95 o
-5 25 3 7118.42 7359.74 437.71 o
-3 25 3 3550.53 3879.72 357.35 o
-1 25 3 3726.51 3029.66 360.34 o
1 25 3 1058.10 1109.78 340.48 o
3 25 3 1629.61 1875.19 355.36 o
5 25 3 1471.30 1982.27 354.34 o
7 25 3 5837.43 6145.60 399.35 o
9 25 3 8189.44 8769.39 597.64 o
-46 0 4 24683.03 23244.08 1142.23 o
-44 0 4 23310.04 24601.68 941.87 o
-42 0 4 31219.55 31064.37 996.60 o
-40 0 4 33553.43 36477.76 1047.03 o
-38 0 4 82544.48 82571.66 1847.72 o
-36 0 4 33984.23 37266.39 1035.52 o
-34 0 4 37715.21 37661.29 965.28 o
-32 0 4 48109.27 50988.15 1184.64 o
-30 0 4 32405.66 34955.77 843.80 o
-28 0 4 98.79 188.91 168.63 o
-26 0 4 1889.25 2409.30 138.57 o
-24 0 4 19231.47 19210.03 401.39 o
-22 0 4 110998.38 102833.62 1533.80 o
-20 0 4 79036.92 71699.25 1167.73 o
-18 0 4 204604.98 214413.44 3436.52 o
-16 0 4 456842.72 465961.31 28466.46 o
-14 0 4 500496.03 541697.56 18827.57 o
-12 0 4 473853.81 470664.75 16378.52 o
-10 0 4 269849.44 280573.94 12236.06 o
-8 0 4 13458.56 15163.64 252.54 o
-6 0 4 315235.66 296076.84 11098.02 o
-4 0 4 267314.12 285462.88 9937.48 o
-2 0 4 84421.52 86772.98 1377.86 o
0 0 4 14958.69 16367.04 239.84 o
2 0 4 346936.75 385593.41 12844.79 o
4 0 4 369175.34 360504.69 10876.70 o
6 0 4 4815.00 3996.41 131.38 o
8 0 4 52821.62 51966.86 700.91 o
10 0 4 115221.03 119020.15 1528.31 o
12 0 4 265474.16 292275.06 4147.17 o
14 0 4 252624.78 273084.62 3465.22 o
16 0 4 48037.83 46280.84 708.66 o
18 0 4 31323.66 27119.76 478.30 o
20 0 4 20905.90 22205.37 527.50 o
22 0 4 66702.52 61550.46 985.16 o
24 0 4 427.11 257.30 181.99 o
26 0 4 6544.49 6257.70 352.26 o
28 0 4 1869.88 2482.04 344.64 o
30 0 4 9131.91 7781.92 436.21 o
32 0 4 10643.95 12274.25 561.78 o
34 0 4 30235.12 28157.69 930.97 o
36 0 4 28094.80 26918.04 848.57 o
38 0 4 37306.88 37122.11 1096.37 o
40 0 4 29525.56 30896.64 1266.00 o
42 0 4 17892.74 16477.67 1520.82 o
-47 1 4 11797.70 11911.53 521.95 o
-45 1 4 6844.89 6723.06 398.00 o
-43 1 4 1835.85 2444.67 276.71 o
-41 1 4 2750.28 2917.45 277.46 o
-39 1 4 42.97 -190.61 190.79 o
-37 1 4 3171.40 3212.11 243.78 o
-35 1 4 16050.54 14840.47 411.71 o
-33 1 4 22711.76 24068.05 468.47 o
-31 1 4 92923.54 89006.26 1175.48 o
-29 1 4 121080.00 124392.59 1437.80 o
-27 1 4 106238.25 112167.77 1209.39 o
-25 1 4 143830.92 147484.45 1636.08 o
-23 1 4 102238.70 106684.09 1186.91 o
-21 1 4 52304.78 48885.45 574.87 o
-19 1 4 22961.30 23511.87 340.02 o
-17 1 4 43683.62 45879.34 534.71 o
-15 1 4 9296.40 8062.79 147.49 o
-13 1 4 12408.72 8365.96 145.20 o
-11 1 4 134244.08 140549.45 1646.12 o
-9 1 4 91867.58 94348.33 901.02 o
-7 1 4 42215.15 41248.18 394.41 o
-5 1 4 420736.94 437131.91 11528.19 o
-3 1 4 541943.38 530939.50 13934.53 o
-1 1 4 28501.90 27839.44 259.74 o
1 1 4 403967.06 423698.09 10392.34 o
3 1 4 5986.76 4799.58 88.58 o
5 1 4 5339.02 4862.97 96.29 o
7 1 4 9320.88 9361.18 140.10 o
9 1 4 10982.62 10933.30 171.24 o
11 1 4 13012.92 13432.88 211.25 o
13 1 4 144.23 -72.63 72.63 o
15 1 4 554.96 597.57 77.77 o
17 1 4 42760.13 44819.86 483.65 o
19 1 4 10012.18 11470.36 221.97 o
21 1 4 46059.39 43288.25 538.54 o
23 1 4 32652.86 34999.59 483.81 o
25 1 4 14921.58 12413.88 302.86 o
27 1 4 32179.37 33713.05 588.01 o
29 1 4 19139.13 17937.39 491.75 o
31 1 4 23473.27 22123.08 514.45 o
33 1 4 41596.69 43130.55 796.81 o
35 1 4 11168.71 10338.44 381.37 o
37 1 4 5146.04 6011.79 317.03 o
39 1 4 1671.43 2259.17 318.59 o
41 1 4 319.14 13.91 321.79 o
43 1 4 125.91 -359.22 359.22 o
-46 2 4 1441.24 1557.48 305.73 o
-44 2 4 5527.58 5460.29 340.41 o
-42 2 4 511.69 429.94 228.85 o
-40 2 4 8411.41 8008.60 334.92 o
-38 2 4 10936.68 10292.94 367.36 o
-36 2 4 4481.68 5383.13 245.64 o
-34 2 4 13810.87 14565.36 368.63 o
-32 2 4 28307.73 25896.90 454.31 o
-30 2 4 194.75 -15.14 119.14 o
-28 2 4 3384.74 4421.99 166.88 o
-26 2 4 3418.40 3997.95 149.11 o
-24 2 4 8470.85 7706.83 192.19 o
-22 2 4 1520.99 2252.85 108.49 o
-20 2 4 30205.09 31518.69 401.59 o
-18 2 4 25902.99 28051.07 358.99 o
-16 2 4 25581.93 23776.98 315.00 o
-14 2 4 28387.63 31631.02 371.44 o
-12 2 4 46676.54 44778.40 545.69 o
-10 2 4 12392.93 12148.92 180.20 o
-8 2 4 8706.51 9382.78 136.48 o
-6 2 4 32089.10 31256.52 300.71 o
-4 2 4 488531.50 499741.97 11720.97 o
-2 2 4 38196.30 43682.64 364.00 o
0 2 4 38224.69 39601.71 341.24 o
2 2 4 39533.19 43995.84 384.49 o
4 2 4 16195.06 16754.68 183.06 o
6 2 4 120233.95 121622.43 1056.68 o
8 2 4 47874.57 58150.52 526.43 o
10 2 4 17088.29 18266.87 236.03 o
12 2 4 9219.83 10542.04 179.56 o
14 2 4 1311.50 1550.75 93.22 o
16 2 4 5097.71 6590.90 153.01 o
18 2 4 2247.03 1797.47 104.10 o
20 2 4 122.86 52.14 85.83 o
22 2 4 3877.03 6644.44 212.19 o
24 2 4 7113.40 8256.42 254.49 o
26 2 4 9784.08 8565.72 276.74 o
28 2 4 528.26 656.77 167.43 o
30 2 4 24.57 -54.22 168.90 o
32 2 4 328.85 437.96 178.36 o
34 2 4 93.14 227.04 204.34 o
36 2 4 519.45 472.29 208.73 o
38 2 4 98.55 177.10 190.95 o
40 2 4 2458.73 2383.33 341.12 o
42 2 4 1504.62 993.72 358.89 o
-47 3 4 1650.65 1914.70 317.29 o
-45 3 4 173.42 -100.61 259.41 o
-43 3 4 467.96 505.10 226.23 o
-41 3 4 418.48 -51.34 212.29 o
-39 3 4 5718.14 7081.34 300.47 o
-37 3 4 1495.82 1499.55 196.84 o
-35 3 4 13132.93 15034.41 361.34 o
-33 3 4 4316.08 3760.95 199.44 o
-31 3 4 14948.14 16346.41 386.84 o
-29 3 4 35007.25 34934.15 525.29 o
-27 3 4 27450.47 24566.27 394.04 o
-25 3 4 13802.92 15065.86 280.70 o
-23 3 4 11037.21 10985.99 226.68 o
-21 3 4 47950.00 51538.87 603.62 o
-19 3 4 8584.95 7792.56 168.08 o
-17 3 4 69423.86 72146.81 799.92 o
-15 3 4 2138.63 3723.98 135.19 o
-13 3 4 30385.12 38546.17 502.66 o
-11 3 4 1692.41 1336.51 77.31 o
-9 3 4 5819.56 7666.41 148.41 o
-7 3 4 6213.36 6609.27 163.76 o
-5 3 4 19638.77 24944.68 241.25 o
-3 3 4 185969.59 194027.80 4953.09 o
-1 3 4 228739.84 222610.08 8011.80 o
1 3 4 79782.94 77822.97 638.33 o
3 3 4 11798.98 10602.29 136.00 o
5 3 4 17854.31 16434.76 188.41 o
7 3 4 137761.53 143843.62 1180.20 o
9 3 4 47651.69 48785.72 451.35 o
11 3 4 84774.44 102575.71 931.47 o
13 3 4 8951.76 9442.86 173.35 o
15 3 4 4874.13 4720.87 132.97 o
17 3 4 18291.51 20367.18 300.28 o
19 3 4 13186.72 11915.47 232.20 o
21 3 4 8367.38 8982.53 217.03 o
23 3 4 30439.35 27445.00 499.65 o
25 3 4 32268.07 34753.82 582.03 o
27 3 4 10117.62 9463.35 308.49 o
29 3 4 18685.72 18093.26 429.08 o
31 3 4 19235.81 20652.88 527.69 o
33 3 4 7409.04 7175.88 304.02 o
35 3 4 3578.90 4087.98 281.07 o
37 3 4 675.55 839.31 234.98 o
39 3 4 15.07 110.47 292.36 o
41 3 4 917.78 747.26 304.06 o
43 3 4 549.74 45.76 370.04 o
-46 4 4 32094.52 33192.58 985.80 o
-44 4 4 26644.17 26793.88 697.43 o
-42 4 4 40124.39 41116.04 861.49 o
-40 4 4 47993.50 48301.88 831.55 o
-38 4 4 31341.10 32597.83 575.53 o
-36 4 4 61696.45 59735.08 884.16 o
-34 4 4 47207.93 47500.27 667.74 o
-32 4 4 27731.02 27676.43 454.49 o
-30 4 4 9651.08 11027.80 274.95 o
-28 4 4 4732.36 4947.85 181.36 o
-26 4 4 1432.93 2086.53 130.85 o
-24 4 4 7242.07 7433.59 193.09 o
-22 4 4 1335.07 1616.73 110.13 o
-20 4 4 67739.22 71838.18 792.32 o
-18 4 4 36765.27 29719.00 401.38 o
-16 4 4 47867.41 43750.43 536.71 o
-14 4 4 240305.48 239156.23 3537.00 o
-12 4 4 118690.13 119085.70 1149.69 o
-10 4 4 439535.75 442340.28 11278.92 o
-8 4 4 106241.20 106842.37 1054.13 o
-6 4 4 3981.60 4190.83 83.60 o
-4 4 4 138993.66 139346.92 1692.05 o
-2 4 4 28417.09 25920.14 235.24 o
0 4 4 6473.79 5972.86 111.06 o
2 4 4 25543.76 25120.92 249.84 o
4 4 4 18690.36 17095.26 185.24 o
6 4 4 257548.56 275612.47 5153.07 o
8 4 4 132043.97 136014.11 1113.86 o
10 4 4 52301.61 44480.23 420.03 o
12 4 4 251020.27 257826.75 2318.91 o
14 4 4 365007.75 389260.69 4322.49 o
16 4 4 252443.03 259175.88 2395.65 o
18 4 4 179042.72 190040.64 1836.28 o
20 4 4 67816.08 63284.98 693.81 o
22 4 4 23490.00 25196.19 411.46 o
24 4 4 13836.96 11842.32 297.57 o
26 4 4 7935.19 8518.41 278.53 o
28 4 4 1316.94 909.65 174.93 o
30 4 4 2523.47 2852.29 212.49 o
32 4 4 26150.77 24696.94 524.83 o
34 4 4 22498.63 23423.88 520.72 o
36 4 4 24983.00 23199.75 544.79 o
38 4 4 31884.49 34723.39 850.19 o
40 4 4 29399.71 32566.41 874.01 o
42 4 4 21607.99 22648.74 806.82 o
-47 5 4 26421.41 25996.83 980.45 o
-45 5 4 5880.53 5641.15 366.86 o
-43 5 4 239.71 430.60 252.21 o
-41 5 4 3390.44 3150.28 266.48 o
-39 5 4 3179.13 2843.46 209.87 o
-37 5 4 13738.64 12983.61 360.90 o
-35 5 4 20796.09 21528.56 448.50 o
-33 5 4 29876.82 28338.83 489.32 o
-31 5 4 83568.23 84220.70 1025.08 o
-29 5 4 78555.40 80408.23 991.28 o
-27 5 4 73750.82 69158.41 855.92 o
-25 5 4 29422.74 31191.85 439.68 o
-23 5 4 85283.55 83582.39 901.50 o
-21 5 4 87197.38 88060.73 1035.55 o
-19 5 4 48719.99 46128.15 552.46 o
-17 5 4 12700.62 11159.73 206.54 o
-15 5 4 14452.27 18334.39 284.87 o
-13 5 4 79419.44 93546.97 935.28 o
-11 5 4 421.53 548.19 72.87 o
-9 5 4 11297.89 10263.40 165.18 o
-7 5 4 36631.24 31887.11 330.26 o
-5 5 4 119938.14 121051.55 1133.24 o
-3 5 4 144917.14 149757.95 1574.40 o
-1 5 4 174690.11 177356.11 2318.04 o
1 5 4 372222.31 361065.16 22468.96 o
3 5 4 354871.34 360960.84 22468.96 o
5 5 4 120776.70 118575.79 986.13 o
7 5 4 135022.94 134891.28 1119.02 o
9 5 4 34695.20 32999.73 326.32 o
11 5 4 9161.05 9127.93 163.12 o
13 5 4 11493.79 11095.28 193.98 o
15 5 4 501.26 377.60 84.33 o
17 5 4 5206.42 7255.60 213.34 o
19 5 4 93764.90 91085.44 925.52 o
21 5 4 54439.68 57728.00 661.68 o
23 5 4 96587.91 94718.52 1071.54 o
25 5 4 162718.81 167821.17 1932.98 o
27 5 4 97772.70 98782.84 1237.12 o
29 5 4 102772.91 101062.04 1363.85 o
31 5 4 56282.08 56609.25 837.06 o
33 5 4 25499.02 25544.93 547.09 o
35 5 4 4384.51 4764.29 242.18 o
37 5 4 5858.33 6079.09 348.02 o
39 5 4 197.77 32.95 266.40 o
41 5 4 1331.01 2169.78 371.79 o
-46 6 4 5553.68 5541.86 392.50 o
-44 6 4 5951.50 4702.70 341.30 o
-42 6 4 7514.94 6876.72 331.72 o
-40 6 4 9210.61 9590.21 325.41 o
-38 6 4 17769.55 17265.27 419.17 o
-36 6 4 4818.81 5197.73 232.94 o
-34 6 4 3916.02 4267.50 210.74 o
-32 6 4 4748.95 4178.39 193.41 o
-30 6 4 3182.93 2840.93 172.82 o
-28 6 4 2735.69 2874.73 170.44 o
-26 6 4 1891.56 1845.02 139.92 o
-24 6 4 9042.25 7301.21 197.13 o
-22 6 4 17891.04 17954.27 291.41 o
-20 6 4 38504.40 39620.24 497.11 o
-18 6 4 6368.21 5590.91 142.99 o
-16 6 4 41614.78 44270.44 500.75 o
-14 6 4 41427.94 43086.05 481.96 o
-12 6 4 49073.34 52610.04 568.50 o
-10 6 4 185782.02 192526.88 1992.28 o
-8 6 4 23255.81 21382.39 270.07 o
-6 6 4 25947.31 22615.75 242.90 o
-4 6 4 50690.16 50286.98 448.04 o
-2 6 4 3039.44 3554.15 88.49 o
0 6 4 118145.84 127269.45 1070.90 o
2 6 4 5712.75 6747.39 134.51 o
4 6 4 32316.71 31899.39 325.87 o
6 6 4 3581.04 4004.96 104.27 o
8 6 4 31745.29 31524.63 326.87 o
10 6 4 49775.01 55737.06 536.92 o
12 6 4 59449.96 61162.14 605.83 o
14 6 4 44516.54 44331.61 478.93 o
16 6 4 45757.25 41722.90 496.84 o
18 6 4 29733.46 30133.96 390.01 o
20 6 4 9952.41 8160.72 206.25 o
22 6 4 4183.61 5065.02 182.90 o
24 6 4 160.49 -17.11 127.19 o
26 6 4 6805.51 6601.24 234.66 o
28 6 4 5605.75 5510.24 234.47 o
30 6 4 15052.58 15117.75 368.24 o
32 6 4 16499.79 16902.84 400.90 o
34 6 4 16319.55 18380.81 439.51 o
36 6 4 24644.96 24375.16 649.90 o
38 6 4 13147.29 13365.55 634.10 o
40 6 4 9341.03 10301.03 522.95 o
42 6 4 7570.04 7804.47 554.51 o
-45 7 4 630.18 799.40 259.22 o
-43 7 4 155.17 -59.60 237.78 o
-41 7 4 621.03 221.68 201.23 o
-39 7 4 6.09 -170.86 170.86 o
-37 7 4 296.60 298.72 147.68 o
-35 7 4 42.87 -86.37 137.57 o
-33 7 4 516.07 606.20 158.79 o
-31 7 4 1002.90 985.35 162.96 o
-29 7 4 17689.81 19098.66 443.70 o
-27 7 4 23123.69 24201.71 439.93 o
-25 7 4 169.59 115.25 101.23 o
-23 7 4 6048.14 5981.51 183.45 o
-21 7 4 3600.24 3577.52 132.22 o
-19 7 4 36081.34 33962.41 431.04 o
-17 7 4 32.98 93.61 75.24 o
-15 7 4 10527.00 11156.66 225.65 o
-13 7 4 3937.41 4299.37 125.76 o
-11 7 4 11651.96 10423.71 195.35 o
-9 7 4 182.70 431.79 68.26 o
-7 7 4 36340.65 39721.18 401.96 o
-5 7 4 3151.73 2570.67 84.33 o
-3 7 4 1422.47 1735.12 72.84 o
-1 7 4 60048.88 64719.34 550.93 o
1 7 4 1978.79 3667.08 97.55 o
3 7 4 3485.32 3128.30 98.29 o
5 7 4 25160.48 27182.03 281.20 o
7 7 4 10876.00 12966.23 207.44 o
9 7 4 1516.62 1488.81 85.91 o
11 7 4 18.49 77.77 80.31 o
13 7 4 622.22 856.75 88.34 o
15 7 4 41.56 89.68 86.33 o
17 7 4 36.88 246.44 89.51 o
19 7 4 1970.52 3226.83 156.97 o
21 7 4 14914.49 13889.85 293.39 o
23 7 4 1136.17 1137.92 136.07 o
25 7 4 313.64 240.36 148.79 o
27 7 4 164.51 202.69 141.61 o
29 7 4 2867.26 3461.59 222.68 o
31 7 4 327.89 38.55 166.25 o
33 7 4 3011.13 3587.43 262.44 o
35 7 4 246.89 488.18 214.42 o
37 7 4 959.27 995.95 268.89 o
39 7 4 570.39 589.72 314.94 o
41 7 4 337.97 -52.56 327.89 o
-44 8 4 21411.90 21405.16 607.99 o
-42 8 4 21165.46 20744.35 638.47 o
-40 8 4 20895.91 19534.87 495.42 o
-38 8 4 26020.44 25322.79 489.07 o
-36 8 4 32571.69 32675.03 572.49 o
-34 8 4 37325.29 35737.72 576.73 o
-32 8 4 14132.48 13803.58 339.46 o
-30 8 4 17463.46 15675.03 343.60 o
-28 8 4 1704.76 1387.81 159.10 o
-26 8 4 1975.86 1489.34 139.87 o
-24 8 4 15814.18 15744.08 301.54 o
-22 8 4 40426.28 37747.31 480.62 o
-20 8 4 72018.58 69791.23 793.90 o
-18 8 4 121925.49 119799.77 1223.57 o
-16 8 4 141979.64 139443.64 1333.09 o
-14 8 4 161299.44 166750.91 1572.92 o
-12 8 4 110078.84 100265.12 1000.05 o
-10 8 4 22830.86 19379.20 260.65 o
-8 8 4 22335.28 16927.47 222.05 o
-6 8 4 98892.52 99801.17 901.30 o
-4 8 4 12144.87 10477.66 157.76 o
-2 8 4 56331.42 62999.33 578.65 o
0 8 4 6625.83 9347.23 158.44 o
2 8 4 808.50 813.54 74.77 o
4 8 4 51045.40 55126.02 503.31 o
6 8 4 77446.43 75768.37 671.61 o
8 8 4 45173.84 42776.30 430.50 o
10 8 4 17327.64 16073.45 252.81 o
12 8 4 48551.49 48601.56 536.94 o
14 8 4 49426.23 48437.04 532.13 o
16 8 4 63404.20 64394.23 683.96 o
18 8 4 16647.67 15751.19 300.57 o
20 8 4 9618.18 11439.08 266.79 o
22 8 4 18492.52 18268.94 396.68 o
24 8 4 3752.18 3582.94 191.83 o
26 8 4 3494.97 3856.55 212.08 o
28 8 4 5063.14 4704.96 231.51 o
30 8 4 2198.81 2075.92 209.95 o
32 8 4 9206.92 9138.74 355.67 o
34 8 4 15605.54 13933.73 444.79 o
36 8 4 10249.47 11005.87 417.25 o
38 8 4 12276.15 13966.67 608.20 o
40 8 4 21238.33 21633.43 743.74 o
-45 9 4 14056.32 14356.10 609.28 o
-43 9 4 11530.30 12878.48 515.57 o
-41 9 4 2222.28 2275.16 288.85 o
-39 9 4 482.07 275.36 174.90 o
-37 9 4 4073.17 4324.87 193.35 o
-35 9 4 17320.88 17264.52 401.33 o
-33 9 4 49639.31 51330.02 743.29 o
-31 9 4 66702.68 65173.83 909.19 o
-29 9 4 74324.66 72321.77 964.41 o
-27 9 4 106727.45 108941.30 1243.24 o
-25 9 4 96089.99 90152.60 1030.94 o
-23 9 4 68175.70 68440.41 806.16 o
-21 9 4 126495.39 127873.71 1398.49 o
-19 9 4 80876.06 75363.98 811.34 o
-17 9 4 25746.18 26539.54 350.70 o
-15 9 4 307.47 417.02 82.24 o
-13 9 4 1438.15 1173.90 84.74 o
-11 9 4 83123.13 88030.79 841.54 o
-9 9 4 112802.66 112250.30 1000.16 o
-7 9 4 178871.36 198651.95 1757.27 o
-5 9 4 168711.23 154912.55 1312.72 o
-3 9 4 156882.91 145289.70 1191.82 o
-1 9 4 235955.30 236613.22 2164.03 o
1 9 4 132121.42 131826.30 1119.10 o
3 9 4 74659.09 70792.23 629.41 o
5 9 4 177443.23 185481.89 1558.52 o
7 9 4 21476.36 21424.44 267.44 o
9 9 4 20143.85 20620.74 291.26 o
11 9 4 320.12 409.73 98.55 o
13 9 4 69.55 161.79 92.44 o
15 9 4 8601.95 10745.33 227.30 o
17 9 4 36065.48 31116.74 423.39 o
19 9 4 41854.55 44302.78 560.70 o
21 9 4 69950.57 66693.92 799.60 o
23 9 4 52117.42 51461.65 693.43 o
25 9 4 37322.14 36891.69 574.72 o
27 9 4 45515.10 43138.96 670.21 o
29 9 4 50855.27 52456.04 781.93 o
31 9 4 56964.13 59653.58 984.30 o
33 9 4 24007.56 24308.43 683.15 o
35 9 4 11622.93 10754.12 436.55 o
37 9 4 4127.73 3858.79 364.84 o
39 9 4 509.54 415.68 322.74 o
-44 10 4 18306.28 18595.57 632.34 o
-42 10 4 22955.67 23510.63 764.48 o
-40 10 4 28426.63 28582.41 857.35 o
-38 10 4 26920.54 27308.14 552.53 o
-36 10 4 35143.06 34271.11 591.27 o
-34 10 4 38737.52 37788.42 647.83 o
-32 10 4 17786.25 17878.66 443.13 o
-30 10 4 7293.71 7367.56 235.58 o
-28 10 4 8867.40 8366.51 240.47 o
-26 10 4 308.82 283.83 120.08 o
-24 10 4 1334.66 1164.61 135.01 o
-22 10 4 30669.27 29554.64 433.42 o
-20 10 4 61064.88 59188.68 700.80 o
-18 10 4 82949.14 83239.48 847.78 o
-16 10 4 133948.59 131819.22 1240.43 o
-14 10 4 64741.41 60307.44 632.16 o
-12 10 4 67644.53 64051.71 637.28 o
-10 10 4 92203.71 97798.12 899.52 o
-8 10 4 88029.84 89139.17 830.18 o
-6 10 4 8859.28 9470.05 192.69 o
-4 10 4 18519.10 17061.98 228.54 o
-2 10 4 113.16 359.38 66.33 o
0 10 4 13917.48 14385.92 226.77 o
2 10 4 26173.28 24791.88 284.37 o
4 10 4 72640.39 70447.24 627.81 o
6 10 4 74887.91 71358.21 641.93 o
8 10 4 71353.94 67409.27 651.59 o
10 10 4 62359.42 58725.56 618.47 o
12 10 4 49450.22 48776.34 558.66 o
14 10 4 41188.35 39260.30 484.78 o
16 10 4 54498.90 54921.26 661.58 o
18 10 4 22780.97 19508.75 396.00 o
20 10 4 22796.10 25789.13 432.60 o
22 10 4 16480.36 15510.69 370.06 o
24 10 4 7747.02 7169.72 262.08 o
26 10 4 1343.77 1124.28 197.37 o
28 10 4 123.28 -168.44 168.44 o
30 10 4 4004.39 4122.06 275.95 o
32 10 4 13182.31 12829.36 442.54 o
34 10 4 5940.61 4666.40 352.81 o
36 10 4 9436.04 10248.50 464.13 o
38 10 4 14853.60 13437.49 590.77 o
-43 11 4 747.25 1094.94 287.95 o
-41 11 4 1323.08 1379.25 294.14 o
-39 11 4 247.22 200.67 247.97 o
-37 11 4 420.87 155.13 172.08 o
-35 11 4 2150.54 2380.05 192.36 o
-33 11 4 916.20 801.44 167.57 o
-31 11 4 3250.90 3021.58 203.02 o
-29 11 4 4806.13 5362.10 212.14 o
-27 11 4 13067.96 13492.76 295.95 o
-25 11 4 8540.22 8364.87 213.46 o
-23 11 4 11620.15 10795.94 248.38 o
-21 11 4 908.13 806.00 120.06 o
-19 11 4 74.43 40.32 83.33 o
-17 11 4 186.02 161.31 83.92 o
-15 11 4 314.86 307.83 79.97 o
-13 11 4 260.16 291.71 85.02 o
-11 11 4 88.68 100.38 74.86 o
-9 11 4 20988.93 18305.59 271.26 o
-7 11 4 26211.01 29617.05 355.58 o
-5 11 4 10407.36 9433.73 182.84 o
-3 11 4 16099.97 16564.95 250.47 o
-1 11 4 3311.69 3292.31 102.12 o
1 11 4 3441.71 3062.45 104.54 o
3 11 4 659.56 368.58 72.63 o
5 11 4 2598.67 3213.78 116.59 o
7 11 4 74.59 71.84 74.45 o
9 11 4 1964.44 2030.21 112.16 o
11 11 4 543.55 369.37 104.34 o
13 11 4 4650.63 3950.48 168.85 o
15 11 4 641.81 697.61 136.08 o
17 11 4 574.09 264.62 136.13 o
19 11 4 3614.03 3846.48 208.26 o
21 11 4 137.08 -38.94 130.90 o
23 11 4 1137.49 593.03 161.59 o
25 11 4 833.95 1201.74 181.01 o
27 11 4 3375.87 3631.75 244.86 o
29 11 4 291.11 453.29 207.67 o
31 11 4 927.60 1150.21 221.52 o
33 11 4 183.14 73.18 260.39 o
35 11 4 340.70 891.65 267.98 o
37 11 4 1052.33 768.85 342.21 o
39 11 4 201.46 743.29 380.21 o
-42 12 4 11167.79 11413.34 483.84 o
-40 12 4 7661.36 7988.03 401.45 o
-38 12 4 9183.66 10595.28 406.83 o
-36 12 4 7801.78 7341.08 276.80 o
-34 12 4 6196.77 6410.75 264.86 o
-32 12 4 775.18 484.67 140.95 o
-30 12 4 104.99 -116.81 122.64 o
-28 12 4 76.14 19.91 113.18 o
-26 12 4 1781.86 1354.24 129.81 o
-24 12 4 532.06 328.24 111.46 o
-22 12 4 380.87 242.71 102.15 o
-20 12 4 2378.88 2186.97 124.80 o
-18 12 4 9030.04 9409.60 205.65 o
-16 12 4 8194.66 8020.87 207.00 o
-14 12 4 1872.43 2466.45 123.79 o
-12 12 4 30961.23 31566.04 396.20 o
-10 12 4 4022.87 3236.68 129.08 o
-8 12 4 31429.60 33108.43 394.55 o
-6 12 4 2773.69 2273.22 114.64 o
-4 12 4 598.97 421.76 83.27 o
-2 12 4 33013.27 30629.84 350.50 o
0 12 4 5799.69 6296.26 148.10 o
2 12 4 269.79 223.90 77.32 o
4 12 4 5239.78 5895.99 140.53 o
6 12 4 30979.06 31924.73 368.31 o
8 12 4 11703.92 10817.83 211.41 o
10 12 4 32414.77 32146.11 409.02 o
12 12 4 16898.63 17311.57 348.81 o
14 12 4 59350.03 59472.04 763.51 o
16 12 4 69106.47 65278.04 805.84 o
18 12 4 55767.91 55765.13 748.90 o
20 12 4 27127.74 27214.09 528.93 o
22 12 4 289.89 363.49 167.38 o
24 12 4 5855.62 5319.82 237.26 o
26 12 4 3984.32 3301.42 265.88 o
28 12 4 37.93 -173.71 210.17 o
30 12 4 5899.02 5598.81 306.69 o
32 12 4 14692.73 15104.03 556.64 o
34 12 4 8926.90 9080.83 458.42 o
36 12 4 9369.33 10201.18 516.28 o
38 12 4 2564.99 2746.56 461.67 o
-41 13 4 266.81 -11.80 282.93 o
-39 13 4 985.21 857.38 258.22 o
-37 13 4 3799.32 3636.01 249.39 o
-35 13 4 12510.62 12751.68 373.79 o
-33 13 4 21283.49 22005.71 425.49 o
-31 13 4 39622.83 39415.03 555.33 o
-29 13 4 45660.56 45292.25 596.15 o
-27 13 4 50785.93 49901.63 626.99 o
-25 13 4 43864.22 42128.42 565.28 o
-23 13 4 57974.04 58160.82 704.92 o
-21 13 4 19169.81 18507.56 344.39 o
-19 13 4 73580.30 73334.46 839.16 o
-17 13 4 9843.51 10256.75 256.89 o
-15 13 4 2352.14 2742.96 143.80 o
-13 13 4 489.45 652.49 108.10 o
-11 13 4 3750.08 2707.24 133.99 o
-9 13 4 9228.46 10569.14 227.42 o
-7 13 4 23226.87 21589.13 369.60 o
-5 13 4 53208.55 55857.39 559.78 o
-3 13 4 121079.70 120978.54 1070.36 o
-1 13 4 148630.22 153742.62 1295.36 o
1 13 4 123462.41 116568.06 1030.21 o
3 13 4 120854.84 122088.09 1086.54 o
5 13 4 110997.98 109842.09 1001.75 o
7 13 4 68947.21 67522.00 713.50 o
9 13 4 43819.57 42076.43 513.71 o
11 13 4 1348.54 1448.02 146.40 o
13 13 4 263.75 146.68 145.12 o
15 13 4 500.41 374.26 149.71 o
17 13 4 19498.53 22099.94 447.33 o
19 13 4 23539.04 22294.53 475.84 o
21 13 4 52335.94 55488.13 821.00 o
23 13 4 54905.81 55213.41 808.10 o
25 13 4 44327.88 43255.45 739.67 o
27 13 4 39418.70 39698.59 762.65 o
29 13 4 44699.80 43548.99 993.34 o
31 13 4 24941.33 25398.67 712.22 o
33 13 4 12533.82 13096.66 579.83 o
35 13 4 2128.15 1796.20 337.12 o
37 13 4 543.67 826.70 384.73 o
-40 14 4 24378.86 22531.94 697.49 o
-38 14 4 19423.04 20230.55 626.15 o
-36 14 4 20495.07 20646.04 516.05 o
-34 14 4 9463.23 9991.27 318.41 o
-32 14 4 5774.44 6323.69 229.54 o
-30 14 4 2091.99 1673.75 159.07 o
-28 14 4 60.31 102.88 134.37 o
-26 14 4 49.07 91.50 130.53 o
-24 14 4 33291.42 32884.39 552.77 o
-22 14 4 31876.36 29855.55 487.43 o
-20 14 4 15904.45 14886.60 330.32 o
-18 14 4 63587.30 61608.70 779.78 o
-16 14 4 75988.35 77684.66 906.49 o
-14 14 4 103327.45 106643.98 1155.51 o
-12 14 4 134198.23 142836.22 1513.09 o
-10 14 4 97865.09 94389.49 987.33 o
-8 14 4 60100.38 64073.31 701.31 o
-6 14 4 74024.38 69463.76 732.85 o
-4 14 4 23780.88 23781.77 347.98 o
-2 14 4 11153.62 10406.55 215.12 o
0 14 4 5.60 -70.26 90.63 o
2 14 4 1383.33 1116.89 116.49 o
4 14 4 5050.35 4592.73 160.98 o
6 14 4 15951.19 16904.20 295.49 o
8 14 4 35337.65 36660.91 518.55 o
10 14 4 49077.36 47199.78 659.96 o
12 14 4 63039.88 61410.84 865.67 o
14 14 4 52665.09 54443.25 788.71 o
16 14 4 70805.48 68637.65 970.80 o
18 14 4 28910.83 29991.51 632.06 o
20 14 4 20638.79 19243.75 509.56 o
22 14 4 13073.05 12819.96 404.24 o
24 14 4 807.23 922.38 200.18 o
26 14 4 216.41 -2.86 181.62 o
28 14 4 1560.35 1280.01 244.32 o
30 14 4 3088.33 3404.15 336.00 o
32 14 4 5677.51 6171.45 396.62 o
34 14 4 21604.32 21644.28 694.21 o
36 14 4 28086.25 26930.14 1394.86 o
-39 15 4 2240.22 1883.74 331.46 o
-37 15 4 3388.45 3282.85 246.67 o
-35 15 4 5283.92 5125.48 278.07 o
-33 15 4 2684.82 3336.93 254.03 o
-31 15 4 4338.29 4515.63 234.97 o
-29 15 4 14642.30 14613.96 364.62 o
-27 15 4 7399.55 8075.10 302.64 o
-25 15 4 14248.43 13141.86 314.38 o
-23 15 4 2804.88 2767.43 194.81 o
-21 15 4 9464.54 9119.78 294.24 o
-19 15 4 9389.52 9449.23 276.73 o
-17 15 4 3981.28 4941.28 211.98 o
-15 15 4 3876.65 4255.16 222.75 o
-13 15 4 124.17 478.51 152.20 o
-11 15 4 2886.36 2342.98 170.94 o
-9 15 4 240.33 167.86 133.63 o
-7 15 4 8390.39 7463.30 230.10 o
-5 15 4 30240.64 28953.86 428.26 o
-3 15 4 11068.23 9945.97 233.17 o
-1 15 4 33462.82 33869.70 460.20 o
1 15 4 24235.52 21188.04 340.38 o
3 15 4 15019.00 15918.70 290.97 o
5 15 4 5878.94 6853.95 193.35 o
7 15 4 28853.40 26951.63 459.48 o
9 15 4 12890.86 12326.80 319.60 o
11 15 4 195.51 409.88 156.83 o
13 15 4 3180.24 3257.60 218.78 o
15 15 4 374.28 521.80 191.02 o
17 15 4 4584.15 4037.36 252.05 o
19 15 4 7196.55 7033.90 301.44 o
21 15 4 10263.46 10501.59 388.30 o
23 15 4 16449.22 14927.01 432.18 o
25 15 4 11143.74 10434.17 370.31 o
27 15 4 23572.86 24777.60 588.59 o
29 15 4 1759.12 1568.94 267.15 o
31 15 4 2640.98 3166.05 359.67 o
33 15 4 4374.46 4176.57 385.30 o
-38 16 4 1017.15 1222.48 327.96 o
-36 16 4 377.96 519.57 219.26 o
-34 16 4 164.56 -142.52 191.76 o
-32 16 4 31.55 -84.78 188.73 o
-30 16 4 36.52 -41.34 153.75 o
-28 16 4 352.12 338.41 160.17 o
-26 16 4 17.54 114.51 174.94 o
-24 16 4 38.07 127.37 169.82 o
-22 16 4 996.55 1237.02 184.63 o
-20 16 4 6137.72 6108.49 271.67 o
-18 16 4 3641.00 3696.60 210.31 o
-16 16 4 21883.80 21204.74 446.02 o
-14 16 4 25416.78 26569.68 498.66 o
-12 16 4 12113.43 10934.40 313.01 o
-10 16 4 9775.80 10446.84 279.64 o
-8 16 4 895.04 888.79 146.13 o
-6 16 4 5849.48 6875.96 237.96 o
-4 16 4 8923.42 8208.21 237.44 o
-2 16 4 22.33 -118.24 118.24 o
0 16 4 24.84 -20.35 120.17 o
2 16 4 1496.65 2028.64 121.17 o
4 16 4 8342.51 9344.69 225.42 o
6 16 4 7469.94 7595.97 213.95 o
8 16 4 232.95 557.53 144.83 o
10 16 4 224.44 -109.70 136.62 o
12 16 4 1410.35 1342.33 193.20 o
14 16 4 235.46 136.13 176.89 o
16 16 4 244.72 702.99 198.09 o
18 16 4 375.86 277.41 190.35 o
20 16 4 468.52 48.27 197.83 o
22 16 4 99.81 219.06 197.99 o
24 16 4 26.90 -139.62 215.14 o
26 16 4 59.23 225.70 225.37 o
28 16 4 215.10 182.54 254.31 o
30 16 4 1.78 -105.40 264.94 o
32 16 4 1652.99 1686.67 335.27 o
-35 17 4 3625.77 3635.30 295.16 o
-33 17 4 8913.14 9068.74 373.76 o
-31 17 4 16782.55 17253.18 462.50 o
-29 17 4 25338.44 26245.86 658.36 o
-27 17 4 47477.26 42917.91 771.60 o
-25 17 4 40094.42 39528.96 756.87 o
-23 17 4 21863.32 20657.44 529.37 o
-21 17 4 14354.55 14073.85 375.02 o
-19 17 4 15036.97 15672.46 400.68 o
-17 17 4 10307.63 10012.45 361.56 o
-15 17 4 558.81 645.12 176.84 o
-13 17 4 4449.11 4077.87 242.95 o
-11 17 4 3896.53 5511.87 255.47 o
-9 17 4 15002.97 14139.62 361.43 o
-7 17 4 17636.73 18209.75 381.06 o
-5 17 4 33017.43 31395.56 513.54 o
-3 17 4 65739.69 66992.45 795.08 o
-1 17 4 47026.49 40807.87 554.27 o
1 17 4 49241.78 52000.00 633.62 o
3 17 4 30076.72 30543.32 453.70 o
5 17 4 12954.38 14284.33 308.61 o
7 17 4 10817.43 11593.54 365.62 o
9 17 4 10348.96 10322.99 326.08 o
11 17 4 563.82 321.47 143.71 o
13 17 4 215.30 -28.31 174.28 o
15 17 4 551.95 491.51 220.74 o
17 17 4 1247.44 887.18 221.73 o
19 17 4 9205.95 10236.70 382.53 o
21 17 4 9301.58 8983.37 379.24 o
23 17 4 10553.29 11820.82 427.32 o
25 17 4 12257.58 12308.49 491.78 o
27 17 4 10761.45 10534.29 575.69 o
29 17 4 9116.98 9905.86 470.57 o
31 17 4 6526.17 6773.20 456.85 o
-34 18 4 21058.78 23030.32 603.23 o
-32 18 4 10228.14 10793.79 454.20 o
-30 18 4 7801.57 8258.40 366.65 o
-28 18 4 1504.11 1284.68 258.89 o
-26 18 4 1559.22 1476.56 237.12 o
-24 18 4 3192.08 2467.10 255.19 o
-22 18 4 5534.43 5524.39 293.83 o
-20 18 4 17020.76 16144.20 409.32 o
-18 18 4 33714.38 31775.67 698.80 o
-16 18 4 33052.41 32223.84 602.67 o
-14 18 4 35506.91 37436.36 658.30 o
-12 18 4 33338.98 31957.43 580.82 o
-10 18 4 52358.38 52561.32 799.35 o
-8 18 4 28406.07 26472.44 624.64 o
-6 18 4 11248.76 10786.31 316.58 o
-4 18 4 5644.10 5743.00 240.59 o
-2 18 4 1466.97 1869.66 154.90 o
0 18 4 1217.48 1304.13 166.44 o
2 18 4 8916.99 8035.63 238.00 o
4 18 4 18618.46 20039.85 366.49 o
6 18 4 25589.19 24835.82 461.85 o
8 18 4 28520.38 29670.93 628.22 o
10 18 4 60698.07 60301.36 940.87 o
12 18 4 51023.96 51975.51 908.99 o
14 18 4 56347.67 56079.95 1052.84 o
16 18 4 40210.31 42033.82 888.98 o
18 18 4 43339.25 43647.02 1028.81 o
20 18 4 14602.00 13500.21 462.41 o
22 18 4 11694.12 12003.08 464.69 o
24 18 4 5716.29 5604.48 381.62 o
26 18 4 984.93 1151.00 302.14 o
28 18 4 148.30 292.45 296.92 o
30 18 4 3081.98 2506.70 403.74 o
-33 19 4 5043.61 5328.58 400.28 o
-31 19 4 10108.55 11395.29 431.62 o
-29 19 4 17295.97 17761.80 620.34 o
-27 19 4 16427.97 17170.73 514.26 o
-25 19 4 31388.17 31231.40 770.13 o
-23 19 4 22136.76 22113.40 549.15 o
-21 19 4 18431.71 17171.76 510.69 o
-19 19 4 8566.25 8648.90 348.29 o
-17 19 4 7279.75 7601.62 324.11 o
-15 19 4 255.61 11.10 186.67 o
-13 19 4 720.68 438.77 195.94 o
-11 19 4 3040.92 3256.75 252.22 o
-9 19 4 9597.24 8774.26 296.34 o
-7 19 4 27104.35 27755.46 541.40 o
-5 19 4 22746.35 21381.02 443.15 o
-3 19 4 37044.00 38395.61 565.57 o
-1 19 4 14155.74 14261.70 330.28 o
1 19 4 22286.88 23275.09 421.17 o
3 19 4 21944.02 20990.94 389.65 o
5 19 4 18344.73 17639.93 391.35 o
7 19 4 5791.94 5624.33 266.90 o
9 19 4 362.36 184.33 163.59 o
11 19 4 81.48 50.47 163.09 o
13 19 4 1422.70 1054.04 225.44 o
15 19 4 97.69 14.01 207.10 o
17 19 4 5640.76 5914.76 373.48 o
19 19 4 6932.78 7090.06 381.33 o
21 19 4 9373.09 9720.45 455.63 o
23 19 4 9395.42 9864.25 442.83 o
25 19 4 10823.30 11651.51 485.31 o
27 19 4 13162.21 14150.39 548.99 o
-30 20 4 224.65 -266.41 266.41 o
-28 20 4 17.99 234.32 262.05 o
-26 20 4 225.67 415.35 240.54 o
-24 20 4 594.96 -135.16 283.76 o
-22 20 4 27.52 -247.65 247.65 o
-20 20 4 436.30 184.04 230.68 o
-18 20 4 1838.00 2092.82 253.42 o
-16 20 4 3473.18 2981.58 262.34 o
-14 20 4 1266.72 1605.81 228.61 o
-12 20 4 1261.32 1070.30 209.26 o
-10 20 4 2975.62 3277.05 250.23 o
-8 20 4 1989.71 1972.84 217.15 o
-6 20 4 21.73 -126.26 160.05 o
-4 20 4 168.64 -152.37 152.37 o
-2 20 4 277.96 76.17 153.38 o
0 20 4 1655.75 2198.99 186.09 o
2 20 4 30.91 84.20 180.00 o
4 20 4 1926.21 2152.41 179.77 o
6 20 4 326.96 218.94 164.83 o
8 20 4 647.51 383.64 177.27 o
10 20 4 105.26 112.28 174.12 o
12 20 4 107.23 -55.57 203.85 o
14 20 4 125.04 -22.98 231.12 o
16 20 4 291.01 361.44 247.15 o
18 20 4 110.24 231.95 256.28 o
20 20 4 1195.08 1242.77 303.59 o
22 20 4 232.70 -2.89 286.84 o
24 20 4 194.42 539.83 297.01 o
26 20 4 5.98 -329.26 329.26 o
-27 21 4 2658.21 2678.42 377.86 o
-25 21 4 3758.51 3123.46 339.06 o
-23 21 4 3001.57 2145.33 323.76 o
-21 21 4 4901.17 4895.17 358.81 o
-19 21 4 3214.38 3272.58 299.53 o
-17 21 4 3720.37 3685.79 283.34 o
-15 21 4 1463.07 1592.44 238.66 o
-13 21 4 586.04 213.50 208.13 o
-11 21 4 2828.12 2602.70 256.47 o
-9 21 4 516.12 784.24 222.91 o
-7 21 4 5894.95 5182.84 264.72 o
-5 21 4 7949.41 8366.59 303.98 o
-3 21 4 13117.15 12378.87 364.91 o
-1 21 4 3176.12 3752.66 201.15 o
1 21 4 7726.24 7866.31 250.37 o
3 21 4 4089.08 4355.71 284.27 o
5 21 4 1557.92 1128.20 225.52 o
7 21 4 4885.30 5066.32 249.39 o
9 21 4 3288.41 3372.46 239.48 o
11 21 4 4630.95 5746.61 323.66 o
13 21 4 62.19 249.63 248.66 o
15 21 4 240.28 66.63 258.76 o
17 21 4 918.34 579.23 279.84 o
19 21 4 2432.87 2980.84 323.62 o
21 21 4 3581.64 4069.69 347.70 o
23 21 4 2370.21 3188.65 355.53 o
-26 22 4 31.00 -201.18 294.02 o
-24 22 4 2903.56 2829.82 334.93 o
-22 22 4 4501.41 4237.00 359.07 o
-20 22 4 11207.14 11509.67 492.61 o
-18 22 4 16911.05 18063.49 545.19 o
-16 22 4 10465.96 11185.77 417.60 o
-14 22 4 21982.53 22112.13 567.69 o
-12 22 4 23293.38 24220.74 616.31 o
-10 22 4 19064.29 18961.82 532.65 o
-8 22 4 11636.14 11810.50 401.21 o
-6 22 4 12347.58 12945.92 380.09 o
-4 22 4 9717.14 10442.94 339.32 o
-2 22 4 5071.02 4482.02 234.52 o
0 22 4 6064.33 6880.77 285.05 o
2 22 4 560.29 816.77 232.29 o
4 22 4 4371.03 4148.48 280.65 o
6 22 4 9885.05 9536.91 414.50 o
8 22 4 20329.62 18680.47 513.70 o
10 22 4 17844.53 18334.76 501.71 o
12 22 4 26778.77 27731.04 729.14 o
14 22 4 28441.79 29979.18 810.11 o
16 22 4 17387.73 17424.32 582.03 o
18 22 4 15066.56 15538.00 549.05 o
20 22 4 9146.00 8967.93 457.52 o
-23 23 4 8213.11 8132.67 500.25 o
-21 23 4 8676.12 8923.49 455.68 o
-19 23 4 4506.91 5447.04 384.22 o
-17 23 4 1311.75 1251.52 282.31 o
-15 23 4 745.17 865.91 251.43 o
-13 23 4 6.41 -233.78 233.78 o
-11 23 4 578.08 716.81 275.57 o
-9 23 4 3396.46 3315.53 294.34 o
-7 23 4 5819.05 4902.96 315.14 o
-5 23 4 20573.36 21731.46 600.77 o
-3 23 4 16535.90 16100.16 487.50 o
-1 23 4 27234.51 27517.67 746.46 o
1 23 4 13342.33 13661.83 525.16 o
3 23 4 14981.69 16407.04 524.66 o
5 23 4 14955.88 14091.51 502.74 o
7 23 4 10604.30 11229.71 488.58 o
9 23 4 4835.13 4864.62 316.30 o
11 23 4 2945.90 3219.99 302.73 o
13 23 4 49.93 111.00 257.33 o
15 23 4 1935.68 1735.91 302.45 o
17 23 4 794.22 773.14 307.34 o
-18 24 4 2437.71 1833.04 347.03 o
-16 24 4 2862.67 2682.82 342.25 o
-14 24 4 3331.56 2606.83 328.50 o
-12 24 4 4358.70 4331.15 341.52 o
-10 24 4 2434.54 2644.31 299.43 o
-8 24 4 2404.00 2290.00 273.37 o
-6 24 4 977.90 549.43 260.66 o
-4 24 4 867.09 1347.96 282.88 o
-2 24 4 100.49 -250.03 250.03 o
0 24 4 331.11 295.72 281.49 o
2 24 4 40.89 -287.55 289.29 o
4 24 4 1709.56 1166.73 278.90 o
6 24 4 4867.25 4734.37 366.08 o
8 24 4 4829.90 4536.37 386.00 o
10 24 4 6562.01 7129.70 463.62 o
12 24 4 6633.65 6320.06 458.05 o
14 24 4 2286.51 2833.06 423.45 o
-13 25 4 0.50 66.12 307.43 o
-11 25 4 141.32 -149.13 292.33 o
-9 25 4 44.97 -88.10 304.79 o
-7 25 4 10.95 -312.34 312.34 o
-5 25 4 842.03 548.50 281.98 o
-3 25 4 175.85 -9.57 301.84 o
-1 25 4 928.89 964.85 348.30 o
1 25 4 1124.31 1334.28 377.85 o
3 25 4 360.50 446.65 311.48 o
5 25 4 150.29 -247.12 300.02 o
7 25 4 653.96 660.15 319.87 o
9 25 4 463.50 771.48 372.38 o
-47 1 5 7058.12 8145.63 524.56 o
-45 1 5 17613.42 17985.53 550.56 o
-43 1 5 17984.51 18603.76 552.48 o
-41 1 5 18293.80 19132.58 525.19 o
-39 1 5 13268.74 14974.00 450.86 o
-37 1 5 15299.28 15369.50 436.40 o
-35 1 5 5922.35 6451.95 271.83 o
-33 1 5 304.64 157.50 150.79 o
-31 1 5 5928.38 6175.56 198.36 o
-29 1 5 1116.08 1204.23 111.42 o
-27 1 5 3347.62 3491.05 153.76 o
-25 1 5 27413.06 28565.89 395.35 o
-23 1 5 87152.02 90153.70 1019.70 o
-21 1 5 75547.21 78569.53 894.72 o
-19 1 5 120009.66 124080.41 1333.90 o
-17 1 5 127330.99 129192.92 1254.68 o
-15 1 5 90738.68 94809.28 961.70 o
-13 1 5 197724.06 209327.89 3023.20 o
-11 1 5 64172.38 60005.84 591.07 o
-9 1 5 90377.55 96022.81 944.50 o
-7 1 5 20163.95 18593.21 187.33 o
-5 1 5 8334.43 10618.38 133.64 o
-3 1 5 38122.00 45489.95 405.42 o
-1 1 5 23100.76 24657.71 235.28 o
1 1 5 38007.57 39275.50 348.87 o
3 1 5 5767.52 4958.88 95.38 o
5 1 5 35198.34 34689.16 335.45 o
7 1 5 219761.89 235740.11 2770.26 o
9 1 5 43082.62 44158.36 433.11 o
11 1 5 31752.65 28300.72 317.21 o
13 1 5 66671.02 66908.87 626.19 o
15 1 5 43367.42 42524.77 449.97 o
17 1 5 10872.23 10079.11 203.04 o
19 1 5 30969.08 32661.11 407.17 o
21 1 5 4930.57 4255.93 155.74 o
23 1 5 26054.82 25130.83 521.41 o
25 1 5 502.86 211.68 160.36 o
27 1 5 6687.54 6963.74 281.88 o
29 1 5 11169.81 11370.84 368.81 o
31 1 5 20742.18 20424.46 493.26 o
33 1 5 26753.93 28187.91 632.66 o
35 1 5 21541.26 20994.75 530.59 o
37 1 5 14630.81 14140.52 476.48 o
39 1 5 24729.56 23507.08 720.68 o
41 1 5 14147.29 14533.40 625.39 o
-48 2 5 7534.58 7997.62 573.80 o
-46 2 5 902.03 607.39 258.49 o
-44 2 5 3.57 -211.92 211.92 o
-42 2 5 1373.16 1747.78 230.43 o
-40 2 5 7758.55 7877.52 346.37 o
-38 2 5 26689.04 25509.39 555.05 o
-36 2 5 32706.59 34989.28 634.08 o
-34 2 5 97324.73 96550.82 1212.89 o
-32 2 5 95227.11 95981.20 1175.17 o
-30 2 5 84258.02 88827.65 1077.91 o
-28 2 5 99364.28 101691.16 1160.67 o
-26 2 5 116393.84 120853.73 1371.75 o
-24 2 5 91554.07 94737.14 1080.46 o
-22 2 5 47839.34 49844.75 578.86 o
-20 2 5 11556.84 11187.02 209.89 o
-18 2 5 137.45 187.96 64.93 o
-16 2 5 10488.33 10362.71 197.76 o
-14 2 5 7024.97 7032.54 185.65 o
-12 2 5 22315.18 20484.36 284.22 o
-10 2 5 37621.35 37104.71 375.32 o
-8 2 5 482300.84 482839.09 14110.28 o
-6 2 5 182307.84 179363.08 3245.89 o
-4 2 5 21282.94 19977.33 189.07 o
-2 2 5 226412.17 232513.78 10260.14 o
0 2 5 255507.83 255776.00 9211.96 o
2 2 5 128026.45 124747.29 1229.06 o
4 2 5 103215.18 107006.62 929.67 o
6 2 5 79939.77 82365.11 719.95 o
8 2 5 21629.96 21822.11 247.19 o
10 2 5 3730.36 5073.84 133.13 o
12 2 5 1512.93 1475.95 93.75 o
14 2 5 16607.42 16316.99 240.94 o
16 2 5 43133.06 41819.67 437.51 o
18 2 5 113477.61 110696.02 1083.28 o
20 2 5 108584.91 105263.23 1016.52 o
22 2 5 81682.94 81606.73 941.51 o
24 2 5 135322.58 137700.23 1614.36 o
26 2 5 117564.59 122773.70 1537.55 o
28 2 5 60167.84 59047.18 904.75 o
30 2 5 38119.25 38565.89 719.94 o
32 2 5 15566.64 15406.94 459.66 o
34 2 5 6889.25 7026.54 339.87 o
36 2 5 222.57 -204.43 204.43 o
38 2 5 1220.32 1188.20 269.44 o
40 2 5 1409.18 1244.31 315.62 o
42 2 5 11107.62 11138.70 601.16 o
-47 3 5 24744.61 24858.79 784.61 o
-45 3 5 29581.08 31140.50 736.25 o
-43 3 5 41455.88 41928.65 887.59 o
-41 3 5 36711.50 36620.49 713.54 o
-39 3 5 33201.02 34521.34 699.41 o
-37 3 5 35832.13 36057.53 575.32 o
-35 3 5 20559.05 20859.35 406.25 o
-33 3 5 7911.76 7511.71 231.15 o
-31 3 5 3134.85 4366.94 179.16 o
-29 3 5 74.69 22.14 102.75 o
-27 3 5 5684.08 6367.33 188.97 o
-25 3 5 18730.44 16363.79 291.75 o
-23 3 5 62286.40 61775.99 718.18 o
-21 3 5 58723.82 55295.30 629.00 o
-19 3 5 113298.59 125140.23 1347.97 o
-17 3 5 122357.59 124966.55 1321.03 o
-15 3 5 279050.03 299607.94 5188.30 o
-13 3 5 53309.96 55027.32 613.49 o
-11 3 5 117087.81 119192.44 1182.94 o
-9 3 5 91351.61 100834.68 940.54 o
-7 3 5 8055.29 9982.31 157.42 o
-5 3 5 4598.43 4420.12 85.04 o
-3 3 5 8068.77 11439.11 133.75 o
-1 3 5 36935.68 38621.76 328.41 o
1 3 5 124744.63 131896.69 1286.27 o
3 3 5 233590.59 240152.72 5283.36 o
5 3 5 44852.12 47040.34 441.09 o
7 3 5 181224.67 192013.61 1699.88 o
9 3 5 494848.66 487147.12 30020.86 o
11 3 5 194109.31 194085.20 1635.68 o
13 3 5 169050.16 170361.83 1508.07 o
15 3 5 142825.88 140876.52 1295.80 o
17 3 5 61931.55 52583.02 567.22 o
19 3 5 13611.04 13868.70 255.21 o
21 3 5 15339.39 13757.27 282.67 o
23 3 5 5504.20 5313.24 248.54 o
25 3 5 13260.54 12810.54 358.06 o
27 3 5 17157.94 18513.27 422.80 o
29 3 5 16424.87 16716.82 413.89 o
31 3 5 18412.89 18621.82 460.09 o
33 3 5 35570.66 36957.87 755.92 o
35 3 5 34562.09 33853.00 677.00 o
37 3 5 26872.84 25577.00 668.64 o
39 3 5 16124.73 15253.02 565.25 o
41 3 5 19001.59 19739.06 675.74 o
-46 4 5 554.38 385.05 270.23 o
-44 4 5 533.76 192.92 286.09 o
-42 4 5 2664.52 2155.06 259.45 o
-40 4 5 1424.10 1348.82 199.25 o
-38 4 5 3315.56 2858.71 209.35 o
-36 4 5 4899.80 5657.83 223.56 o
-34 4 5 5529.00 4814.45 211.68 o
-32 4 5 17653.86 16238.46 326.36 o
-30 4 5 23410.34 24517.52 418.32 o
-28 4 5 2680.41 2983.87 153.15 o
-26 4 5 7131.60 7559.64 198.83 o
-24 4 5 2399.75 2154.69 126.16 o
-22 4 5 385.12 558.55 82.56 o
-20 4 5 123.67 157.12 79.36 o
-18 4 5 1811.47 2006.24 99.99 o
-16 4 5 5499.40 6615.30 165.73 o
-14 4 5 582.83 551.38 77.23 o
-12 4 5 1657.78 3212.99 109.31 o
-10 4 5 7822.42 9388.25 182.81 o
-8 4 5 63579.11 69373.90 666.95 o
-6 4 5 1635.40 1682.69 62.37 o
-4 4 5 45600.20 50725.21 451.55 o
-2 4 5 52773.03 52618.94 475.02 o
0 4 5 5893.27 6118.91 131.66 o
2 4 5 53468.06 54504.90 479.90 o
4 4 5 55593.80 63021.86 577.27 o
6 4 5 14017.61 11167.62 167.12 o
8 4 5 7166.71 7410.58 148.66 o
10 4 5 79.72 17.12 67.87 o
12 4 5 303.84 429.49 79.16 o
14 4 5 838.18 889.41 93.73 o
16 4 5 14717.21 16917.69 285.23 o
18 4 5 21553.13 22634.83 341.38 o
20 4 5 773.23 593.42 112.82 o
22 4 5 13515.81 12894.82 289.71 o
24 4 5 17770.81 19701.73 411.42 o
26 4 5 3175.90 3301.61 212.42 o
28 4 5 3206.16 3261.08 228.77 o
30 4 5 6703.78 7038.66 282.29 o
32 4 5 1992.61 1761.01 208.99 o
34 4 5 1409.67 1201.77 212.80 o
36 4 5 116.39 -31.41 191.90 o
38 4 5 778.45 753.34 254.26 o
40 4 5 2289.75 2761.75 365.54 o
42 4 5 3945.58 4314.89 486.93 o
-47 5 5 3250.46 3212.21 385.70 o
-45 5 5 3181.36 3047.51 328.30 o
-43 5 5 5589.08 5706.32 338.36 o
-41 5 5 12101.73 12183.50 415.15 o
-39 5 5 7130.61 7300.57 273.83 o
-37 5 5 7298.78 7301.47 265.57 o
-35 5 5 6382.84 6367.23 246.33 o
-33 5 5 264.40 372.41 129.09 o
-31 5 5 3648.98 3010.51 166.44 o
-29 5 5 3910.11 3776.36 168.81 o
-27 5 5 24737.80 24223.52 453.48 o
-25 5 5 1127.16 829.04 110.90 o
-23 5 5 11675.08 11358.52 248.93 o
-21 5 5 3484.75 3877.39 145.33 o
-19 5 5 21715.85 19213.64 299.44 o
-17 5 5 6365.73 7975.80 181.59 o
-15 5 5 23399.92 24519.29 319.75 o
-13 5 5 2864.56 1639.00 85.82 o
-11 5 5 7804.91 9351.11 221.08 o
-9 5 5 4666.67 4595.17 114.85 o
-7 5 5 4692.46 4929.23 110.05 o
-5 5 5 330.89 66.11 43.65 o
-3 5 5 81.50 330.16 47.86 o
-1 5 5 90220.72 88138.27 744.91 o
1 5 5 34910.63 35430.64 339.36 o
3 5 5 29156.91 26976.04 291.58 o
5 5 5 47938.58 47987.71 441.80 o
7 5 5 13246.64 12365.79 184.45 o
9 5 5 11706.86 12315.45 221.34 o
11 5 5 87360.28 93622.88 810.83 o
13 5 5 17383.54 15631.34 242.88 o
15 5 5 5584.24 4661.96 145.04 o
17 5 5 29705.27 31337.94 404.11 o
19 5 5 28237.40 27378.93 392.31 o
21 5 5 3725.45 5047.49 191.06 o
23 5 5 1281.38 1673.79 147.58 o
25 5 5 1258.76 993.81 167.78 o
27 5 5 2518.22 3779.49 223.25 o
29 5 5 5394.62 6049.66 273.10 o
31 5 5 301.10 526.48 189.28 o
33 5 5 1383.74 1357.23 206.37 o
35 5 5 636.41 393.20 191.84 o
37 5 5 1868.88 1379.11 264.18 o
39 5 5 3729.31 3326.14 358.54 o
41 5 5 4912.07 6089.79 458.02 o
-46 6 5 4769.55 5004.82 395.91 o
-44 6 5 165.73 159.58 244.97 o
-42 6 5 4954.13 5221.27 310.79 o
-40 6 5 6687.70 7786.71 292.18 o
-38 6 5 18469.78 19262.92 433.63 o
-36 6 5 31918.72 31327.94 547.90 o
-34 6 5 78438.27 77256.95 999.12 o
-32 6 5 40944.10 41580.23 659.82 o
-30 6 5 96518.42 96401.52 1187.40 o
-28 6 5 45035.94 45754.47 634.99 o
-26 6 5 73500.35 71834.02 902.38 o
-24 6 5 69706.77 70125.45 849.31 o
-22 6 5 80057.44 76997.36 918.56 o
-20 6 5 2578.68 2433.74 112.66 o
-18 6 5 8351.57 8441.28 172.92 o
-16 6 5 13668.68 15010.07 282.36 o
-14 6 5 21919.96 21406.05 296.60 o
-12 6 5 48889.89 50150.17 541.30 o
-10 6 5 93939.52 84383.05 826.60 o
-8 6 5 80905.68 79197.30 727.44 o
-6 6 5 167777.64 165727.02 1576.13 o
-4 6 5 177351.06 166928.06 1647.66 o
-2 6 5 58689.34 53987.54 488.65 o
0 6 5 82778.62 80263.38 671.62 o
2 6 5 180396.56 196250.02 1856.83 o
4 6 5 70921.88 73056.73 662.68 o
6 6 5 20706.42 21287.05 252.46 o
8 6 5 223.47 365.75 69.52 o
10 6 5 332.90 415.29 71.26 o
12 6 5 10159.51 9788.04 185.63 o
14 6 5 46315.34 48915.98 511.01 o
16 6 5 28486.79 28460.71 376.21 o
18 6 5 53991.59 47876.13 559.99 o
20 6 5 40329.23 37564.74 500.63 o
22 6 5 64912.60 62697.63 792.23 o
24 6 5 40738.50 39392.16 589.76 o
26 6 5 73670.46 79737.29 1028.50 o
28 6 5 41124.69 41819.52 663.28 o
30 6 5 36795.91 37216.56 639.45 o
32 6 5 13801.68 15913.55 418.89 o
34 6 5 10981.20 9161.04 334.72 o
36 6 5 555.52 139.22 229.84 o
38 6 5 36.90 104.75 292.32 o
40 6 5 4553.80 4242.35 418.67 o
-45 7 5 38359.07 38815.30 944.24 o
-43 7 5 32089.64 34729.14 814.77 o
-41 7 5 29443.80 28828.23 744.70 o
-39 7 5 43880.82 42218.59 693.23 o
-37 7 5 30509.01 31569.67 587.92 o
-35 7 5 17843.23 17655.53 398.27 o
-33 7 5 17584.81 18641.46 408.98 o
-31 7 5 4741.42 4431.77 206.27 o
-29 7 5 11310.02 11339.93 290.78 o
-27 7 5 39159.59 38156.31 575.96 o
-25 7 5 37855.61 38143.53 564.51 o
-23 7 5 94160.18 93919.52 1067.02 o
-21 7 5 176639.23 182072.69 1796.19 o
-19 7 5 138400.88 131197.55 1348.07 o
-17 7 5 177657.89 178099.88 1754.13 o
-15 7 5 201760.03 207767.11 1999.96 o
-13 7 5 224692.81 210439.33 2073.62 o
-11 7 5 104802.04 107152.09 1014.05 o
-9 7 5 90915.23 97064.19 891.93 o
-7 7 5 84736.10 86029.42 774.44 o
-5 7 5 21895.88 24070.38 275.02 o
-3 7 5 5633.52 6695.68 124.47 o
-1 7 5 5928.25 5533.55 115.60 o
1 7 5 62439.81 61926.93 538.01 o
3 7 5 108617.84 112371.23 935.71 o
5 7 5 69038.13 68682.32 631.05 o
7 7 5 45373.66 40373.75 397.00 o
9 7 5 146596.27 144504.48 1233.36 o
11 7 5 152652.72 150046.42 1282.39 o
13 7 5 89316.07 90108.95 880.37 o
15 7 5 63234.45 62272.38 664.49 o
17 7 5 52404.33 53840.24 601.06 o
19 7 5 2251.59 1882.73 138.95 o
21 7 5 3648.36 3790.27 183.12 o
23 7 5 492.62 401.81 141.19 o
25 7 5 8148.31 8758.85 280.94 o
27 7 5 24506.38 23416.95 464.13 o
29 7 5 32251.99 32743.31 598.12 o
31 7 5 22551.79 22973.25 546.65 o
33 7 5 40145.32 39711.53 808.37 o
35 7 5 42125.48 40253.46 824.82 o
37 7 5 35960.61 35382.12 856.43 o
39 7 5 32871.24 34308.59 976.23 o
-44 8 5 602.47 635.13 287.85 o
-42 8 5 65.35 -227.89 227.89 o
-40 8 5 8258.67 9019.84 363.05 o
-38 8 5 4955.60 5270.87 279.25 o
-36 8 5 22806.75 21519.97 504.92 o
-34 8 5 17904.68 18288.50 443.95 o
-32 8 5 50783.49 50826.66 744.56 o
-30 8 5 24737.71 24859.52 462.15 o
-28 8 5 38758.66 37722.75 601.96 o
-26 8 5 15880.93 15253.35 336.09 o
-24 8 5 16006.72 17246.16 337.10 o
-22 8 5 11393.02 9063.93 240.09 o
-20 8 5 7999.68 8688.38 204.79 o
-18 8 5 850.12 1329.20 103.60 o
-16 8 5 1703.23 1452.71 99.67 o
-14 8 5 9550.68 9129.17 181.33 o
-12 8 5 9840.10 10601.65 218.84 o
-10 8 5 86054.34 81106.32 770.21 o
-8 8 5 80878.07 82746.30 753.32 o
-6 8 5 61040.45 62140.49 569.49 o
-4 8 5 146246.28 152895.84 1280.43 o
-2 8 5 20406.86 22107.36 255.89 o
0 8 5 33182.91 30883.99 310.18 o
2 8 5 18126.45 17628.93 217.81 o
4 8 5 57033.67 57634.47 546.59 o
6 8 5 54899.87 59064.62 551.62 o
8 8 5 2302.65 3734.26 111.42 o
10 8 5 6252.60 6546.83 149.72 o
12 8 5 10268.18 10320.22 215.88 o
14 8 5 9986.02 9660.84 208.52 o
16 8 5 30161.02 30918.76 401.75 o
18 8 5 11965.89 11084.55 264.67 o
20 8 5 36495.65 37814.86 558.16 o
22 8 5 21241.93 21975.32 407.12 o
24 8 5 24766.18 23780.83 460.58 o
26 8 5 5806.59 7521.21 285.71 o
28 8 5 20070.34 19031.79 445.76 o
30 8 5 3737.08 3103.97 238.43 o
32 8 5 5567.55 5260.99 296.94 o
34 8 5 759.78 437.06 217.95 o
36 8 5 1023.64 1238.48 273.42 o
38 8 5 1481.20 1271.54 351.07 o
40 8 5 4158.80 5237.47 548.91 o
-45 9 5 815.78 880.97 419.03 o
-43 9 5 451.63 372.97 262.95 o
-41 9 5 997.36 1131.84 238.33 o
-39 9 5 2616.08 2673.82 227.81 o
-37 9 5 162.38 39.67 186.55 o
-35 9 5 1177.87 769.55 187.68 o
-33 9 5 104.68 -135.94 167.74 o
-31 9 5 2978.08 2355.45 203.11 o
-29 9 5 357.76 311.96 139.25 o
-27 9 5 1428.25 702.53 116.81 o
-25 9 5 322.65 503.17 108.50 o
-23 9 5 1460.51 1169.60 120.57 o
-21 9 5 521.27 1006.16 112.09 o
-19 9 5 727.27 1071.39 109.79 o
-17 9 5 725.80 860.66 96.59 o
-15 9 5 2914.39 5290.54 148.57 o
-13 9 5 4013.46 4871.60 147.19 o
-11 9 5 2721.14 3044.61 98.78 o
-9 9 5 5038.57 5209.39 124.40 o
-7 9 5 1312.99 1772.49 92.92 o
-5 9 5 1698.35 1322.67 80.50 o
-3 9 5 22701.86 22352.59 255.36 o
-1 9 5 5417.74 6053.11 130.67 o
1 9 5 19075.60 23365.04 267.94 o
3 9 5 8794.25 8776.85 151.67 o
5 9 5 1438.13 2223.60 94.14 o
7 9 5 1079.12 1453.86 90.99 o
9 9 5 2231.70 2732.27 109.56 o
11 9 5 1428.38 1240.57 102.48 o
13 9 5 1607.40 1125.19 115.97 o
15 9 5 3145.42 3075.93 145.78 o
17 9 5 2722.78 3266.80 161.32 o
19 9 5 887.08 616.40 120.70 o
21 9 5 5248.23 4672.28 201.75 o
23 9 5 700.05 1043.91 162.30 o
25 9 5 542.00 356.63 153.32 o
27 9 5 1413.80 1386.97 198.39 o
29 9 5 1643.31 1558.52 209.81 o
31 9 5 27.76 76.15 202.13 o
33 9 5 781.48 495.35 216.84 o
35 9 5 1424.05 943.38 294.10 o
37 9 5 311.99 592.17 272.72 o
39 9 5 69.32 26.46 334.49 o
-44 10 5 524.10 516.31 317.08 o
-42 10 5 490.95 185.93 248.01 o
-40 10 5 7125.24 6832.72 345.05 o
-38 10 5 1626.75 1426.98 226.10 o
-36 10 5 11058.57 10476.40 344.66 o
-34 10 5 9024.09 9654.92 350.52 o
-32 10 5 32565.87 32075.78 624.51 o
-30 10 5 25012.99 24412.13 467.72 o
-28 10 5 25931.85 27577.69 462.00 o
-26 10 5 21273.19 19995.45 388.84 o
-24 10 5 6886.56 6677.22 216.02 o
-22 10 5 12317.44 12689.10 274.59 o
-20 10 5 28131.91 27147.87 417.54 o
-18 10 5 2393.08 2680.97 131.28 o
-16 10 5 3961.58 3956.03 136.16 o
-14 10 5 1896.95 1876.24 96.93 o
-12 10 5 7949.67 6805.52 160.30 o
-10 10 5 1727.25 1519.47 97.38 o
-8 10 5 62487.44 59221.89 587.35 o
-6 10 5 91387.12 92516.80 840.67 o
-4 10 5 126678.53 133837.25 1134.36 o
-2 10 5 112215.90 110328.45 966.42 o
0 10 5 68367.03 67832.36 605.84 o
2 10 5 51997.26 49336.21 471.70 o
4 10 5 45653.04 47032.01 438.05 o
6 10 5 28083.79 27327.93 324.54 o
8 10 5 1473.38 1199.41 91.06 o
10 10 5 1457.67 1365.07 113.39 o
12 10 5 3485.19 3458.02 149.32 o
14 10 5 2609.57 2738.56 148.44 o
16 10 5 42722.65 39423.92 543.52 o
18 10 5 28417.54 30811.27 493.71 o
20 10 5 58842.04 58792.89 762.17 o
22 10 5 29548.66 26280.86 498.78 o
24 10 5 16024.54 17140.27 401.12 o
26 10 5 18764.92 18205.50 406.32 o
28 10 5 16886.26 18409.01 493.59 o
30 10 5 4071.38 4013.01 267.18 o
32 10 5 2337.30 1638.71 263.43 o
34 10 5 337.62 -43.15 261.92 o
36 10 5 102.11 -56.72 285.22 o
38 10 5 572.51 266.59 343.38 o
-43 11 5 33759.54 33659.63 859.12 o
-41 11 5 43996.61 44689.00 861.61 o
-39 11 5 37287.46 36363.25 736.11 o
-37 11 5 12956.79 12430.60 383.20 o
-35 11 5 14217.83 14313.04 441.50 o
-33 11 5 6489.34 6217.92 319.29 o
-31 11 5 3940.63 4899.83 204.95 o
-29 11 5 1040.32 927.12 134.46 o
-27 11 5 6173.44 6700.32 256.41 o
-25 11 5 32976.38 30016.94 472.73 o
-23 11 5 41513.39 40938.06 590.41 o
-21 11 5 14189.47 12353.28 282.43 o
-19 11 5 102277.08 102265.05 1106.82 o
-17 11 5 84568.72 82252.02 846.89 o
-15 11 5 132614.59 123049.88 1152.21 o
-13 11 5 67100.35 65554.64 683.44 o
-11 11 5 41944.54 38575.68 445.82 o
-9 11 5 45459.84 41916.10 481.28 o
-7 11 5 29072.61 27906.07 351.14 o
-5 11 5 6325.78 7232.94 167.06 o
-3 11 5 5453.00 5336.74 131.52 o
-1 11 5 42207.00 44407.33 440.47 o
1 11 5 22762.33 20975.96 274.71 o
3 11 5 42693.34 41929.13 438.80 o
5 11 5 70396.45 69599.38 661.97 o
7 11 5 134430.05 136052.14 1183.71 o
9 11 5 223840.55 219050.08 1962.39 o
11 11 5 147583.44 145518.19 1412.95 o
13 11 5 124045.44 117973.82 1289.33 o
15 11 5 23244.31 23253.05 422.57 o
17 11 5 47579.95 49628.28 670.92 o
19 11 5 39903.67 37502.03 581.57 o
21 11 5 14002.08 13345.31 338.17 o
23 11 5 195.65 -33.83 162.97 o
25 11 5 2055.73 1715.85 223.01 o
27 11 5 2780.86 2431.55 201.88 o
29 11 5 10595.09 11588.00 398.99 o
31 11 5 27037.31 25815.69 662.78 o
33 11 5 35189.86 34704.11 865.50 o
35 11 5 28362.79 27653.71 781.61 o
37 11 5 33694.13 30146.67 917.32 o
-42 12 5 785.73 695.27 296.75 o
-40 12 5 4119.29 3929.37 324.78 o
-38 12 5 18839.43 19540.80 529.78 o
-36 12 5 12965.09 13236.99 394.05 o
-34 12 5 20108.73 18533.75 492.67 o
-32 12 5 27342.83 27912.48 515.48 o
-30 12 5 41281.36 39211.76 653.72 o
-28 12 5 26031.01 26307.93 444.66 o
-26 12 5 48242.58 49054.71 652.95 o
-24 12 5 25859.23 23521.87 384.71 o
-22 12 5 3673.74 4846.49 163.01 o
-20 12 5 11149.62 9848.56 218.45 o
-18 12 5 757.81 812.67 104.04 o
-16 12 5 2166.70 2366.58 121.78 o
-14 12 5 8915.40 8371.96 191.99 o
-12 12 5 54910.29 54432.41 573.94 o
-10 12 5 34513.85 35146.95 416.36 o
-8 12 5 43395.71 41916.30 474.03 o
-6 12 5 98628.66 93459.47 905.02 o
-4 12 5 94096.47 88684.69 828.74 o
-2 12 5 133535.05 135965.34 1167.82 o
0 12 5 44499.31 44802.95 453.62 o
2 12 5 84608.75 80397.04 739.13 o
4 12 5 62642.18 61952.21 595.76 o
6 12 5 20249.90 18867.24 273.23 o
8 12 5 11291.58 12111.01 239.53 o
10 12 5 1.32 44.95 97.88 o
12 12 5 223.21 157.74 125.54 o
14 12 5 20055.67 20521.44 392.26 o
16 12 5 30432.65 27756.46 474.15 o
18 12 5 32667.79 33024.81 590.58 o
20 12 5 54039.98 54815.06 825.38 o
22 12 5 63475.99 61384.63 852.84 o
24 12 5 56822.51 59405.55 973.56 o
26 12 5 36516.75 37377.66 701.33 o
28 12 5 22265.40 23119.66 563.70 o
30 12 5 15090.84 14151.32 469.78 o
32 12 5 2375.10 2455.46 298.54 o
34 12 5 541.97 204.54 296.33 o
36 12 5 64.51 -312.51 312.51 o
-41 13 5 1453.57 1235.96 306.76 o
-39 13 5 4659.19 4710.17 323.33 o
-37 13 5 573.23 449.09 209.08 o
-35 13 5 319.11 213.09 186.98 o
-33 13 5 76.77 103.69 148.29 o
-31 13 5 1990.57 1454.66 168.85 o
-29 13 5 1795.22 2117.75 147.72 o
-27 13 5 159.53 -21.03 160.72 o
-25 13 5 3561.17 2900.32 156.39 o
-23 13 5 5520.28 7695.08 214.89 o
-21 13 5 19325.19 19221.24 320.21 o
-19 13 5 15795.42 15814.67 294.23 o
-17 13 5 4157.20 4608.87 171.49 o
-15 13 5 1581.22 1107.67 124.12 o
-13 13 5 55869.18 53873.28 632.18 o
-11 13 5 7077.65 7573.45 201.98 o
-9 13 5 17852.08 18161.44 305.25 o
-7 13 5 131.78 176.83 96.74 o
-5 13 5 1584.17 1826.35 119.41 o
-3 13 5 2441.82 3293.96 126.73 o
-1 13 5 1429.39 834.72 98.20 o
1 13 5 488.97 624.17 92.48 o
3 13 5 8032.47 8969.49 195.90 o
5 13 5 8179.81 8771.46 229.76 o
7 13 5 13251.75 12477.00 237.55 o
9 13 5 17420.64 16049.64 303.13 o
11 13 5 2598.90 3365.25 192.45 o
13 13 5 13548.34 12840.22 398.90 o
15 13 5 8697.86 9395.92 313.83 o
17 13 5 2194.44 2504.73 199.19 o
19 13 5 4695.33 4509.39 245.12 o
21 13 5 110.33 89.45 167.25 o
23 13 5 48.23 107.63 194.77 o
25 13 5 1592.96 1700.87 258.94 o
27 13 5 2915.94 2527.27 270.76 o
29 13 5 4199.21 3882.19 338.98 o
31 13 5 6544.32 7617.33 444.09 o
33 13 5 3248.40 2989.30 342.40 o
35 13 5 5311.70 5856.27 461.42 o
-40 14 5 373.51 -287.94 287.94 o
-38 14 5 237.05 -221.10 221.10 o
-36 14 5 3373.43 2903.97 258.05 o
-34 14 5 6547.20 6742.84 244.65 o
-32 14 5 4537.47 4456.51 230.40 o
-30 14 5 10285.01 10380.31 267.99 o
-28 14 5 17831.13 16913.88 352.23 o
-26 14 5 9031.49 9857.62 262.29 o
-24 14 5 2692.96 3337.44 174.88 o
-22 14 5 5784.15 5092.68 188.54 o
-20 14 5 74.14 45.74 128.12 o
-18 14 5 89.65 138.75 114.42 o
-16 14 5 10156.35 8304.28 234.84 o
-14 14 5 6098.81 5812.77 206.07 o
-12 14 5 7767.40 9152.14 238.95 o
-10 14 5 33072.66 31374.04 446.56 o
-8 14 5 19531.70 20363.42 407.80 o
-6 14 5 11203.46 10457.03 247.05 o
-4 14 5 28632.52 28269.01 404.16 o
-2 14 5 20454.62 19681.49 328.67 o
0 14 5 1134.75 1177.72 112.05 o
2 14 5 956.28 1143.93 110.06 o
4 14 5 9856.78 8658.22 210.34 o
6 14 5 2495.62 2652.31 149.22 o
8 14 5 571.66 535.40 124.30 o
10 14 5 4.07 107.67 143.59 o
12 14 5 9184.41 9259.01 294.61 o
14 14 5 2075.17 1639.58 181.59 o
16 14 5 657.60 751.18 193.30 o
18 14 5 476.92 716.65 195.36 o
20 14 5 407.63 459.76 190.49 o
22 14 5 7628.68 7580.49 326.06 o
24 14 5 1218.16 1359.91 240.06 o
26 14 5 277.13 -215.99 215.99 o
28 14 5 1871.31 1522.68 264.93 o
30 14 5 2740.44 2637.49 322.16 o
32 14 5 533.95 762.86 295.30 o
34 14 5 415.93 106.45 331.71 o
-39 15 5 17057.91 17496.69 715.90 o
-37 15 5 9701.29 9414.73 526.79 o
-35 15 5 3753.46 3763.02 289.80 o
-33 15 5 1435.31 1652.14 192.85 o
-31 15 5 22.56 -162.71 167.38 o
-29 15 5 4787.80 4472.36 212.70 o
-27 15 5 13575.25 13018.87 374.02 o
-25 15 5 23674.12 24743.44 471.22 o
-23 15 5 33054.72 32644.03 530.18 o
-21 15 5 49212.25 52028.21 723.91 o
-19 15 5 40365.45 40254.25 583.38 o
-17 15 5 57798.20 58326.00 776.15 o
-15 15 5 75299.30 75512.88 932.51 o
-13 15 5 73727.83 73351.32 903.55 o
-11 15 5 49300.56 48719.99 635.18 o
-9 15 5 10870.87 10358.90 264.16 o
-7 15 5 13459.00 14226.48 320.67 o
-5 15 5 10068.04 9437.76 275.12 o
-3 15 5 9746.61 9679.46 238.26 o
-1 15 5 5361.60 5475.08 195.94 o
1 15 5 43553.68 44540.29 550.06 o
3 15 5 11595.50 12635.60 254.69 o
5 15 5 54225.54 53076.01 661.47 o
7 15 5 19530.71 18351.78 342.29 o
9 15 5 35512.02 37372.84 608.81 o
11 15 5 53343.37 50803.93 769.27 o
13 15 5 27797.93 28234.45 537.77 o
15 15 5 24744.94 24494.95 588.63 o
17 15 5 11207.02 10647.78 356.50 o
19 15 5 5105.16 5011.24 277.23 o
21 15 5 2636.89 2365.45 236.65 o
23 15 5 551.16 665.62 219.93 o
25 15 5 251.94 94.76 221.53 o
27 15 5 5833.20 6179.39 360.54 o
29 15 5 8819.94 9230.15 430.69 o
31 15 5 7938.25 8452.11 451.12 o
33 15 5 9634.12 9407.97 532.58 o
-38 16 5 11177.36 11860.48 518.11 o
-36 16 5 20029.59 18287.38 517.55 o
-34 16 5 38845.21 38600.01 697.06 o
-32 16 5 34999.53 33480.40 656.57 o
-30 16 5 39563.45 38607.09 746.10 o
-28 16 5 49175.82 51032.37 764.81 o
-26 16 5 31742.16 32281.89 585.14 o
-24 16 5 48014.89 49289.88 765.34 o
-22 16 5 25113.33 24478.49 468.80 o
-20 16 5 3157.42 3656.99 193.42 o
-18 16 5 774.35 402.27 181.14 o
-16 16 5 9705.36 9875.37 335.43 o
-14 16 5 11766.88 12019.99 336.28 o
-12 16 5 29113.71 28370.48 510.13 o
-10 16 5 48198.70 45732.86 636.74 o
-8 16 5 64438.92 68036.11 846.25 o
-6 16 5 91128.98 96282.27 1151.11 o
-4 16 5 51416.19 51933.04 694.85 o
-2 16 5 53739.79 55203.54 704.81 o
0 16 5 26964.98 26872.96 409.83 o
2 16 5 71352.69 70669.97 779.87 o
4 16 5 25387.59 23795.77 388.29 o
6 16 5 2718.18 2346.08 159.32 o
8 16 5 451.08 568.49 146.53 o
10 16 5 693.91 655.44 158.03 o
12 16 5 9140.54 10463.06 367.67 o
14 16 5 4629.44 4356.55 275.89 o
16 16 5 10242.93 11438.18 380.96 o
18 16 5 18834.92 19173.14 529.18 o
20 16 5 30232.92 30217.41 667.06 o
22 16 5 27860.24 28707.45 622.11 o
24 16 5 21782.84 21821.75 573.24 o
26 16 5 21926.56 21606.11 592.34 o
28 16 5 35195.88 36506.50 867.40 o
30 16 5 14056.89 14230.99 557.82 o
32 16 5 3557.16 2704.05 379.21 o
-35 17 5 5874.55 6120.23 411.49 o
-33 17 5 1568.26 1179.35 258.75 o
-31 17 5 5092.54 5518.53 291.02 o
-29 17 5 152.37 -21.79 209.63 o
-27 17 5 5654.61 5193.51 279.43 o
-25 17 5 2511.69 2799.34 222.64 o
-23 17 5 22583.63 22290.48 531.09 o
-21 17 5 18811.91 19513.96 465.07 o
-19 17 5 20928.24 19543.69 444.00 o
-17 17 5 34666.07 36300.65 661.31 o
-15 17 5 17281.78 16575.66 504.88 o
-13 17 5 19573.21 19736.57 458.14 o
-11 17 5 2608.71 2392.57 216.20 o
-9 17 5 1833.43 1768.17 175.45 o
-7 17 5 552.82 735.48 154.56 o
-5 17 5 1009.71 1518.44 163.86 o
-3 17 5 1997.02 2404.43 174.20 o
-1 17 5 13647.28 13327.57 298.65 o
1 17 5 1160.94 1544.87 138.43 o
3 17 5 25512.72 25038.26 408.71 o
5 17 5 24551.40 25327.33 510.16 o
7 17 5 9013.77 8802.27 270.97 o
9 17 5 16679.52 17686.82 403.93 o
11 17 5 19179.96 18315.62 496.34 o
13 17 5 13751.79 14680.26 464.43 o
15 17 5 18264.15 18454.46 551.36 o
17 17 5 10564.26 10003.70 441.99 o
19 17 5 6495.38 6988.60 349.20 o
21 17 5 1752.60 1224.67 250.36 o
23 17 5 435.21 452.14 247.06 o
25 17 5 48.47 -20.71 248.02 o
27 17 5 289.57 207.41 293.41 o
29 17 5 1984.71 1756.23 316.86 o
31 17 5 6112.13 5263.18 451.23 o
-34 18 5 83.54 -85.42 224.37 o
-32 18 5 50.72 -182.36 208.96 o
-30 18 5 322.26 180.90 219.30 o
-28 18 5 687.19 1277.45 238.55 o
-26 18 5 8.70 -187.29 187.29 o
-24 18 5 1324.82 1074.48 215.43 o
-22 18 5 283.62 553.54 210.16 o
-20 18 5 822.30 588.56 211.26 o
-18 18 5 250.40 463.57 202.15 o
-16 18 5 622.55 588.16 191.78 o
-14 18 5 436.62 407.74 201.61 o
-12 18 5 6.19 -123.57 173.75 o
-10 18 5 81.64 44.26 159.96 o
-8 18 5 10.79 28.98 157.02 o
-6 18 5 212.92 219.60 156.66 o
-4 18 5 63.42 -8.19 146.08 o
-2 18 5 361.22 191.88 145.85 o
0 18 5 3226.73 3546.62 186.15 o
2 18 5 1081.21 860.43 130.23 o
4 18 5 579.22 570.75 123.65 o
6 18 5 2797.42 2328.80 171.64 o
8 18 5 106.76 309.80 152.62 o
10 18 5 7201.69 6839.71 283.97 o
12 18 5 361.77 440.07 214.67 o
14 18 5 1332.82 882.08 239.27 o
16 18 5 429.36 399.73 230.59 o
18 18 5 28.22 -217.67 217.67 o
20 18 5 456.88 -97.28 225.54 o
22 18 5 218.41 224.59 258.93 o
24 18 5 254.24 132.64 272.64 o
26 18 5 423.87 158.57 284.19 o
28 18 5 56.99 33.90 316.00 o
-33 19 5 970.79 1286.48 278.95 o
-31 19 5 8.43 190.18 229.15 o
-29 19 5 392.37 744.96 236.82 o
-27 19 5 108.72 -215.13 215.13 o
-25 19 5 926.52 1265.23 274.69 o
-23 19 5 2516.44 2436.37 312.29 o
-21 19 5 8952.04 8352.20 423.98 o
-19 19 5 8928.94 9822.95 348.44 o
-17 19 5 15979.12 16182.08 457.41 o
-15 19 5 7578.36 7664.94 328.68 o
-13 19 5 6451.95 6906.52 304.28 o
-11 19 5 6925.88 6751.38 329.80 o
-9 19 5 5937.22 6317.45 293.92 o
-7 19 5 2746.81 3280.16 229.25 o
-5 19 5 3639.47 3861.60 225.87 o
-3 19 5 221.68 4.01 157.32 o
-1 19 5 934.86 526.05 141.23 o
1 19 5 248.08 212.86 131.39 o
3 19 5 8957.75 9209.52 289.58 o
5 19 5 30255.05 29497.52 494.35 o
7 19 5 26004.48 25653.58 532.66 o
9 19 5 28832.87 27359.18 547.76 o
11 19 5 24532.24 24456.92 597.77 o
13 19 5 26162.89 25643.71 635.96 o
15 19 5 11911.31 13080.04 508.56 o
17 19 5 14571.33 14132.02 461.37 o
19 19 5 6739.00 5878.56 397.95 o
21 19 5 4589.11 4911.05 452.96 o
23 19 5 1233.05 480.10 274.14 o
25 19 5 396.91 244.47 304.43 o
27 19 5 994.24 1031.67 350.14 o
-30 20 5 26258.59 26436.47 726.60 o
-28 20 5 17763.39 17266.51 565.82 o
-26 20 5 12642.62 12491.84 532.28 o
-24 20 5 16477.68 17269.12 560.56 o
-22 20 5 13685.21 13184.85 465.00 o
-20 20 5 5024.87 4580.24 322.38 o
-18 20 5 1731.34 1880.72 234.38 o
-16 20 5 1899.24 1924.78 240.37 o
-14 20 5 623.31 141.98 196.64 o
-12 20 5 1235.63 1211.46 218.84 o
-10 20 5 21144.36 22879.65 539.37 o
-8 20 5 22478.50 20884.10 490.23 o
-6 20 5 36171.37 36906.14 670.18 o
-4 20 5 46355.37 46829.85 786.09 o
-2 20 5 36785.27 35700.95 610.59 o
0 20 5 44323.10 44799.60 663.37 o
2 20 5 32685.47 33425.47 597.87 o
4 20 5 11805.47 11742.19 318.18 o
6 20 5 4047.82 3463.34 217.94 o
8 20 5 3455.81 3784.21 236.57 o
10 20 5 7.10 -184.51 184.51 o
12 20 5 782.87 1233.08 251.97 o
14 20 5 6556.79 5918.34 332.70 o
16 20 5 15618.64 16229.69 547.84 o
18 20 5 32288.08 33577.91 1027.33 o
20 20 5 22149.02 22497.34 689.34 o
22 20 5 20985.13 20508.01 654.91 o
24 20 5 21929.20 21851.05 714.10 o
-27 21 5 814.11 310.80 275.96 o
-25 21 5 5464.71 5333.66 378.92 o
-23 21 5 8815.38 8440.21 422.71 o
-21 21 5 14786.52 15632.76 504.05 o
-19 21 5 12288.13 12882.59 460.85 o
-17 21 5 17938.08 17696.35 489.40 o
-15 21 5 24597.83 26138.27 629.41 o
-13 21 5 23748.64 25712.91 753.18 o
-11 21 5 29075.96 29572.65 668.63 o
-9 21 5 18355.25 19129.40 490.99 o
-7 21 5 10153.46 9062.74 326.82 o
-5 21 5 7199.54 7420.84 314.26 o
-3 21 5 1852.24 1711.85 202.63 o
-1 21 5 133.49 47.49 153.21 o
1 21 5 1372.44 1553.06 195.87 o
3 21 5 3339.13 3254.70 253.82 o
5 21 5 16717.40 16893.05 477.39 o
7 21 5 31143.97 34894.80 671.00 o
9 21 5 21801.57 22677.57 519.45 o
11 21 5 30629.47 31867.83 764.63 o
13 21 5 21636.75 21074.73 633.77 o
15 21 5 14333.84 13928.91 532.15 o
17 21 5 6189.67 5335.00 370.60 o
19 21 5 6841.29 6226.04 396.14 o
21 21 5 531.51 471.12 293.63 o
23 21 5 124.72 227.21 320.65 o
-26 22 5 1472.95 1423.32 334.17 o
-24 22 5 138.01 -160.40 288.14 o
-22 22 5 614.59 471.76 278.80 o
-20 22 5 283.81 333.05 251.35 o
-18 22 5 411.60 342.88 243.28 o
-16 22 5 28.10 -120.67 221.17 o
-14 22 5 1498.64 1052.69 257.48 o
-12 22 5 634.46 392.32 241.86 o
-10 22 5 167.94 134.30 216.23 o
-8 22 5 3863.21 3824.67 253.48 o
-6 22 5 870.25 1044.78 221.83 o
-4 22 5 4766.49 4700.43 263.79 o
-2 22 5 5502.23 5582.25 262.78 o
0 22 5 4440.07 3783.59 227.06 o
2 22 5 1214.35 955.20 215.62 o
4 22 5 2906.84 2417.73 284.70 o
6 22 5 1528.80 1415.41 295.45 o
8 22 5 212.57 604.90 194.78 o
10 22 5 389.87 210.23 205.88 o
12 22 5 913.73 798.05 261.20 o
14 22 5 2394.13 2971.97 314.40 o
16 22 5 638.72 45.77 269.83 o
18 22 5 2570.52 2636.26 330.62 o
20 22 5 6307.29 6760.98 458.64 o
-21 23 5 3888.45 3853.74 383.07 o
-19 23 5 9315.82 8881.14 470.11 o
-17 23 5 5778.64 5857.75 367.59 o
-15 23 5 1453.95 493.93 258.18 o
-13 23 5 7215.69 7597.51 435.04 o
-11 23 5 3339.52 2763.74 304.22 o
-9 23 5 106.59 -188.63 232.67 o
-7 23 5 205.17 103.31 251.46 o
-5 23 5 539.16 466.35 223.76 o
-3 23 5 65.18 120.67 245.34 o
-1 23 5 108.03 -214.21 214.21 o
1 23 5 2372.02 2559.63 266.98 o
3 23 5 2119.44 1581.98 267.33 o
5 23 5 743.88 235.04 270.16 o
7 23 5 125.37 -233.82 254.65 o
9 23 5 147.45 -82.73 242.25 o
11 23 5 151.01 140.30 243.64 o
13 23 5 1627.18 2340.98 308.38 o
15 23 5 1637.96 1866.61 303.16 o
17 23 5 978.98 1118.48 316.38 o
-18 24 5 151.93 -51.57 324.26 o
-16 24 5 802.79 184.65 278.55 o
-14 24 5 442.94 338.37 261.38 o
-12 24 5 5809.42 6379.09 367.00 o
-10 24 5 10689.11 12021.21 480.39 o
-8 24 5 14936.59 14966.85 517.25 o
-6 24 5 17762.93 19382.33 554.84 o
-4 24 5 8945.74 9210.32 393.89 o
-2 24 5 7431.69 7538.90 433.58 o
0 24 5 6845.34 8607.16 423.10 o
2 24 5 6880.54 7471.55 433.66 o
4 24 5 6256.50 6061.32 367.60 o
6 24 5 2680.64 2399.06 339.73 o
8 24 5 107.47 -80.14 281.73 o
10 24 5 150.98 68.61 329.97 o
12 24 5 356.81 148.21 371.20 o
-13 25 5 11369.31 12003.20 507.70 o
-11 25 5 7568.35 8355.25 588.65 o
-9 25 5 5523.26 6279.25 464.29 o
-7 25 5 2846.71 2295.16 353.02 o
-5 25 5 857.36 362.65 293.57 o
-3 25 5 121.58 606.49 314.20 o
-1 25 5 4050.38 3571.58 377.51 o
1 25 5 12640.62 14350.89 595.78 o
3 25 5 12033.38 12099.19 536.93 o
5 25 5 12323.80 12838.89 593.48 o
7 25 5 19398.88 20278.00 796.25 o
-48 0 6 40867.12 41478.96 1919.00 o
-46 0 6 42591.81 40539.79 1484.45 o
-44 0 6 54621.47 55136.13 1429.98 o
-42 0 6 36123.08 34246.00 1006.50 o
-40 0 6 30692.68 32776.27 945.22 o
-38 0 6 14671.81 15294.59 653.35 o
-36 0 6 6736.06 5650.84 369.65 o
-34 0 6 3085.50 4616.60 340.66 o
-32 0 6 9444.36 8899.79 327.52 o
-30 0 6 62000.38 61538.59 1087.44 o
-28 0 6 111971.89 115418.67 2069.20 o
-26 0 6 137974.95 133179.53 2113.50 o
-24 0 6 117274.56 118585.50 2018.96 o
-22 0 6 189880.36 199342.59 3150.04 o
-20 0 6 302787.28 309445.06 5118.55 o
-18 0 6 294741.69 310793.38 5586.61 o
-16 0 6 258749.34 268495.06 4858.64 o
-14 0 6 212365.28 226869.91 4764.08 o
-12 0 6 163277.53 174656.47 2755.79 o
-10 0 6 5678.96 4386.35 148.30 o
-8 0 6 6877.85 8575.28 258.19 o
-6 0 6 4235.84 4905.47 124.87 o
-4 0 6 3253.05 4251.65 121.31 o
-2 0 6 176736.52 179970.77 3760.76 o
0 0 6 260056.70 269933.75 11834.32 o
2 0 6 55101.00 53677.67 699.89 o
4 0 6 411923.16 447942.44 14220.40 o
6 0 6 228669.00 233369.94 3894.74 o
8 0 6 206679.83 209410.59 2628.32 o
10 0 6 213045.11 227091.84 2798.99 o
12 0 6 121998.73 123680.88 1555.37 o
14 0 6 62243.70 66482.20 870.23 o
16 0 6 5620.05 4090.22 176.88 o
18 0 6 349.64 326.07 147.10 o
20 0 6 2374.04 2778.09 196.38 o
22 0 6 23017.80 21748.54 565.63 o
24 0 6 20556.04 21270.21 679.08 o
26 0 6 18093.22 17805.76 620.62 o
28 0 6 37000.90 37083.32 920.32 o
30 0 6 58559.68 54420.46 1383.60 o
32 0 6 68590.38 68290.41 1532.65 o
34 0 6 69415.58 67543.12 1564.10 o
36 0 6 75420.59 77929.45 1676.88 o
38 0 6 32173.89 32992.14 1908.61 o
40 0 6 17121.80 18207.90 1010.15 o
-47 1 6 8.02 -6.01 284.55 o
-45 1 6 647.21 462.49 290.63 o
-43 1 6 7190.94 6433.43 361.55 o
-41 1 6 12394.48 13177.74 425.00 o
-39 1 6 22922.11 22159.29 567.82 o
-37 1 6 43910.46 44411.43 776.06 o
-35 1 6 51814.63 52957.25 865.27 o
-33 1 6 113712.03 110592.37 1395.43 o
-31 1 6 66314.48 73773.17 917.66 o
-29 1 6 54598.62 54375.40 695.03 o
-27 1 6 46932.60 47569.88 589.54 o
-25 1 6 12552.82 12370.96 238.89 o
-23 1 6 2779.41 3212.90 121.04 o
-21 1 6 781.76 541.75 79.35 o
-19 1 6 5984.35 7558.45 175.71 o
-17 1 6 6889.41 3980.24 118.77 o
-15 1 6 80102.72 81021.50 911.89 o
-13 1 6 106736.87 119438.32 1187.25 o
-11 1 6 157921.31 157866.12 1733.21 o
-9 1 6 70301.65 75896.72 691.13 o
-7 1 6 158395.81 164088.03 1893.41 o
-5 1 6 42741.07 42589.67 383.02 o
-3 1 6 74263.77 75168.52 644.97 o
-1 1 6 178086.20 173114.59 2265.17 o
1 1 6 21547.46 20861.76 221.41 o
3 1 6 8083.51 8291.15 151.31 o
5 1 6 146.17 327.09 61.40 o
7 1 6 5634.59 6817.30 139.13 o
9 1 6 5816.18 5607.83 135.66 o
11 1 6 813.72 1483.61 93.56 o
13 1 6 31145.32 32133.23 350.55 o
15 1 6 59439.36 59349.45 593.98 o
17 1 6 62732.33 63082.48 672.15 o
19 1 6 64915.85 64911.90 665.31 o
21 1 6 75502.67 72153.26 782.62 o
23 1 6 50894.90 49612.61 697.33 o
25 1 6 45312.03 46070.10 711.03 o
27 1 6 27846.94 24876.42 511.13 o
29 1 6 21504.51 22330.63 529.22 o
31 1 6 8443.95 7991.48 370.82 o
33 1 6 353.61 342.05 237.79 o
35 1 6 46.81 -228.15 228.15 o
37 1 6 4327.55 4641.50 376.73 o
39 1 6 4821.63 5658.43 399.27 o
41 1 6 6728.51 6308.92 485.13 o
-48 2 6 3209.40 2812.62 410.37 o
-46 2 6 8362.61 8478.58 440.02 o
-44 2 6 3407.98 4217.29 318.43 o
-42 2 6 2607.97 2646.58 230.79 o
-40 2 6 4118.62 4618.84 267.56 o
-38 2 6 2675.14 3547.78 230.12 o
-36 2 6 1256.01 1129.18 156.07 o
-34 2 6 68.48 -31.11 115.35 o
-32 2 6 122.98 25.28 119.57 o
-30 2 6 492.10 430.79 115.35 o
-28 2 6 114.17 165.68 90.71 o
-26 2 6 12053.71 11789.33 243.08 o
-24 2 6 2713.60 2698.84 123.23 o
-22 2 6 16184.70 17576.71 326.60 o
-20 2 6 18412.54 18949.66 277.99 o
-18 2 6 1140.09 946.73 89.15 o
-16 2 6 595.25 634.65 83.43 o
-14 2 6 1594.02 775.28 80.45 o
-12 2 6 22865.64 22668.74 278.83 o
-10 2 6 416.10 1680.32 69.40 o
-8 2 6 15505.41 13174.93 171.24 o
-6 2 6 23131.62 26816.65 264.28 o
-4 2 6 67366.52 73991.72 626.18 o
-2 2 6 3785.68 3430.82 73.77 o
0 2 6 3352.96 4610.56 107.30 o
2 2 6 43774.71 45167.64 421.80 o
4 2 6 545.88 808.27 65.40 o
6 2 6 184.13 332.40 69.67 o
8 2 6 3462.38 3418.90 110.80 o
10 2 6 5097.21 4203.34 117.50 o
12 2 6 646.10 543.97 81.33 o
14 2 6 4650.06 4900.22 138.90 o
16 2 6 952.39 653.52 92.46 o
18 2 6 5161.36 5084.79 151.13 o
20 2 6 3697.67 3393.20 144.72 o
22 2 6 1175.56 746.97 125.72 o
24 2 6 5820.08 5453.48 224.42 o
26 2 6 39.35 107.34 156.67 o
28 2 6 72.86 -184.46 187.83 o
30 2 6 403.97 330.63 197.30 o
32 2 6 621.07 527.10 215.48 o
34 2 6 129.30 413.96 223.59 o
36 2 6 130.90 63.02 236.14 o
38 2 6 1088.97 1107.84 288.66 o
40 2 6 871.03 737.14 349.00 o
-47 3 6 2471.70 1792.09 395.17 o
-45 3 6 2116.41 1338.42 279.84 o
-43 3 6 2601.91 3168.93 405.14 o
-41 3 6 7069.53 7773.27 329.60 o
-39 3 6 3757.75 4539.23 229.21 o
-37 3 6 6669.25 6420.71 233.23 o
-35 3 6 7878.56 7977.27 239.48 o
-33 3 6 8281.35 9958.01 293.16 o
-31 3 6 31778.74 29324.08 448.29 o
-29 3 6 15376.57 17987.79 333.99 o
-27 3 6 4031.10 3603.52 143.31 o
-25 3 6 8346.01 8900.20 234.40 o
-23 3 6 4863.15 4251.40 145.25 o
-21 3 6 8843.62 8003.81 198.66 o
-19 3 6 5191.00 7929.71 181.89 o
-17 3 6 23676.11 22129.30 327.04 o
-15 3 6 34490.77 37770.20 449.92 o
-13 3 6 20519.54 17243.73 326.21 o
-11 3 6 14622.44 15452.64 224.37 o
-9 3 6 28692.45 26373.63 292.15 o
-7 3 6 76065.18 81301.71 725.03 o
-5 3 6 104778.40 102095.42 897.33 o
-3 3 6 45628.54 41695.79 375.03 o
-1 3 6 111011.89 117921.11 1021.80 o
1 3 6 72368.84 74343.30 627.80 o
3 3 6 12915.72 14026.90 192.53 o
5 3 6 935.16 948.06 75.15 o
7 3 6 42799.64 48106.86 464.87 o
9 3 6 1926.38 1062.29 86.92 o
11 3 6 42573.49 41126.07 431.64 o
13 3 6 53011.25 49637.77 519.77 o
15 3 6 57357.34 59733.95 632.04 o
17 3 6 82542.73 78316.61 799.98 o
19 3 6 73540.11 71912.91 771.32 o
21 3 6 89923.01 90430.17 1003.49 o
23 3 6 23137.02 24184.05 471.33 o
25 3 6 21386.35 20484.70 449.65 o
27 3 6 19099.19 21041.13 456.64 o
29 3 6 4608.48 3746.54 226.78 o
31 3 6 4592.95 5358.00 301.64 o
33 3 6 496.80 306.84 208.12 o
35 3 6 3795.26 3378.86 270.53 o
37 3 6 7628.90 7453.57 404.29 o
39 3 6 4170.59 4259.74 381.48 o
41 3 6 5366.26 5646.68 470.36 o
-46 4 6 29061.65 29582.84 865.54 o
-44 4 6 24920.01 25244.23 682.47 o
-42 4 6 32086.88 32113.21 721.20 o
-40 4 6 13435.94 12830.52 390.56 o
-38 4 6 13312.83 14405.58 360.89 o
-36 4 6 11380.98 12744.37 311.90 o
-34 4 6 2191.37 2061.75 185.71 o
-32 4 6 267.90 -46.92 114.18 o
-30 4 6 20929.89 21842.50 396.79 o
-28 4 6 12947.68 12766.18 274.10 o
-26 4 6 71118.77 75615.98 901.33 o
-24 4 6 43427.88 44145.06 563.73 o
-22 4 6 109219.93 108148.91 1227.13 o
-20 4 6 56157.59 52165.05 648.98 o
-18 4 6 172098.70 170905.73 1744.17 o
-16 4 6 164317.73 173846.53 1718.95 o
-14 4 6 120499.40 125493.80 1263.72 o
-12 4 6 34688.76 31301.68 377.80 o
-10 4 6 57552.38 64620.01 664.73 o
-8 4 6 42910.68 42169.66 428.40 o
-6 4 6 2353.51 1946.61 78.93 o
-4 4 6 26324.88 27341.17 268.42 o
-2 4 6 15993.52 15422.43 180.47 o
0 4 6 187174.86 195808.58 2207.64 o
2 4 6 343209.53 349813.38 15471.16 o
4 4 6 313940.62 313041.47 5866.56 o
6 4 6 373485.47 377754.56 7050.06 o
8 4 6 137272.14 127935.98 1086.70 o
10 4 6 201595.38 204130.83 1740.05 o
12 4 6 161497.27 170221.61 1456.82 o
14 4 6 121083.48 123070.68 1142.13 o
16 4 6 43178.82 44134.80 513.00 o
18 4 6 16886.83 16046.56 286.87 o
20 4 6 1.48 -12.45 120.06 o
22 4 6 38392.14 39550.27 565.87 o
24 4 6 8967.34 8415.34 248.05 o
26 4 6 36779.57 37824.08 616.34 o
28 4 6 41644.82 38525.79 687.27 o
30 4 6 61254.21 62849.43 919.69 o
32 4 6 57469.02 54990.64 959.93 o
34 4 6 37687.57 36054.18 711.93 o
36 4 6 14700.55 16061.66 529.56 o
38 4 6 10907.77 11337.02 480.28 o
40 4 6 7911.41 8435.14 535.41 o
-47 5 6 1.56 18.37 328.77 o
-45 5 6 4454.98 4110.20 368.14 o
-43 5 6 10134.21 10733.22 494.37 o
-41 5 6 17537.70 17719.57 440.34 o
-39 5 6 28002.95 25360.49 535.47 o
-37 5 6 41644.34 42869.88 724.30 o
-35 5 6 39567.12 39660.68 586.80 o
-33 5 6 64239.65 65837.00 898.54 o
-31 5 6 59521.82 55718.25 754.86 o
-29 5 6 39655.59 40803.38 565.76 o
-27 5 6 19284.61 18211.70 348.19 o
-25 5 6 55491.51 54778.97 720.15 o
-23 5 6 40015.40 38980.19 508.83 o
-21 5 6 2288.40 1246.66 109.07 o
-19 5 6 365.13 984.25 94.65 o
-17 5 6 627.16 635.70 82.41 o
-15 5 6 18670.68 21266.20 290.28 o
-13 5 6 149711.56 153019.88 1486.50 o
-11 5 6 86242.29 91514.27 923.02 o
-9 5 6 90204.12 92093.45 844.59 o
-7 5 6 422836.00 449011.00 27903.12 o
-5 5 6 162475.06 157768.72 1441.53 o
-3 5 6 190539.78 198086.12 2136.35 o
-1 5 6 376687.94 395999.56 24701.46 o
1 5 6 199767.17 202261.73 1872.84 o
3 5 6 49612.07 49670.59 462.13 o
5 5 6 7285.89 7141.49 168.83 o
7 5 6 388.07 328.43 75.74 o
9 5 6 1803.64 1619.77 84.22 o
11 5 6 60204.65 62836.38 583.96 o
13 5 6 44380.53 43927.47 455.76 o
15 5 6 176482.12 179280.88 1622.37 o
17 5 6 138241.41 138299.09 1296.20 o
19 5 6 106170.88 110583.96 1209.99 o
21 5 6 26499.17 26491.76 450.42 o
23 5 6 52814.79 53772.70 724.18 o
25 5 6 62099.96 60052.69 761.55 o
27 5 6 13496.74 14138.97 363.02 o
29 5 6 6160.63 6458.63 286.57 o
31 5 6 3235.76 3596.90 242.29 o
33 5 6 215.25 274.43 182.58 o
35 5 6 2573.01 2237.49 246.95 o
37 5 6 5663.13 5644.29 362.22 o
39 5 6 10460.65 11030.55 556.50 o
-46 6 6 5458.12 4471.26 456.53 o
-44 6 6 2925.22 3115.77 316.19 o
-42 6 6 4330.37 4119.49 333.63 o
-40 6 6 2482.22 2563.16 243.06 o
-38 6 6 181.65 10.75 150.71 o
-36 6 6 499.27 508.22 136.30 o
-34 6 6 2408.34 1928.77 173.63 o
-32 6 6 6668.84 6350.96 237.98 o
-30 6 6 1358.48 1795.47 157.23 o
-28 6 6 7838.54 6090.58 225.29 o
-26 6 6 703.42 972.46 138.32 o
-24 6 6 60352.73 57674.71 689.08 o
-22 6 6 35039.59 31553.27 421.69 o
-20 6 6 57278.21 60769.81 729.63 o
-18 6 6 75478.85 73142.52 787.80 o
-16 6 6 42547.57 42800.20 475.11 o
-14 6 6 43270.52 40227.07 458.36 o
-12 6 6 37459.34 33841.76 399.45 o
-10 6 6 71404.59 79363.82 766.22 o
-8 6 6 8423.81 6387.67 142.81 o
-6 6 6 4853.32 6506.08 139.86 o
-4 6 6 13580.78 16078.28 207.87 o
-2 6 6 4310.42 3780.24 96.03 o
0 6 6 62949.66 67306.06 603.60 o
2 6 6 123631.20 135413.97 1151.42 o
4 6 6 62666.00 62512.18 558.56 o
6 6 6 39076.66 37943.01 376.83 o
8 6 6 60895.87 59671.79 550.28 o
10 6 6 29168.49 28766.02 326.56 o
12 6 6 15760.67 13603.97 206.09 o
14 6 6 11678.53 9856.22 208.31 o
16 6 6 5247.51 4297.23 153.12 o
18 6 6 59.85 181.81 115.73 o
20 6 6 15821.78 14707.60 307.72 o
22 6 6 96.15 255.47 135.98 o
24 6 6 13895.38 12836.14 314.12 o
26 6 6 33931.30 35026.31 624.47 o
28 6 6 28592.88 27148.51 526.08 o
30 6 6 14283.21 15576.00 423.63 o
32 6 6 10253.66 10896.55 359.88 o
34 6 6 5260.92 5618.19 291.67 o
36 6 6 6698.20 6466.86 383.83 o
38 6 6 3726.70 3702.98 354.62 o
40 6 6 2605.22 1952.22 422.21 o
-45 7 6 7.88 -298.02 298.02 o
-43 7 6 498.73 352.59 235.45 o
-41 7 6 1318.60 843.00 235.29 o
-39 7 6 1511.97 1707.11 213.33 o
-37 7 6 6515.60 6699.27 289.24 o
-35 7 6 1368.65 1160.41 171.37 o
-33 7 6 10400.01 10457.50 317.09 o
-31 7 6 6077.52 6514.47 241.84 o
-29 7 6 18085.10 17099.54 388.38 o
-27 7 6 189.25 147.38 128.15 o
-25 7 6 1749.68 1811.38 150.11 o
-23 7 6 2211.77 1766.78 139.32 o
-21 7 6 1268.86 1481.04 118.10 o
-19 7 6 267.93 197.82 82.88 o
-17 7 6 4769.69 4816.48 137.27 o
-15 7 6 3852.16 2720.11 111.68 o
-13 7 6 16995.28 20171.55 355.55 o
-11 7 6 16576.31 17380.55 281.35 o
-9 7 6 4941.59 4981.86 116.34 o
-7 7 6 287.55 754.45 77.01 o
-5 7 6 9047.51 11736.83 182.15 o
-3 7 6 9991.12 12190.23 191.63 o
-1 7 6 1696.25 2002.36 83.21 o
1 7 6 686.50 1221.18 81.24 o
3 7 6 467.59 286.26 73.95 o
5 7 6 1457.07 1646.12 88.68 o
7 7 6 28291.77 29179.69 315.26 o
9 7 6 2130.64 2524.53 98.69 o
11 7 6 1934.27 1900.45 100.72 o
13 7 6 86.75 -4.69 87.50 o
15 7 6 705.20 612.12 105.24 o
17 7 6 393.36 991.38 125.45 o
19 7 6 6422.34 6368.71 212.10 o
21 7 6 191.05 -79.03 135.94 o
23 7 6 139.59 214.18 147.80 o
25 7 6 173.59 153.75 150.85 o
27 7 6 8904.99 8357.60 280.25 o
29 7 6 3050.84 2412.43 227.32 o
31 7 6 3381.77 3539.73 256.51 o
33 7 6 255.69 762.33 214.37 o
35 7 6 3.70 -248.61 248.61 o
37 7 6 178.77 638.54 265.19 o
39 7 6 96.60 276.05 329.27 o
-46 8 6 25826.91 25323.21 845.34 o
-44 8 6 23590.50 22329.92 630.07 o
-42 8 6 13746.73 12864.87 456.73 o
-40 8 6 11727.13 13620.44 449.85 o
-38 8 6 8652.56 8578.20 305.69 o
-36 8 6 3586.21 3726.89 242.38 o
-34 8 6 217.95 285.81 164.58 o
-32 8 6 4476.66 5457.43 236.73 o
-30 8 6 11386.28 11549.30 314.27 o
-28 8 6 79998.52 82953.34 1023.34 o
-26 8 6 43349.06 39259.25 580.53 o
-24 8 6 72233.66 67868.84 833.50 o
-22 8 6 150700.34 150322.98 1628.36 o
-20 8 6 152909.69 143103.92 1393.78 o
-18 8 6 126454.40 123374.80 1308.96 o
-16 8 6 117843.17 117884.73 1139.16 o
-14 8 6 80767.22 80802.80 809.42 o
-12 8 6 12391.20 11900.33 187.85 o
-10 8 6 9533.78 8092.59 152.64 o
-8 8 6 1241.84 922.08 74.49 o
-6 8 6 225.28 120.20 61.94 o
-4 8 6 19675.96 19024.80 231.92 o
-2 8 6 48147.84 51286.40 482.51 o
0 8 6 30090.10 29129.57 297.70 o
2 8 6 42448.25 42483.64 403.60 o
4 8 6 63278.51 63541.43 573.72 o
6 8 6 31316.08 29822.91 325.57 o
8 8 6 19034.32 18237.60 256.19 o
10 8 6 27455.17 26541.34 328.05 o
12 8 6 34222.94 32962.45 395.13 o
14 8 6 22011.19 22644.76 345.32 o
16 8 6 11642.04 12558.02 283.87 o
18 8 6 3894.93 4844.91 199.26 o
20 8 6 6382.23 6642.31 235.55 o
22 8 6 1282.26 1438.36 184.05 o
24 8 6 2857.93 3098.05 210.43 o
26 8 6 8282.71 7965.02 268.87 o
28 8 6 22671.97 23455.55 505.27 o
30 8 6 27039.62 25462.60 555.58 o
32 8 6 28184.54 27400.00 608.25 o
34 8 6 23911.64 22213.71 669.75 o
36 8 6 20053.15 20453.22 675.52 o
38 8 6 19407.49 18947.03 712.95 o
-45 9 6 1035.00 496.28 319.10 o
-43 9 6 13729.57 13617.90 491.89 o
-41 9 6 14252.70 14049.97 452.67 o
-39 9 6 48403.88 47768.30 827.55 o
-37 9 6 39561.78 42564.18 732.04 o
-35 9 6 92251.30 88396.60 1202.25 o
-33 9 6 51583.18 50946.68 775.13 o
-31 9 6 72869.91 76236.12 1029.80 o
-29 9 6 85216.94 79598.65 1020.38 o
-27 9 6 51058.04 51036.65 716.37 o
-25 9 6 20990.07 21131.85 388.68 o
-23 9 6 7254.92 6522.64 189.53 o
-21 9 6 519.33 499.48 101.87 o
-19 9 6 8290.20 8657.33 194.59 o
-17 9 6 37515.62 39180.92 475.99 o
-15 9 6 103110.56 100500.94 1011.73 o
-13 9 6 84827.80 82530.18 781.84 o
-11 9 6 163832.05 171812.47 1551.55 o
-9 9 6 137394.59 135339.02 1219.04 o
-7 9 6 84111.16 77345.61 706.96 o
-5 9 6 118082.20 115321.68 1049.87 o
-3 9 6 201111.05 206773.62 1729.99 o
-1 9 6 158715.20 161234.34 1322.79 o
1 9 6 68986.93 70015.08 614.49 o
3 9 6 14393.24 14730.78 214.69 o
5 9 6 4901.49 6542.08 142.50 o
7 9 6 192.21 269.96 79.08 o
9 9 6 3392.05 2758.33 112.20 o
11 9 6 5125.58 5654.53 149.42 o
13 9 6 44118.20 41885.98 486.73 o
15 9 6 21647.23 20503.94 341.76 o
17 9 6 82390.97 84094.83 953.40 o
19 9 6 35093.44 32099.46 539.60 o
21 9 6 101623.35 106042.88 1309.70 o
23 9 6 41260.87 39762.47 689.54 o
25 9 6 45848.21 47084.57 750.33 o
27 9 6 28284.36 30757.14 636.09 o
29 9 6 19884.98 20125.03 572.60 o
31 9 6 935.49 912.15 231.52 o
33 9 6 71.35 -237.87 250.75 o
35 9 6 102.58 81.04 281.51 o
37 9 6 3469.02 2945.21 367.52 o
-44 10 6 24624.76 24886.05 727.64 o
-42 10 6 25604.40 25468.79 614.10 o
-40 10 6 18958.87 18798.79 560.36 o
-38 10 6 14983.96 13935.33 385.61 o
-36 10 6 6049.98 6044.21 278.38 o
-34 10 6 1655.83 1898.24 215.39 o
-32 10 6 1776.04 1780.25 196.21 o
-30 10 6 7662.21 7478.82 273.61 o
-28 10 6 15451.00 17810.40 415.09 o
-26 10 6 45381.72 43166.16 579.38 o
-24 10 6 55438.78 53241.25 694.29 o
-22 10 6 65371.68 65018.72 787.95 o
-20 10 6 26122.57 23557.12 368.28 o
-18 10 6 66170.51 65349.50 698.19 o
-16 10 6 39630.30 36673.65 449.80 o
-14 10 6 17715.23 15735.23 238.43 o
-12 10 6 9590.43 10577.74 195.94 o
-10 10 6 5838.73 5855.88 149.50 o
-8 10 6 1111.48 1412.22 91.30 o
-6 10 6 11081.64 12122.29 198.00 o
-4 10 6 55303.32 56295.76 532.99 o
-2 10 6 63959.86 65071.01 590.86 o
0 10 6 109882.84 109126.88 939.62 o
2 10 6 64925.81 59260.04 541.86 o
4 10 6 115730.23 116702.53 1028.66 o
6 10 6 57273.52 56088.25 557.83 o
8 10 6 73208.09 66799.38 633.42 o
10 10 6 71604.69 73923.45 699.23 o
12 10 6 15676.35 16631.38 302.28 o
14 10 6 36293.91 33365.49 472.30 o
16 10 6 6083.42 6212.74 229.27 o
18 10 6 3647.69 3730.25 200.64 o
20 10 6 1160.53 612.53 169.06 o
22 10 6 203.05 230.68 174.49 o
24 10 6 5231.45 5551.74 279.46 o
26 10 6 5828.52 5451.88 281.10 o
28 10 6 5062.97 4523.61 304.12 o
30 10 6 10199.61 9726.47 360.45 o
32 10 6 9830.10 11283.21 533.38 o
34 10 6 20763.48 22001.97 691.63 o
36 10 6 12454.52 12471.53 563.45 o
38 10 6 9322.69 9447.04 621.09 o
-43 11 6 20.09 -151.76 290.35 o
-41 11 6 446.15 202.88 222.83 o
-39 11 6 969.81 1035.70 246.16 o
-37 11 6 5129.59 5214.90 288.99 o
-35 11 6 103.07 -178.89 180.16 o
-33 11 6 2613.18 2956.38 284.58 o
-31 11 6 602.80 613.95 184.34 o
-29 11 6 589.52 488.31 144.32 o
-27 11 6 156.69 136.32 122.16 o
-25 11 6 3086.50 3219.71 170.64 o
-23 11 6 129.75 84.48 110.82 o
-21 11 6 1353.76 1673.67 130.27 o
-19 11 6 1375.03 1603.95 120.87 o
-17 11 6 6351.70 6388.03 188.03 o
-15 11 6 1340.95 1107.19 88.55 o
-13 11 6 2768.20 2819.99 137.56 o
-11 11 6 5136.53 5157.73 149.67 o
-9 11 6 7098.54 7039.25 170.46 o
-7 11 6 1060.28 713.71 93.92 o
-5 11 6 1113.50 956.54 89.17 o
-3 11 6 2521.99 3735.90 117.90 o
-1 11 6 2068.07 2429.42 106.00 o
1 11 6 2671.88 2935.71 110.02 o
3 11 6 869.15 393.16 77.41 o
5 11 6 1071.67 1087.67 90.17 o
7 11 6 913.59 972.37 102.29 o
9 11 6 1396.55 1440.25 105.41 o
11 11 6 13470.73 13819.26 292.86 o
13 11 6 4314.48 4494.02 200.17 o
15 11 6 1808.31 1898.15 173.15 o
17 11 6 2498.58 2517.09 180.22 o
19 11 6 969.15 659.34 165.09 o
21 11 6 864.64 1195.03 192.27 o
23 11 6 3206.76 2360.56 230.50 o
25 11 6 356.22 554.50 191.66 o
27 11 6 1481.48 1099.18 195.81 o
29 11 6 797.87 741.08 220.81 o
31 11 6 1432.05 1239.82 284.01 o
33 11 6 155.94 143.42 284.94 o
35 11 6 24.35 -45.26 349.86 o
37 11 6 660.61 468.55 390.38 o
-42 12 6 6435.92 7170.31 426.62 o
-40 12 6 3185.29 3222.04 322.28 o
-38 12 6 2363.78 2215.13 314.33 o
-36 12 6 687.47 620.44 225.78 o
-34 12 6 26.08 -185.31 185.31 o
-32 12 6 18.78 10.71 162.39 o
-30 12 6 241.07 -112.02 124.60 o
-28 12 6 388.87 406.33 127.51 o
-26 12 6 2605.01 2999.07 166.05 o
-24 12 6 3586.46 4010.75 170.67 o
-22 12 6 3906.49 4529.66 172.44 o
-20 12 6 15455.02 15962.13 342.23 o
-18 12 6 30247.34 29106.90 415.82 o
-16 12 6 15057.25 14897.55 282.29 o
-14 12 6 34739.37 32615.81 437.15 o
-12 12 6 589.03 661.61 104.40 o
-10 12 6 3592.80 4136.72 144.18 o
-8 12 6 9963.19 11278.68 220.65 o
-6 12 6 5080.13 4667.46 144.88 o
-4 12 6 301.81 306.29 82.88 o
-2 12 6 13348.88 12444.21 223.34 o
0 12 6 18496.78 18009.88 253.12 o
2 12 6 56405.15 54876.52 538.47 o
4 12 6 59365.22 58657.99 561.25 o
6 12 6 54930.89 51379.86 535.36 o
8 12 6 29383.33 29701.03 409.61 o
10 12 6 23415.18 24114.43 395.94 o
12 12 6 30144.64 28486.38 486.07 o
14 12 6 21840.09 22193.49 432.11 o
16 12 6 4024.40 4131.67 230.93 o
18 12 6 1471.72 985.85 176.72 o
20 12 6 36.35 -84.66 158.96 o
22 12 6 19.89 177.89 165.90 o
24 12 6 3297.54 3331.06 280.12 o
26 12 6 221.41 72.18 194.54 o
28 12 6 1749.41 1416.43 207.41 o
30 12 6 10269.16 10115.69 468.51 o
32 12 6 3866.85 3841.72 361.59 o
34 12 6 7230.26 7130.40 445.59 o
36 12 6 1126.53 682.66 373.17 o
-41 13 6 6174.12 5427.71 368.66 o
-39 13 6 14291.64 14877.80 524.46 o
-37 13 6 23813.12 23004.79 556.25 o
-35 13 6 20291.63 21155.57 517.67 o
-33 13 6 24881.90 24317.84 537.65 o
-31 13 6 35761.39 35341.37 577.52 o
-29 13 6 34234.94 35338.37 556.40 o
-27 13 6 31482.24 29590.25 471.00 o
-25 13 6 8545.91 8486.76 225.20 o
-23 13 6 928.49 1112.15 146.80 o
-21 13 6 9871.10 11109.68 248.63 o
-19 13 6 61.75 -93.47 93.47 o
-17 13 6 12522.61 11982.05 270.45 o
-15 13 6 13895.32 14612.83 312.98 o
-13 13 6 34691.30 34884.95 476.45 o
-11 13 6 104526.54 102644.25 1060.17 o
-9 13 6 72363.28 73697.83 794.82 o
-7 13 6 54319.15 54637.46 617.75 o
-5 13 6 114676.90 115511.98 1135.18 o
-3 13 6 161035.33 161420.94 1418.47 o
-1 13 6 35491.87 32470.03 392.84 o
1 13 6 55163.93 53513.73 564.76 o
3 13 6 9975.70 9346.49 204.40 o
5 13 6 3977.32 4641.53 155.23 o
7 13 6 4.73 -105.43 105.43 o
9 13 6 13249.06 14667.21 294.16 o
11 13 6 4368.83 4146.63 204.41 o
13 13 6 31428.58 30877.98 524.23 o
15 13 6 49260.97 49958.87 737.35 o
17 13 6 53531.99 52670.40 881.33 o
19 13 6 68797.84 68688.37 959.04 o
21 13 6 45120.28 42728.32 776.63 o
23 13 6 51219.69 52731.23 918.93 o
25 13 6 12519.85 11006.41 416.73 o
27 13 6 12746.41 12225.05 419.98 o
29 13 6 7984.84 6704.09 422.79 o
31 13 6 219.33 189.81 284.18 o
33 13 6 7.88 -274.52 274.52 o
35 13 6 2026.11 1648.41 362.82 o
-40 14 6 8690.54 8868.70 437.71 o
-38 14 6 5432.52 5667.15 308.36 o
-36 14 6 140.64 -39.85 190.02 o
-34 14 6 27.63 62.72 208.64 o
-32 14 6 2226.32 2009.85 167.47 o
-30 14 6 7845.50 7974.56 228.67 o
-28 14 6 22557.01 22629.34 413.66 o
-26 14 6 42044.95 39906.69 564.14 o
-24 14 6 37271.86 36889.74 505.28 o
-22 14 6 22672.03 22782.07 383.55 o
-20 14 6 75388.00 73282.09 872.74 o
-18 14 6 74290.97 73842.63 888.89 o
-16 14 6 49770.21 48927.78 687.07 o
-14 14 6 30719.00 31049.10 490.07 o
-12 14 6 41992.62 41036.91 545.83 o
-10 14 6 11181.87 11106.22 263.39 o
-8 14 6 5423.62 4882.31 191.13 o
-6 14 6 2659.46 2903.01 157.82 o
-4 14 6 983.66 835.63 131.60 o
-2 14 6 39424.34 38295.26 493.04 o
0 14 6 11550.84 10714.71 237.14 o
2 14 6 54231.84 53518.21 610.57 o
4 14 6 59367.20 58457.56 684.33 o
6 14 6 97068.52 95219.48 1038.30 o
8 14 6 100088.55 99367.43 1122.62 o
10 14 6 48347.73 46749.94 647.13 o
12 14 6 33118.31 30850.99 548.56 o
14 14 6 21176.83 20964.25 518.03 o
16 14 6 9328.76 9329.19 337.51 o
18 14 6 655.12 459.55 183.22 o
20 14 6 1153.95 1146.62 201.49 o
22 14 6 10122.95 10561.24 421.69 o
24 14 6 16471.37 16163.48 453.30 o
26 14 6 14613.02 14802.31 532.82 o
28 14 6 27538.01 27147.02 706.85 o
30 14 6 34434.35 33580.27 865.99 o
32 14 6 30326.58 27598.52 787.25 o
34 14 6 21240.46 21900.33 811.11 o
-39 15 6 2240.64 2666.04 414.96 o
-37 15 6 8134.08 9035.66 408.34 o
-35 15 6 4033.20 4086.52 316.11 o
-33 15 6 5206.69 5906.14 265.73 o
-31 15 6 9921.59 9940.61 279.10 o
-29 15 6 5043.04 5031.43 216.50 o
-27 15 6 5200.88 4658.36 208.41 o
-25 15 6 1099.52 1269.68 158.98 o
-23 15 6 4780.49 4151.73 183.81 o
-21 15 6 123.50 326.01 137.65 o
-19 15 6 538.31 463.58 150.36 o
-17 15 6 449.85 424.25 153.69 o
-15 15 6 376.95 309.68 150.58 o
-13 15 6 1786.76 1929.22 175.17 o
-11 15 6 3169.81 3722.40 186.49 o
-9 15 6 23182.07 23219.36 433.61 o
-7 15 6 28786.47 27275.69 460.53 o
-5 15 6 61690.99 59154.80 781.03 o
-3 15 6 7102.54 8080.50 220.93 o
-1 15 6 27437.31 24810.02 409.85 o
1 15 6 5919.76 6660.30 200.97 o
3 15 6 8584.44 8248.86 211.43 o
5 15 6 1578.43 1257.95 134.09 o
7 15 6 1157.49 1077.67 141.36 o
9 15 6 3447.03 3248.60 186.17 o
11 15 6 17778.45 16997.86 422.83 o
13 15 6 14022.53 14414.60 400.13 o
15 15 6 17101.07 16343.78 447.09 o
17 15 6 22963.62 22992.41 534.51 o
19 15 6 23686.99 22785.44 570.37 o
21 15 6 16027.40 13935.00 428.40 o
23 15 6 15406.96 16246.82 487.35 o
25 15 6 5605.30 5400.03 344.94 o
27 15 6 452.06 951.87 291.89 o
29 15 6 881.81 1339.69 288.97 o
31 15 6 69.56 95.22 314.17 o
33 15 6 263.63 623.16 366.86 o
-38 16 6 140.66 -26.87 377.26 o
-36 16 6 372.45 -29.12 271.63 o
-34 16 6 515.52 194.21 194.12 o
-32 16 6 33.35 -65.45 175.92 o
-30 16 6 924.23 1274.58 155.44 o
-28 16 6 4710.40 4027.21 224.30 o
-26 16 6 2584.68 2387.89 206.71 o
-24 16 6 3051.91 2783.61 209.15 o
-22 16 6 179.35 -134.42 134.42 o
-20 16 6 749.18 858.67 181.64 o
-18 16 6 1011.78 960.68 171.42 o
-16 16 6 242.01 354.07 177.05 o
-14 16 6 506.50 457.54 161.24 o
-12 16 6 370.75 376.23 144.81 o
-10 16 6 105.82 -134.95 134.95 o
-8 16 6 2617.00 3083.97 190.43 o
-6 16 6 22.89 -140.86 140.86 o
-4 16 6 1176.85 878.20 154.05 o
-2 16 6 1969.65 2766.03 165.84 o
0 16 6 3170.65 2824.86 157.27 o
2 16 6 1279.44 1323.30 141.74 o
4 16 6 318.17 443.57 121.22 o
6 16 6 641.99 389.41 124.93 o
8 16 6 96.19 49.49 150.13 o
10 16 6 80.36 25.11 146.15 o
12 16 6 124.58 108.89 173.08 o
14 16 6 1694.89 1770.74 224.47 o
16 16 6 1568.85 1154.03 234.83 o
18 16 6 1115.87 1247.56 226.18 o
20 16 6 22.49 -77.39 203.40 o
22 16 6 4.24 58.86 222.57 o
24 16 6 53.13 -183.61 219.57 o
26 16 6 32.29 153.39 281.51 o
28 16 6 1278.98 1462.09 317.61 o
30 16 6 238.39 497.74 301.58 o
-35 17 6 19762.22 22817.31 659.46 o
-33 17 6 23230.23 24363.17 557.70 o
-31 17 6 19799.41 18507.25 515.07 o
-29 17 6 16475.37 17041.90 471.36 o
-27 17 6 17032.01 15767.85 530.46 o
-25 17 6 5726.72 5722.78 287.19 o
-23 17 6 800.62 752.33 201.34 o
-21 17 6 63.86 -49.20 178.50 o
-19 17 6 38.28 57.71 180.34 o
-17 17 6 6630.58 6957.82 293.16 o
-15 17 6 22306.89 22549.57 508.25 o
-13 17 6 36556.16 38298.92 623.50 o
-11 17 6 34176.03 34504.12 592.22 o
-9 17 6 27627.95 27119.48 535.22 o
-7 17 6 24746.22 23167.81 452.30 o
-5 17 6 28090.53 26392.83 474.57 o
-3 17 6 19526.85 19850.76 400.36 o
-1 17 6 22610.80 22872.04 463.58 o
1 17 6 1502.12 1706.29 142.00 o
3 17 6 6550.78 6597.70 217.92 o
5 17 6 239.76 134.52 120.38 o
7 17 6 1.01 90.40 140.68 o
9 17 6 2942.59 3419.87 237.09 o
11 17 6 5019.09 4873.50 301.20 o
13 17 6 10140.07 9508.38 401.32 o
15 17 6 13993.69 13339.07 434.01 o
17 17 6 19406.51 20381.68 561.40 o
19 17 6 10636.05 10626.91 407.90 o
21 17 6 14996.75 16113.93 514.11 o
23 17 6 10342.97 8498.49 416.30 o
25 17 6 15134.69 15321.90 534.88 o
27 17 6 7808.58 7838.26 437.82 o
29 17 6 4963.28 4561.72 401.02 o
-34 18 6 7.14 292.33 227.57 o
-32 18 6 780.88 754.57 223.96 o
-30 18 6 3207.35 3769.05 351.30 o
-28 18 6 13334.12 13073.54 433.21 o
-26 18 6 24983.73 25006.68 543.03 o
-24 18 6 20482.09 20575.58 528.21 o
-22 18 6 36970.47 35392.36 697.21 o
-20 18 6 44384.81 46489.12 820.49 o
-18 18 6 47107.70 46533.46 802.63 o
-16 18 6 31552.14 33057.74 654.29 o
-14 18 6 20701.89 21700.36 491.97 o
-12 18 6 18228.89 17055.69 434.29 o
-10 18 6 5759.88 5013.23 245.56 o
-8 18 6 56.02 -123.55 156.33 o
-6 18 6 2413.08 2488.48 202.87 o
-4 18 6 14570.95 15002.46 377.51 o
-2 18 6 23967.50 23469.84 461.60 o
0 18 6 34170.29 33493.98 529.52 o
2 18 6 26164.17 25621.91 428.30 o
4 18 6 27506.60 26958.96 428.26 o
6 18 6 61758.67 61944.64 815.04 o
8 18 6 41984.89 42851.19 843.68 o
10 18 6 56047.30 54567.44 950.88 o
12 18 6 25762.95 25778.83 614.45 o
14 18 6 23892.71 24265.52 670.72 o
16 18 6 12826.14 12148.29 453.99 o
18 18 6 2924.53 3329.83 298.33 o
20 18 6 809.89 496.91 266.70 o
22 18 6 669.28 843.09 273.00 o
24 18 6 3739.43 4091.67 354.49 o
26 18 6 9511.65 10055.41 495.62 o
28 18 6 7634.65 8589.42 522.53 o
-33 19 6 21751.08 21540.18 652.15 o
-31 19 6 11059.16 11986.46 515.66 o
-29 19 6 17169.78 18003.02 584.52 o
-27 19 6 10781.40 11005.42 453.77 o
-25 19 6 5008.90 4420.43 310.81 o
-23 19 6 3213.44 3267.13 271.88 o
-21 19 6 352.07 92.26 195.66 o
-19 19 6 2309.70 2437.39 247.78 o
-17 19 6 8429.59 8411.26 348.90 o
-15 19 6 10009.80 9541.52 379.98 o
-13 19 6 11540.07 12340.23 413.44 o
-11 19 6 20399.84 20712.15 511.71 o
-9 19 6 25473.99 26077.79 544.82 o
-7 19 6 34244.93 34598.08 678.94 o
-5 19 6 15969.26 17167.31 435.46 o
-3 19 6 17856.14 18396.77 427.53 o
-1 19 6 18814.97 18954.80 382.19 o
1 19 6 5691.56 5977.10 240.16 o
3 19 6 6322.82 6057.28 220.81 o
5 19 6 1731.36 1490.73 153.08 o
7 19 6 3403.02 2832.35 206.15 o
9 19 6 1782.88 2013.64 247.70 o
11 19 6 6770.32 7655.01 378.69 o
13 19 6 4829.38 6000.89 340.56 o
15 19 6 11308.10 12106.21 462.37 o
17 19 6 13577.13 13746.23 690.76 o
19 19 6 17318.50 17559.96 748.04 o
21 19 6 11856.50 11736.61 489.77 o
23 19 6 10472.15 10389.56 567.25 o
25 19 6 14148.15 13835.27 557.45 o
-30 20 6 87.42 141.62 277.76 o
-28 20 6 2415.39 2252.03 333.03 o
-26 20 6 4619.62 5164.33 362.29 o
-24 20 6 1879.12 2133.64 298.54 o
-22 20 6 3366.06 2721.09 291.80 o
-20 20 6 5725.18 5666.23 294.88 o
-18 20 6 2964.82 2747.93 257.49 o
-16 20 6 2108.71 2219.91 258.31 o
-14 20 6 800.47 848.54 224.02 o
-12 20 6 2154.98 2367.57 268.96 o
-10 20 6 449.30 790.44 199.58 o
-8 20 6 667.78 -6.23 195.33 o
-6 20 6 487.91 634.78 199.58 o
-4 20 6 201.27 133.01 186.85 o
-2 20 6 74.04 101.61 170.04 o
0 20 6 3013.40 2396.19 202.29 o
2 20 6 1705.65 1486.36 174.20 o
4 20 6 157.48 313.96 141.13 o
6 20 6 1136.34 1342.36 187.67 o
8 20 6 282.83 176.67 168.98 o
10 20 6 226.39 337.53 237.51 o
12 20 6 116.32 -188.06 199.90 o
14 20 6 546.47 919.16 244.33 o
16 20 6 58.51 -198.72 268.76 o
18 20 6 177.78 -67.61 276.15 o
20 20 6 16.25 -287.00 287.00 o
22 20 6 1986.23 1831.37 370.83 o
24 20 6 171.36 16.56 347.60 o
-27 21 6 1695.10 1883.78 332.66 o
-25 21 6 784.60 1051.14 288.88 o
-23 21 6 67.67 -230.41 230.41 o
-21 21 6 379.26 616.43 262.44 o
-19 21 6 225.21 180.85 226.53 o
-17 21 6 823.18 985.96 252.14 o
-15 21 6 1648.81 1924.36 274.67 o
-13 21 6 818.65 1104.68 234.54 o
-11 21 6 3443.07 3355.76 261.18 o
-9 21 6 13106.28 13402.04 414.06 o
-7 21 6 6126.84 6135.52 300.35 o
-5 21 6 8837.58 8676.84 328.26 o
-3 21 6 5814.03 5611.42 270.92 o
-1 21 6 6431.49 7048.13 282.89 o
1 21 6 5820.48 5576.71 288.16 o
3 21 6 1526.88 1193.08 178.14 o
5 21 6 1010.18 1480.69 249.07 o
7 21 6 239.54 298.58 173.50 o
9 21 6 31.54 -187.43 187.43 o
11 21 6 2392.47 2610.93 272.94 o
13 21 6 2782.09 2015.46 301.87 o
15 21 6 3131.13 3711.43 335.89 o
17 21 6 10364.13 9445.07 467.96 o
19 21 6 4246.61 4081.98 398.26 o
21 21 6 3820.66 3668.81 389.23 o
-26 22 6 13849.01 12926.71 651.74 o
-24 22 6 12013.12 10868.20 509.49 o
-22 22 6 24112.41 23230.63 651.26 o
-20 22 6 37196.45 35110.87 809.49 o
-18 22 6 24976.77 24871.99 729.10 o
-16 22 6 19855.47 19447.19 581.54 o
-14 22 6 17866.10 18328.04 560.64 o
-12 22 6 18447.81 17265.90 539.57 o
-10 22 6 10690.00 11168.92 420.11 o
-8 22 6 3795.32 3609.61 288.62 o
-6 22 6 111.80 10.43 193.53 o
-4 22 6 180.61 438.29 183.97 o
-2 22 6 2873.51 2488.43 215.85 o
0 22 6 10220.03 10276.34 363.43 o
2 22 6 12905.64 13050.18 356.95 o
4 22 6 24884.25 24565.22 686.39 o
6 22 6 25603.39 25127.77 628.75 o
8 22 6 14261.99 15181.20 482.34 o
10 22 6 10376.57 10286.75 415.53 o
12 22 6 14536.65 14274.15 516.50 o
14 22 6 5743.63 6245.71 399.23 o
16 22 6 2991.45 3270.08 330.52 o
18 22 6 460.81 -216.49 285.79 o
-21 23 6 893.16 387.06 291.44 o
-19 23 6 236.20 419.96 288.98 o
-17 23 6 1988.80 1070.61 289.83 o
-15 23 6 6763.89 7755.66 394.95 o
-13 23 6 16263.53 17698.51 545.64 o
-11 23 6 24913.81 24340.72 664.27 o
-9 23 6 32215.11 32657.90 819.73 o
-7 23 6 20161.96 20934.97 588.11 o
-5 23 6 22665.47 22755.34 576.30 o
-3 23 6 17820.53 17804.66 510.10 o
-1 23 6 6386.56 6424.91 323.86 o
1 23 6 3841.84 4245.51 273.26 o
3 23 6 4919.93 4350.95 319.04 o
5 23 6 753.34 731.54 284.93 o
7 23 6 699.13 465.18 299.47 o
9 23 6 2409.47 1694.11 323.03 o
11 23 6 4307.65 4868.44 353.60 o
13 23 6 12385.37 12075.58 527.26 o
15 23 6 12535.15 12356.27 679.10 o
-18 24 6 1796.74 1414.88 340.86 o
-16 24 6 1533.23 2303.54 331.40 o
-14 24 6 911.51 787.52 281.66 o
-12 24 6 583.60 264.28 280.57 o
-10 24 6 62.71 278.92 271.50 o
-8 24 6 101.05 99.08 244.55 o
-6 24 6 32.94 50.38 241.59 o
-4 24 6 160.26 457.41 221.67 o
-2 24 6 3898.28 4022.26 330.26 o
0 24 6 6455.50 6841.77 387.51 o
2 24 6 8001.58 8427.17 451.07 o
4 24 6 8994.94 9319.44 484.58 o
6 24 6 7330.39 7150.65 452.44 o
8 24 6 8444.40 8274.54 502.13 o
10 24 6 7348.71 7391.02 491.52 o
-11 25 6 246.89 107.46 309.32 o
-9 25 6 466.03 1298.31 344.65 o
-7 25 6 116.48 55.22 297.74 o
-5 25 6 497.29 296.42 293.41 o
-3 25 6 253.20 57.43 283.63 o
-1 25 6 1959.71 1719.72 354.67 o
1 25 6 811.05 486.07 329.39 o
3 25 6 173.04 -224.41 349.46 o
5 25 6 16.18 -295.82 347.45 o
-47 1 7 9686.95 10457.66 569.39 o
-45 1 7 11525.63 11372.12 513.89 o
-43 1 7 3464.24 3400.13 312.59 o
-41 1 7 5524.83 5131.38 316.68 o
-39 1 7 166.16 -100.87 219.63 o
-37 1 7 219.88 286.46 184.86 o
-35 1 7 14146.75 12840.49 326.46 o
-33 1 7 7847.60 7133.52 245.05 o
-31 1 7 18819.48 20891.41 414.35 o
-29 1 7 62247.50 58654.16 800.67 o
-27 1 7 69903.84 68533.39 872.60 o
-25 1 7 60132.15 61643.38 776.36 o
-23 1 7 63974.18 65335.37 783.45 o
-21 1 7 107504.26 110032.46 1149.36 o
-19 1 7 152659.81 155355.11 1613.12 o
-17 1 7 22004.08 21899.32 316.56 o
-15 1 7 30739.78 30634.23 361.88 o
-13 1 7 13066.01 15720.96 289.38 o
-11 1 7 23199.64 25331.12 283.91 o
-9 1 7 4562.07 4954.18 105.38 o
-7 1 7 5768.25 4709.25 90.28 o
-5 1 7 2139.60 3368.69 75.48 o
-3 1 7 133432.61 144045.08 1408.12 o
-1 1 7 93199.29 95533.26 839.40 o
1 1 7 56801.66 56405.91 508.19 o
3 1 7 34333.04 32680.83 331.16 o
5 1 7 60029.32 62232.12 572.07 o
7 1 7 104889.77 112918.80 1005.15 o
9 1 7 1301.97 1445.56 92.36 o
11 1 7 16383.71 15834.79 270.47 o
13 1 7 410.72 476.15 82.50 o
15 1 7 3071.13 4059.55 133.24 o
17 1 7 16887.89 16484.63 267.96 o
19 1 7 29317.73 28100.35 403.01 o
21 1 7 53300.20 52673.34 655.96 o
23 1 7 44550.80 43476.16 605.78 o
25 1 7 30728.75 27415.90 553.03 o
27 1 7 33280.23 32573.26 633.78 o
29 1 7 38818.26 39245.07 757.63 o
31 1 7 20114.21 20239.91 553.01 o
33 1 7 16016.49 15730.40 523.41 o
35 1 7 6403.94 6750.29 366.91 o
37 1 7 12099.19 12044.24 528.01 o
39 1 7 3335.75 3453.02 365.06 o
-48 2 7 1489.44 923.47 326.59 o
-46 2 7 15109.04 15414.49 595.02 o
-44 2 7 16326.04 16198.74 542.90 o
-42 2 7 41644.56 39633.30 839.41 o
-40 2 7 40206.63 42221.27 911.42 o
-38 2 7 55787.03 56585.30 970.44 o
-36 2 7 83768.99 85251.45 1276.98 o
-34 2 7 60582.42 61966.10 914.60 o
-32 2 7 63035.08 64432.59 857.60 o
-30 2 7 57582.68 57167.12 783.67 o
-28 2 7 31158.04 31997.68 469.51 o
-26 2 7 21892.95 22225.80 380.35 o
-24 2 7 6320.86 6905.50 204.77 o
-22 2 7 373.85 334.23 86.85 o
-20 2 7 30022.26 31849.98 408.61 o
-18 2 7 88162.96 87432.22 939.89 o
-16 2 7 127445.62 131634.62 1363.50 o
-14 2 7 167201.78 175688.14 1755.73 o
-12 2 7 224339.05 225340.78 2730.80 o
-10 2 7 293534.91 294925.25 5840.80 o
-8 2 7 316706.41 319899.72 8944.97 o
-6 2 7 238892.55 232383.05 3644.25 o
-4 2 7 255445.12 274379.88 7672.72 o
-2 2 7 76739.87 78309.07 663.55 o
0 2 7 39974.62 41482.96 386.82 o
2 2 7 6385.57 8638.97 169.42 o
4 2 7 75.67 202.31 71.30 o
6 2 7 103128.20 111218.51 981.56 o
8 2 7 54364.78 59679.85 560.05 o
10 2 7 95724.83 98322.31 854.37 o
12 2 7 114478.60 115678.10 1014.90 o
14 2 7 146322.03 150179.64 1349.51 o
16 2 7 119415.68 115558.59 1060.04 o
18 2 7 95861.25 97206.82 934.56 o
20 2 7 87059.41 87657.59 957.82 o
22 2 7 62644.51 62133.31 761.59 o
24 2 7 29644.48 29488.03 507.91 o
26 2 7 19079.73 19123.61 539.95 o
28 2 7 1052.64 1039.20 222.18 o
30 2 7 20.26 142.17 217.91 o
32 2 7 3914.63 4377.12 297.79 o
34 2 7 14546.05 14510.88 446.86 o
36 2 7 9946.94 10475.78 525.85 o
38 2 7 14296.43 14011.85 550.95 o
40 2 7 28034.73 27995.89 858.78 o
-47 3 7 37697.36 38905.84 1025.30 o
-45 3 7 25349.99 26351.45 756.03 o
-43 3 7 17403.69 17965.62 579.59 o
-41 3 7 4092.24 4472.21 267.44 o
-39 3 7 6622.72 7358.53 289.33 o
-37 3 7 364.87 -75.53 146.86 o
-35 3 7 2231.17 2241.77 206.11 o
-33 3 7 9346.34 8659.59 283.31 o
-31 3 7 23686.06 23517.77 442.68 o
-29 3 7 47864.04 46001.98 651.73 o
-27 3 7 42246.99 42543.45 607.27 o
-25 3 7 99172.62 99440.25 1168.00 o
-23 3 7 162152.31 171706.25 1880.15 o
-21 3 7 120979.52 122964.51 1314.03 o
-19 3 7 50150.26 50426.60 607.22 o
-17 3 7 66307.77 69775.84 775.19 o
-15 3 7 72633.01 66493.42 697.96 o
-13 3 7 9277.26 7252.26 196.13 o
-11 3 7 13203.60 14308.40 241.68 o
-9 3 7 10644.27 10696.12 168.73 o
-7 3 7 51422.39 48006.48 450.52 o
-5 3 7 224599.06 230772.11 3304.41 o
-3 3 7 128095.30 128943.11 1178.58 o
-1 3 7 256303.47 258835.36 4031.57 o
1 3 7 209774.70 222790.48 2425.56 o
3 3 7 226376.84 244064.39 2690.90 o
5 3 7 238552.56 241525.34 2299.48 o
7 3 7 121581.12 121577.18 1049.25 o
9 3 7 115743.82 116763.74 1006.48 o
11 3 7 55419.36 53926.23 526.13 o
13 3 7 29359.09 25751.54 324.15 o
15 3 7 148.01 168.98 94.20 o
17 3 7 6405.81 6951.91 179.75 o
19 3 7 241.83 238.12 119.84 o
21 3 7 852.97 1011.54 144.12 o
23 3 7 29800.29 30290.28 474.30 o
25 3 7 43978.73 44665.82 683.13 o
27 3 7 43466.58 41138.62 682.16 o
29 3 7 22686.14 24140.61 556.24 o
31 3 7 33018.36 33262.29 741.91 o
33 3 7 32676.58 31005.88 710.95 o
35 3 7 17161.93 17224.40 559.84 o
37 3 7 9339.33 8750.80 457.56 o
39 3 7 5546.50 5479.21 395.09 o
-48 4 7 63.99 -419.28 419.28 o
-46 4 7 1123.85 836.67 336.27 o
-44 4 7 4118.65 4448.37 407.37 o
-42 4 7 421.16 -4.97 200.26 o
-40 4 7 1769.69 2226.37 203.90 o
-38 4 7 13972.06 14514.20 443.28 o
-36 4 7 7478.43 6945.54 265.21 o
-34 4 7 5004.16 5917.50 229.59 o
-32 4 7 23653.47 23072.67 448.29 o
-30 4 7 7364.05 7898.12 242.29 o
-28 4 7 349.56 66.53 122.91 o
-26 4 7 544.34 578.30 122.67 o
-24 4 7 506.90 600.82 111.03 o
-22 4 7 401.56 281.76 90.05 o
-20 4 7 7808.18 8142.73 190.39 o
-18 4 7 15285.35 16198.94 279.37 o
-16 4 7 404.68 464.92 76.29 o
-14 4 7 1283.43 1576.11 91.42 o
-12 4 7 64665.08 62431.11 627.04 o
-10 4 7 111547.81 120421.55 1093.36 o
-8 4 7 5889.94 7428.41 142.06 o
-6 4 7 45000.77 47956.15 453.02 o
-4 4 7 805.84 533.71 61.53 o
-2 4 7 30544.00 30282.77 300.72 o
0 4 7 6542.70 6803.76 125.92 o
2 4 7 46398.07 48265.30 443.90 o
4 4 7 26817.17 34080.75 343.26 o
6 4 7 18470.04 23011.10 275.58 o
8 4 7 266.71 234.24 75.07 o
10 4 7 21630.27 19990.10 282.55 o
12 4 7 14041.48 14726.08 231.33 o
14 4 7 29091.00 32176.68 406.59 o
16 4 7 23930.30 23168.71 361.81 o
18 4 7 4488.37 4745.37 181.11 o
20 4 7 15639.87 14724.75 331.94 o
22 4 7 10612.97 9752.63 267.78 o
24 4 7 2913.87 3569.63 179.84 o
26 4 7 5254.02 4501.14 228.26 o
28 4 7 243.35 -64.85 177.52 o
30 4 7 1046.45 1131.62 196.18 o
32 4 7 69.68 -214.89 214.89 o
34 4 7 74.63 39.62 212.11 o
36 4 7 1077.91 1277.12 284.19 o
38 4 7 2171.79 1463.83 307.42 o
40 4 7 2281.03 2529.66 424.64 o
-47 5 7 5382.82 5411.98 440.90 o
-45 5 7 3898.63 4518.41 419.75 o
-43 5 7 8428.21 8462.98 423.50 o
-41 5 7 1596.67 1612.05 254.62 o
-39 5 7 683.26 556.35 157.40 o
-37 5 7 2485.68 2461.56 185.57 o
-35 5 7 48.87 -72.40 151.84 o
-33 5 7 6004.30 7000.04 289.39 o
-31 5 7 189.65 262.44 131.71 o
-29 5 7 10013.84 10365.97 281.12 o
-27 5 7 26980.44 24962.46 501.61 o
-25 5 7 18896.86 18684.85 348.53 o
-23 5 7 13243.13 12057.97 254.16 o
-21 5 7 31511.18 31605.67 425.54 o
-19 5 7 8681.83 9498.15 195.69 o
-17 5 7 12547.72 9831.85 226.21 o
-15 5 7 6670.34 7196.60 172.07 o
-13 5 7 5376.77 6748.82 174.74 o
-11 5 7 1997.47 1996.23 78.46 o
-9 5 7 1322.83 733.17 63.78 o
-7 5 7 2828.74 2500.55 93.46 o
-5 5 7 2818.10 1084.96 68.86 o
-3 5 7 34788.25 31695.92 325.03 o
-1 5 7 110391.70 118673.95 991.65 o
1 5 7 26393.26 26429.34 280.01 o
3 5 7 13557.16 12725.42 188.42 o
5 5 7 13588.64 13672.14 198.91 o
7 5 7 14697.38 15585.31 228.32 o
9 5 7 11001.05 10878.35 202.78 o
11 5 7 17500.52 19009.11 294.34 o
13 5 7 1154.75 1124.79 95.43 o
15 5 7 1928.21 1487.49 110.38 o
17 5 7 5117.22 5346.61 186.89 o
19 5 7 57.39 -37.98 125.80 o
21 5 7 733.72 869.43 153.68 o
23 5 7 1730.44 1172.57 157.17 o
25 5 7 12861.52 13156.02 316.51 o
27 5 7 6735.89 7700.59 285.58 o
29 5 7 1464.45 781.70 204.01 o
31 5 7 6074.14 6600.98 298.21 o
33 5 7 4179.66 5070.70 298.23 o
35 5 7 1450.95 1313.80 264.71 o
37 5 7 1298.75 1087.54 279.23 o
39 5 7 3114.81 3122.72 402.22 o
-46 6 7 7017.77 6705.91 463.86 o
-44 6 7 18136.94 18634.88 592.57 o
-42 6 7 21027.89 20964.93 667.27 o
-40 6 7 41690.13 42424.19 786.24 o
-38 6 7 40830.03 41587.66 711.88 o
-36 6 7 54850.70 54322.60 843.03 o
-34 6 7 66783.71 62925.63 880.64 o
-32 6 7 29709.61 31247.01 546.13 o
-30 6 7 33753.56 35885.43 551.78 o
-28 6 7 13341.79 13482.95 311.72 o
-26 6 7 5695.17 6054.73 205.00 o
-24 6 7 699.83 627.49 108.39 o
-22 6 7 4238.91 3603.91 144.12 o
-20 6 7 34072.29 32547.36 419.32 o
-18 6 7 62108.11 63563.05 681.47 o
-16 6 7 44045.54 42868.89 489.76 o
-14 6 7 156688.06 152602.70 1460.10 o
-12 6 7 94182.93 89859.20 856.34 o
-10 6 7 218646.27 216631.58 2103.30 o
-8 6 7 219339.20 213130.80 2022.24 o
-6 6 7 77633.86 82612.11 725.91 o
-4 6 7 61453.44 56736.15 507.46 o
-2 6 7 146863.61 155177.41 1346.86 o
0 6 7 3561.62 3175.60 103.68 o
2 6 7 29060.98 32419.54 339.39 o
4 6 7 663.43 487.49 79.84 o
6 6 7 829.35 688.13 77.77 o
8 6 7 50798.12 46704.87 444.75 o
10 6 7 40415.10 41300.78 426.68 o
12 6 7 99892.63 102172.02 942.60 o
14 6 7 95406.51 92262.64 905.27 o
16 6 7 94312.53 94511.35 983.72 o
18 6 7 102966.93 96460.07 1057.57 o
20 6 7 33940.48 32832.02 512.63 o
22 6 7 57883.20 60442.21 805.24 o
24 6 7 34117.50 34560.48 577.73 o
26 6 7 12363.83 13553.95 341.41 o
28 6 7 208.62 237.29 173.02 o
30 6 7 480.37 447.22 195.41 o
32 6 7 379.34 96.00 190.35 o
34 6 7 5223.28 5789.25 359.17 o
36 6 7 6875.38 7731.96 438.11 o
38 6 7 14906.32 14086.42 576.78 o
-45 7 7 20945.03 23075.81 656.61 o
-43 7 7 9291.00 8471.13 438.93 o
-41 7 7 10830.51 10280.78 461.31 o
-39 7 7 1018.57 565.02 166.72 o
-37 7 7 44.57 259.71 160.08 o
-35 7 7 10162.28 10482.93 331.09 o
-33 7 7 10071.78 10605.73 308.33 o
-31 7 7 97237.31 92748.52 1175.22 o
-29 7 7 84169.61 84955.28 1090.26 o
-27 7 7 129817.11 126429.26 1489.41 o
-25 7 7 114782.81 119091.27 1400.66 o
-23 7 7 103793.05 102823.12 1144.93 o
-21 7 7 135416.98 131708.67 1350.78 o
-19 7 7 95705.99 96695.26 1026.46 o
-17 7 7 67313.30 59634.84 647.71 o
-15 7 7 43174.90 41037.60 464.64 o
-13 7 7 12914.98 13244.41 230.97 o
-11 7 7 2143.57 1715.38 79.92 o
-9 7 7 5530.91 4350.84 117.97 o
-7 7 7 107620.21 116556.83 1007.72 o
-5 7 7 139962.78 146367.19 1222.98 o
-3 7 7 75838.78 77901.18 682.26 o
-1 7 7 101204.48 100855.09 860.78 o
1 7 7 197985.97 202266.58 1721.37 o
3 7 7 64550.25 61934.82 581.89 o
5 7 7 88837.68 86944.34 768.57 o
7 7 7 93519.54 90536.23 833.34 o
9 7 7 69264.96 66844.09 637.96 o
11 7 7 22414.58 22939.77 345.42 o
13 7 7 10749.18 10837.02 201.41 o
15 7 7 11453.90 10721.39 256.60 o
17 7 7 2657.24 2615.49 154.93 o
19 7 7 1500.13 1283.24 149.96 o
21 7 7 17666.33 18006.20 398.30 o
23 7 7 9766.91 9155.52 283.77 o
25 7 7 46271.73 48271.39 734.32 o
27 7 7 47929.11 47271.60 718.71 o
29 7 7 46405.39 45313.71 768.63 o
31 7 7 46720.69 46701.20 810.49 o
33 7 7 33580.17 33327.05 806.62 o
35 7 7 15839.32 15774.36 544.93 o
37 7 7 23622.38 22389.81 761.20 o
-46 8 7 5955.36 5231.45 470.77 o
-44 8 7 3537.00 3492.38 329.92 o
-42 8 7 22906.85 23411.20 604.14 o
-40 8 7 18638.28 18096.42 487.11 o
-38 8 7 24900.04 24665.33 539.35 o
-36 8 7 23770.68 23214.07 484.71 o
-34 8 7 31859.80 31339.64 571.74 o
-32 8 7 14587.41 13922.75 353.01 o
-30 8 7 6079.83 6332.81 238.39 o
-28 8 7 15400.77 15459.47 369.21 o
-26 8 7 9528.77 7522.63 240.19 o
-24 8 7 0.62 64.95 111.68 o
-22 8 7 385.30 505.33 101.98 o
-20 8 7 14204.48 14465.06 268.52 o
-18 8 7 43692.57 42825.72 522.40 o
-16 8 7 36012.67 35139.77 437.07 o
-14 8 7 60071.02 55077.43 584.48 o
-12 8 7 79185.88 80854.74 773.35 o
-10 8 7 33859.26 32432.67 360.20 o
-8 8 7 48150.59 44172.97 475.96 o
-6 8 7 21353.85 20816.16 267.03 o
-4 8 7 10521.43 9995.23 189.79 o
-2 8 7 15612.20 16076.64 240.36 o
0 8 7 2572.23 2350.90 94.23 o
2 8 7 4486.26 5875.06 131.25 o
4 8 7 11358.92 14175.07 243.88 o
6 8 7 45859.20 50582.49 488.86 o
8 8 7 7738.81 6520.89 156.77 o
10 8 7 18365.25 18746.33 287.06 o
12 8 7 26294.99 24920.19 371.32 o
14 8 7 43283.08 38940.94 485.96 o
16 8 7 16360.17 17104.96 328.01 o
18 8 7 12314.07 14098.79 331.84 o
20 8 7 26343.32 25758.97 500.67 o
22 8 7 13619.80 14298.74 384.58 o
24 8 7 12562.84 13069.40 363.30 o
26 8 7 10869.66 10547.15 318.57 o
28 8 7 4127.55 4655.26 257.81 o
30 8 7 3354.50 2865.35 248.01 o
32 8 7 2031.73 2462.49 251.24 o
34 8 7 2949.56 2139.97 346.65 o
36 8 7 4307.32 4495.36 399.53 o
38 8 7 12166.28 13382.97 717.41 o
-45 9 7 80.43 464.32 310.50 o
-43 9 7 860.49 975.71 291.99 o
-41 9 7 267.63 17.80 225.60 o
-39 9 7 1268.21 1638.47 217.22 o
-37 9 7 738.79 871.98 202.75 o
-35 9 7 531.41 704.45 183.18 o
-33 9 7 185.06 239.03 162.81 o
-31 9 7 756.79 714.89 159.11 o
-29 9 7 1462.12 1217.82 180.84 o
-27 9 7 305.05 378.00 140.79 o
-25 9 7 30.52 171.35 125.31 o
-23 9 7 1725.07 1396.25 128.58 o
-21 9 7 1905.65 2386.83 129.77 o
-19 9 7 7704.45 6588.73 182.81 o
-17 9 7 6955.89 8293.05 192.11 o
-15 9 7 311.37 -52.15 78.62 o
-13 9 7 5334.90 4740.58 131.58 o
-11 9 7 12780.69 14606.88 226.37 o
-9 9 7 521.93 587.98 78.99 o
-7 9 7 9785.42 9741.93 184.20 o
-5 9 7 538.90 1183.80 79.55 o
-3 9 7 6202.67 6625.23 140.18 o
-1 9 7 5931.16 6700.38 141.76 o
1 9 7 743.69 809.68 75.19 o
3 9 7 694.62 831.50 82.63 o
5 9 7 960.39 1462.40 94.35 o
7 9 7 2218.97 2040.94 103.55 o
9 9 7 42.66 -82.87 82.87 o
11 9 7 20.93 16.58 88.01 o
13 9 7 6156.76 5704.69 195.65 o
15 9 7 1358.38 974.70 134.48 o
17 9 7 185.68 149.13 141.67 o
19 9 7 12.72 -135.09 156.73 o
21 9 7 53.08 20.15 167.07 o
23 9 7 0.99 54.87 173.02 o
25 9 7 87.40 -107.40 172.33 o
27 9 7 195.79 223.09 174.44 o
29 9 7 4579.27 4726.79 278.02 o
31 9 7 40.63 -17.10 205.92 o
33 9 7 2875.12 3534.16 361.18 o
35 9 7 29.18 244.33 306.65 o
37 9 7 29.95 -107.65 320.14 o
-44 10 7 3812.99 3501.64 354.25 o
-42 10 7 13381.96 13454.02 485.25 o
-40 10 7 3038.64 3243.33 352.51 o
-38 10 7 19355.54 18043.16 462.00 o
-36 10 7 14456.26 14195.69 413.71 o
-34 10 7 30957.76 29816.92 580.19 o
-32 10 7 23630.43 23222.56 542.11 o
-30 10 7 13049.02 13047.96 340.05 o
-28 10 7 7608.60 6509.67 252.87 o
-26 10 7 859.22 1547.58 153.45 o
-24 10 7 176.18 235.28 110.79 o
-22 10 7 1981.95 2067.60 136.16 o
-20 10 7 11871.12 10467.57 240.75 o
-18 10 7 1980.12 2109.52 128.91 o
-16 10 7 45073.83 40036.83 469.95 o
-14 10 7 33985.44 33694.95 403.33 o
-12 10 7 55015.17 50715.43 551.69 o
-10 10 7 57973.66 52796.77 565.84 o
-8 10 7 50033.21 51248.20 527.60 o
-6 10 7 100089.15 99530.54 976.13 o
-4 10 7 32982.00 31483.12 341.90 o
-2 10 7 1904.22 1413.69 87.04 o
0 10 7 33015.98 34380.21 376.58 o
2 10 7 1734.14 1543.73 91.67 o
4 10 7 568.99 426.14 87.08 o
6 10 7 3189.71 3034.92 117.69 o
8 10 7 7832.26 9246.85 212.25 o
10 10 7 29748.01 27602.02 372.19 o
12 10 7 23323.30 22518.75 374.30 o
14 10 7 56103.61 54333.73 713.09 o
16 10 7 29882.88 30610.53 519.81 o
18 10 7 41775.94 40037.08 633.79 o
20 10 7 20412.75 21655.88 493.36 o
22 10 7 17726.60 16692.03 441.16 o
24 10 7 9106.42 8916.50 347.90 o
26 10 7 9596.82 9911.75 362.92 o
28 10 7 967.66 1238.31 240.74 o
30 10 7 265.16 287.44 198.68 o
32 10 7 1208.91 762.27 298.03 o
34 10 7 2544.38 2464.09 349.79 o
36 10 7 7630.56 8047.89 501.80 o
-43 11 7 18224.72 18438.07 635.75 o
-41 11 7 13976.52 14588.61 507.78 o
-39 11 7 4894.99 4424.85 342.62 o
-37 11 7 220.92 19.04 181.39 o
-35 11 7 596.79 429.08 190.91 o
-33 11 7 6617.10 7533.51 289.32 o
-31 11 7 17330.93 18503.88 430.35 o
-29 11 7 19475.32 18719.88 449.41 o
-27 11 7 37029.91 36869.27 548.52 o
-25 11 7 53659.11 50491.62 651.15 o
-23 11 7 70098.36 69599.28 822.03 o
-21 11 7 56154.83 53265.08 640.35 o
-19 11 7 35586.89 31822.71 444.07 o
-17 11 7 95171.96 94430.18 973.37 o
-15 11 7 6116.73 6202.39 172.60 o
-13 11 7 10090.92 9573.17 197.17 o
-11 11 7 85.19 195.00 83.86 o
-9 11 7 3706.38 4307.98 139.20 o
-7 11 7 20039.42 17558.48 264.86 o
-5 11 7 43163.01 42527.14 483.41 o
-3 11 7 105453.92 103639.98 904.28 o
-1 11 7 75811.11 72037.94 648.77 o
1 11 7 154122.58 152823.25 1296.67 o
3 11 7 128519.45 126756.42 1105.18 o
5 11 7 122731.94 123170.01 1066.40 o
7 11 7 152241.95 153271.73 1350.65 o
9 11 7 136071.61 135893.02 1299.28 o
11 11 7 40793.03 37877.89 511.81 o
13 11 7 9554.38 10664.24 299.14 o
15 11 7 7147.19 8218.27 280.64 o
17 11 7 214.59 82.30 149.84 o
19 11 7 4499.98 4533.96 253.86 o
21 11 7 9517.61 9743.06 366.61 o
23 11 7 23561.92 23331.79 533.72 o
25 11 7 26962.03 26186.11 647.58 o
27 11 7 23752.81 23530.48 571.95 o
29 11 7 29171.53 30001.12 673.97 o
31 11 7 26633.79 27507.25 866.38 o
33 11 7 18116.12 17303.17 648.17 o
35 11 7 21190.24 20345.15 715.41 o
-42 12 7 9340.47 10660.50 467.91 o
-40 12 7 24258.50 23295.47 620.90 o
-38 12 7 25110.71 25566.39 724.59 o
-36 12 7 24474.26 26151.44 594.06 o
-34 12 7 22672.89 21715.72 483.70 o
-32 12 7 28537.79 28918.90 623.59 o
-30 12 7 19716.51 19232.97 451.47 o
-28 12 7 17092.94 15198.99 317.20 o
-26 12 7 4751.60 6512.26 220.76 o
-24 12 7 2583.80 2265.83 151.81 o
-22 12 7 495.84 1098.70 128.13 o
-20 12 7 730.31 661.98 105.50 o
-18 12 7 1774.66 2158.82 117.09 o
-16 12 7 28290.30 27845.93 484.64 o
-14 12 7 77566.10 77286.54 873.45 o
-12 12 7 46779.66 45545.02 557.93 o
-10 12 7 129132.88 123690.84 1206.14 o
-8 12 7 58142.30 55819.17 600.34 o
-6 12 7 153121.72 152130.59 1363.74 o
-4 12 7 86115.41 88661.70 834.57 o
-2 12 7 22823.11 21707.18 298.67 o
0 12 7 16563.80 16982.90 269.70 o
2 12 7 609.44 417.74 84.89 o
4 12 7 6378.04 7824.85 181.20 o
6 12 7 1359.89 914.56 112.80 o
8 12 7 15202.13 15864.00 298.46 o
10 12 7 31354.68 30239.79 444.38 o
12 12 7 104957.09 102391.50 1211.88 o
14 12 7 29340.98 28922.90 580.57 o
16 12 7 81572.90 83221.05 1093.47 o
18 12 7 70571.82 66939.24 1006.80 o
20 12 7 27057.13 27927.76 598.13 o
22 12 7 27758.86 29164.68 761.10 o
24 12 7 12274.87 12656.51 447.33 o
26 12 7 3881.27 4245.67 315.79 o
28 12 7 1077.28 730.44 228.10 o
30 12 7 1825.70 1551.40 346.74 o
32 12 7 1972.27 2627.38 340.03 o
34 12 7 3120.44 2840.53 404.80 o
-41 13 7 1007.50 1233.31 274.55 o
-39 13 7 97.63 70.44 237.34 o
-37 13 7 1395.40 1571.67 253.61 o
-35 13 7 1224.51 955.19 216.21 o
-33 13 7 123.98 115.83 169.07 o
-31 13 7 2405.27 2774.62 222.62 o
-29 13 7 3434.71 3204.17 167.20 o
-27 13 7 5348.70 6294.06 212.73 o
-25 13 7 15206.27 14759.16 314.91 o
-23 13 7 29580.95 28732.54 415.71 o
-21 13 7 33537.28 33390.95 472.65 o
-19 13 7 11949.02 10361.19 237.90 o
-17 13 7 18846.69 20516.29 406.88 o
-15 13 7 10060.70 10284.31 275.55 o
-13 13 7 1476.12 1284.90 141.25 o
-11 13 7 14772.86 16718.63 321.58 o
-9 13 7 637.69 784.78 117.57 o
-7 13 7 88.48 138.28 112.61 o
-5 13 7 14170.30 14994.86 296.31 o
-3 13 7 1618.52 1362.24 115.05 o
-1 13 7 2001.07 1960.66 133.02 o
1 13 7 29099.19 28643.92 381.52 o
3 13 7 14386.69 12768.77 239.62 o
5 13 7 14119.44 13499.66 279.42 o
7 13 7 2568.05 2275.10 136.78 o
9 13 7 814.65 1056.27 128.09 o
11 13 7 1885.46 1241.46 168.90 o
13 13 7 10759.73 9386.56 323.30 o
15 13 7 200.27 109.38 170.17 o
17 13 7 1374.62 1409.37 204.60 o
19 13 7 10375.84 8658.73 351.32 o
21 13 7 5644.18 5675.73 310.80 o
23 13 7 11396.04 11246.51 432.83 o
25 13 7 4989.94 3978.60 313.78 o
27 13 7 2694.16 2978.71 289.81 o
29 13 7 6918.52 6456.80 423.74 o
31 13 7 4963.96 5164.89 403.79 o
33 13 7 1833.24 2618.58 397.13 o
-40 14 7 4899.80 5112.22 378.75 o
-38 14 7 10159.09 10000.47 386.15 o
-36 14 7 9225.20 8915.12 354.15 o
-34 14 7 6562.88 6620.64 299.28 o
-32 14 7 1058.61 556.58 174.04 o
-30 14 7 4017.82 3752.17 174.53 o
-28 14 7 3496.72 4167.76 178.71 o
-26 14 7 99.04 21.42 119.51 o
-24 14 7 688.11 414.20 114.63 o
-22 14 7 57.50 -27.52 105.30 o
-20 14 7 53.68 205.13 125.30 o
-18 14 7 15557.34 14571.53 328.12 o
-16 14 7 6811.23 6859.45 234.17 o
-14 14 7 2005.98 2145.55 164.20 o
-12 14 7 8427.98 8828.41 248.71 o
-10 14 7 17694.11 17849.61 354.79 o
-8 14 7 503.86 616.56 132.92 o
-6 14 7 10329.47 10424.09 268.73 o
-4 14 7 392.61 20.74 125.86 o
-2 14 7 5648.09 6172.85 186.31 o
0 14 7 6240.64 8136.07 215.29 o
2 14 7 1292.48 1011.07 110.64 o
4 14 7 284.21 181.48 100.80 o
6 14 7 40.29 271.32 126.63 o
8 14 7 779.86 1127.04 148.08 o
10 14 7 582.92 526.62 153.76 o
12 14 7 905.95 869.83 176.63 o
14 14 7 2082.63 2162.62 213.46 o
16 14 7 987.71 975.54 195.47 o
18 14 7 1302.70 1798.10 223.87 o
20 14 7 10173.07 9937.82 393.80 o
22 14 7 3620.08 3221.62 259.02 o
24 14 7 760.76 468.19 246.13 o
26 14 7 4186.22 4303.32 339.58 o
28 14 7 6038.14 5563.24 375.89 o
30 14 7 974.03 1017.49 324.04 o
32 14 7 150.71 -187.51 312.59 o
-39 15 7 307.97 437.61 273.74 o
-37 15 7 77.88 31.58 223.07 o
-35 15 7 1689.94 1890.03 245.36 o
-33 15 7 6942.94 6312.65 305.79 o
-31 15 7 19217.37 18167.14 361.07 o
-29 15 7 21190.63 23215.17 424.53 o
-27 15 7 57469.93 56823.16 712.19 o
-25 15 7 43764.60 42691.28 613.96 o
-23 15 7 47816.68 49150.97 683.43 o
-21 15 7 34065.59 34314.11 571.89 o
-19 15 7 53671.59 54106.59 760.20 o
-17 15 7 32478.27 30767.95 544.77 o
-15 15 7 13356.87 13749.17 358.47 o
-13 15 7 2277.87 2385.25 181.63 o
-11 15 7 551.39 404.43 146.12 o
-9 15 7 60.85 123.15 136.29 o
-7 15 7 979.81 943.62 156.03 o
-5 15 7 5276.50 4594.19 206.27 o
-3 15 7 35106.09 34863.94 556.27 o
-1 15 7 16704.87 16314.14 306.09 o
1 15 7 30165.22 30512.52 448.18 o
3 15 7 26627.32 26162.47 379.70 o
5 15 7 38467.93 37743.05 526.06 o
7 15 7 22653.58 22722.29 460.46 o
9 15 7 24970.62 23417.45 437.12 o
11 15 7 18446.11 18784.29 463.42 o
13 15 7 2012.85 1810.18 212.07 o
15 15 7 1026.20 604.31 196.66 o
17 15 7 15.38 -22.98 193.50 o
19 15 7 880.20 587.02 228.20 o
21 15 7 6693.70 6444.44 335.00 o
23 15 7 6214.45 6180.28 329.79 o
25 15 7 11806.98 12068.96 501.13 o
27 15 7 14365.27 15945.13 606.14 o
29 15 7 27424.56 27186.92 820.04 o
31 15 7 21836.51 20800.12 698.07 o
-38 16 7 30745.31 31423.90 877.65 o
-36 16 7 26906.90 26449.88 680.78 o
-34 16 7 29636.34 28846.06 660.77 o
-32 16 7 24514.28 25859.75 529.51 o
-30 16 7 14688.45 15268.54 368.05 o
-28 16 7 10668.00 12001.61 324.07 o
-26 16 7 5422.33 4832.07 230.20 o
-24 16 7 55.09 28.95 129.56 o
-22 16 7 6528.69 5490.87 250.46 o
-20 16 7 16386.94 18060.36 474.31 o
-18 16 7 26097.50 24686.87 508.09 o
-16 16 7 43684.63 41331.23 677.57 o
-14 16 7 34468.60 33768.71 595.90 o
-12 16 7 49337.27 48210.85 703.10 o
-10 16 7 61421.86 64853.98 862.59 o
-8 16 7 55699.95 54958.95 764.40 o
-6 16 7 52271.41 53983.98 759.72 o
-4 16 7 25450.04 25324.61 468.86 o
-2 16 7 9950.19 10232.34 267.41 o
0 16 7 14142.46 14528.28 304.74 o
2 16 7 50.47 -75.41 106.31 o
4 16 7 424.19 418.58 115.89 o
6 16 7 7835.39 7682.53 246.91 o
8 16 7 19616.59 18259.22 430.28 o
10 16 7 26364.60 28322.93 585.08 o
12 16 7 18126.81 18278.53 473.49 o
14 16 7 30601.52 32331.12 690.83 o
16 16 7 34773.99 34150.04 700.13 o
18 16 7 38726.27 37267.42 694.10 o
20 16 7 38125.42 37885.30 766.74 o
22 16 7 17979.66 19357.08 558.03 o
24 16 7 7984.27 7785.44 390.82 o
26 16 7 5034.43 5235.91 405.37 o
28 16 7 1763.18 980.37 297.44 o
30 16 7 37.91 -322.41 322.41 o
-35 17 7 443.39 350.18 277.47 o
-33 17 7 4697.68 4409.56 262.43 o
-31 17 7 7677.40 7104.52 310.22 o
-29 17 7 19236.02 20998.63 527.18 o
-27 17 7 10400.17 10157.56 359.08 o
-25 17 7 19377.51 20142.73 520.19 o
-23 17 7 12941.86 13307.22 394.03 o
-21 17 7 14449.39 14730.07 398.79 o
-19 17 7 10000.70 10893.49 335.79 o
-17 17 7 6809.32 6429.89 277.25 o
-15 17 7 1881.92 1491.67 204.07 o
-13 17 7 704.97 622.13 179.23 o
-11 17 7 2387.94 2246.90 202.34 o
-9 17 7 7233.07 7077.05 268.76 o
-7 17 7 5907.97 5886.62 269.21 o
-5 17 7 27992.76 26025.59 507.45 o
-3 17 7 20700.19 22813.70 492.41 o
-1 17 7 17163.89 16148.42 354.80 o
1 17 7 25834.97 25025.72 424.08 o
3 17 7 22213.40 22350.78 410.14 o
5 17 7 8194.61 8469.49 240.40 o
7 17 7 24448.71 23434.57 529.46 o
9 17 7 5315.46 4645.05 237.33 o
11 17 7 7280.22 6992.41 327.32 o
13 17 7 1281.70 979.31 255.33 o
15 17 7 455.31 515.61 212.99 o
17 17 7 108.82 -5.89 208.83 o
19 17 7 1441.94 1810.13 261.08 o
21 17 7 288.02 -123.38 233.80 o
23 17 7 7535.52 8025.32 426.78 o
25 17 7 2269.49 2157.43 364.49 o
27 17 7 12190.29 12192.64 540.40 o
29 17 7 5649.94 5536.24 465.19 o
-34 18 7 6.83 -220.50 220.50 o
-32 18 7 41.65 -68.15 209.88 o
-30 18 7 218.38 210.81 204.89 o
-28 18 7 612.19 635.69 255.46 o
-26 18 7 4.23 40.36 205.29 o
-24 18 7 4649.63 4110.06 265.82 o
-22 18 7 3032.84 2559.92 244.86 o
-20 18 7 2190.23 2688.86 247.47 o
-18 18 7 1275.87 901.46 222.93 o
-16 18 7 2751.59 3148.09 265.19 o
-14 18 7 1.85 -176.42 176.42 o
-12 18 7 0.99 -157.97 157.97 o
-10 18 7 778.45 695.11 174.21 o
-8 18 7 1744.78 2144.84 206.45 o
-6 18 7 173.98 139.41 164.71 o
-4 18 7 831.67 802.80 173.14 o
-2 18 7 1514.74 1213.62 184.44 o
0 18 7 9.05 181.70 146.90 o
2 18 7 3828.90 4108.38 180.62 o
4 18 7 487.58 384.30 138.91 o
6 18 7 10.29 -46.80 138.75 o
8 18 7 338.77 150.29 155.84 o
10 18 7 281.80 -125.30 196.51 o
12 18 7 101.07 0.51 221.27 o
14 18 7 1136.92 1422.80 278.98 o
16 18 7 66.04 -132.11 227.33 o
18 18 7 205.50 -68.85 223.90 o
20 18 7 816.08 628.54 268.24 o
22 18 7 242.72 -19.80 269.95 o
24 18 7 52.45 252.61 294.31 o
26 18 7 35.27 145.43 303.75 o
-33 19 7 691.74 632.99 264.34 o
-31 19 7 714.41 479.66 264.25 o
-29 19 7 2102.17 1984.10 283.79 o
-27 19 7 808.30 369.66 236.85 o
-25 19 7 12405.94 13447.41 466.23 o
-23 19 7 6600.35 6464.36 304.80 o
-21 19 7 8784.72 8828.04 351.79 o
-19 19 7 10022.69 8525.42 380.36 o
-17 19 7 4082.16 4752.90 296.83 o
-15 19 7 7728.97 7244.83 377.52 o
-13 19 7 12593.72 12853.13 416.76 o
-11 19 7 2916.39 2893.67 235.90 o
-9 19 7 531.43 365.83 201.67 o
-7 19 7 599.54 805.88 205.10 o
-5 19 7 5079.17 5675.31 282.50 o
-3 19 7 16968.00 16224.23 414.75 o
-1 19 7 21230.27 21101.89 461.35 o
1 19 7 17204.02 16201.57 365.46 o
3 19 7 44974.65 44416.26 698.27 o
5 19 7 19399.82 19997.29 416.14 o
7 19 7 21571.16 21749.60 476.85 o
9 19 7 14844.40 15659.58 429.00 o
11 19 7 10333.12 10773.41 414.54 o
13 19 7 8617.49 10393.61 429.61 o
15 19 7 960.45 639.05 255.55 o
17 19 7 635.94 765.74 324.92 o
19 19 7 507.23 592.70 300.18 o
21 19 7 3283.05 4259.42 366.31 o
23 19 7 7628.19 7775.72 457.43 o
25 19 7 7655.97 8462.17 507.29 o
-30 20 7 10631.78 10699.83 506.63 o
-28 20 7 7364.87 8499.96 430.03 o
-26 20 7 3461.89 2859.13 300.46 o
-24 20 7 80.15 -217.50 217.50 o
-22 20 7 486.72 199.40 223.01 o
-20 20 7 2719.81 2529.14 272.51 o
-18 20 7 22730.83 22215.38 678.45 o
-16 20 7 19473.07 19164.79 537.64 o
-14 20 7 39837.35 39073.05 822.19 o
-12 20 7 42901.75 44387.45 809.58 o
-10 20 7 34696.54 32553.00 686.33 o
-8 20 7 44227.61 45331.62 817.50 o
-6 20 7 27124.42 26227.79 639.99 o
-4 20 7 27854.20 28609.77 583.87 o
-2 20 7 16577.95 17182.33 423.97 o
0 20 7 10866.72 9748.24 284.54 o
2 20 7 1771.23 1783.99 181.98 o
4 20 7 2114.95 1858.74 177.67 o
6 20 7 1925.71 2392.46 208.73 o
8 20 7 10331.55 11804.39 359.12 o
10 20 7 22062.62 21134.21 591.16 o
12 20 7 31965.67 31618.45 749.53 o
14 20 7 33861.17 33964.91 833.64 o
16 20 7 21943.53 23880.99 714.41 o
18 20 7 18599.83 18871.35 655.04 o
20 20 7 15781.94 16457.27 605.30 o
22 20 7 12346.30 11985.52 540.72 o
-27 21 7 16329.57 17109.32 584.39 o
-25 21 7 25992.51 25358.66 692.51 o
-23 21 7 17792.67 17976.85 606.86 o
-21 21 7 24257.94 25870.99 738.08 o
-19 21 7 19927.57 19839.85 565.78 o
-17 21 7 11304.17 9903.56 422.69 o
-15 21 7 11005.68 10904.62 488.02 o
-13 21 7 6379.12 6134.62 353.38 o
-11 21 7 5294.07 5645.41 320.94 o
-9 21 7 161.91 -63.85 198.16 o
-7 21 7 1279.82 1191.93 222.79 o
-5 21 7 4876.37 5166.99 279.95 o
-3 21 7 17631.92 17252.61 445.05 o
-1 21 7 19236.65 20766.17 468.49 o
1 21 7 15830.30 16350.54 412.72 o
3 21 7 23348.54 23886.16 481.71 o
5 21 7 37878.43 37492.98 917.83 o
7 21 7 21162.03 20549.53 493.79 o
9 21 7 8408.10 8652.21 338.97 o
11 21 7 5828.64 4801.52 351.94 o
13 21 7 2897.17 3626.62 348.59 o
15 21 7 64.83 215.87 280.63 o
17 21 7 20.36 435.92 293.90 o
19 21 7 2245.57 2221.09 347.27 o
-24 22 7 16.09 184.77 283.37 o
-22 22 7 779.19 1290.96 301.65 o
-20 22 7 52.69 307.48 275.67 o
-18 22 7 150.31 558.95 276.29 o
-16 22 7 1761.40 2129.61 293.32 o
-14 22 7 2694.48 2555.14 288.47 o
-12 22 7 8421.87 9326.63 434.68 o
-10 22 7 5031.82 5380.79 370.20 o
-8 22 7 5496.95 5406.69 364.24 o
-6 22 7 2117.98 1848.47 284.95 o
-4 22 7 6967.10 6695.77 317.69 o
-2 22 7 1750.31 1675.10 229.88 o
0 22 7 39.40 143.02 215.31 o
2 22 7 80.09 217.96 193.61 o
4 22 7 16.55 -22.60 235.89 o
6 22 7 1010.25 992.80 277.75 o
8 22 7 1763.96 1806.43 249.08 o
10 22 7 2849.07 3296.71 308.20 o
12 22 7 7634.64 8100.00 410.55 o
14 22 7 6219.43 7202.78 394.68 o
16 22 7 1544.23 1863.29 312.36 o
-21 23 7 4377.00 3744.79 403.04 o
-19 23 7 2980.31 2363.68 331.46 o
-17 23 7 2060.42 2872.91 317.67 o
-15 23 7 924.95 594.62 274.05 o
-13 23 7 2096.18 1913.01 310.46 o
-11 23 7 112.80 -181.75 278.85 o
-9 23 7 90.77 262.63 253.70 o
-7 23 7 26.22 -113.14 253.82 o
-5 23 7 29.64 -118.45 242.25 o
-3 23 7 502.57 126.41 240.11 o
-1 23 7 605.53 567.07 235.75 o
1 23 7 901.29 507.41 232.13 o
3 23 7 585.42 98.78 233.90 o
5 23 7 290.51 54.47 311.69 o
7 23 7 144.12 -62.27 271.52 o
9 23 7 1858.82 1526.88 314.13 o
11 23 7 1700.29 1953.31 334.80 o
13 23 7 438.80 -212.64 284.95 o
-16 24 7 8599.42 8394.44 445.31 o
-14 24 7 9189.95 9919.61 473.50 o
-12 24 7 14588.49 15140.34 539.28 o
-10 24 7 14770.26 15102.31 702.43 o
-8 24 7 17137.55 16617.87 531.00 o
-6 24 7 6694.90 6889.04 371.15 o
-4 24 7 5783.59 6544.15 338.86 o
-2 24 7 2533.78 2309.52 275.58 o
0 24 7 1147.93 1001.92 285.33 o
2 24 7 895.69 680.51 317.91 o
4 24 7 65.43 102.00 319.19 o
6 24 7 1742.39 1162.11 346.77 o
8 24 7 2017.48 1082.83 349.74 o
-9 25 7 2308.80 1914.16 353.70 o
-7 25 7 3521.32 3888.65 408.85 o
-5 25 7 6769.83 5879.67 441.86 o
-3 25 7 7386.06 7435.97 569.12 o
-1 25 7 15994.42 15490.05 657.34 o
1 25 7 8576.14 8749.68 569.89 o
-48 0 8 21820.03 20055.07 1037.38 o
-46 0 8 18438.77 18979.75 927.72 o
-44 0 8 11818.64 13201.67 694.91 o
-42 0 8 123.88 280.38 300.99 o
-40 0 8 1630.81 2302.16 319.14 o
-38 0 8 16540.36 16127.51 609.32 o
-36 0 8 29252.91 29552.63 767.43 o
-34 0 8 109001.88 112904.92 2157.06 o
-32 0 8 76576.35 77693.45 1555.64 o
-30 0 8 163813.17 160665.55 2930.48 o
-28 0 8 238261.19 254832.97 4342.09 o
-26 0 8 138084.23 143146.30 2368.51 o
-24 0 8 141582.22 143780.56 2349.10 o
-22 0 8 68528.84 67749.50 1053.69 o
-20 0 8 152690.11 150852.86 2177.38 o
-18 0 8 67391.78 79043.71 1157.90 o
-16 0 8 1430.64 1974.04 129.70 o
-14 0 8 12.60 61.72 79.46 o
-12 0 8 104562.83 99449.60 1390.19 o
-10 0 8 23511.43 23121.58 388.05 o
-8 0 8 94243.87 102006.52 1270.47 o
-6 0 8 53996.83 53524.03 681.92 o
-4 0 8 24565.48 22500.06 351.26 o
-2 0 8 30612.06 27874.95 427.50 o
0 0 8 72801.78 68243.22 848.41 o
2 0 8 37952.57 34084.37 491.71 o
4 0 8 80712.41 69973.44 911.89 o
6 0 8 3266.56 3419.84 165.19 o
8 0 8 137178.77 133827.78 1684.51 o
10 0 8 21771.54 24600.80 434.54 o
12 0 8 345.61 795.56 132.58 o
14 0 8 6580.38 7070.89 238.75 o
16 0 8 454.14 528.51 131.74 o
18 0 8 7129.55 8572.31 293.30 o
20 0 8 48392.39 44867.42 843.30 o
22 0 8 52905.95 50006.53 938.81 o
24 0 8 44204.27 45268.21 899.69 o
26 0 8 71892.34 73911.77 1523.94 o
28 0 8 101345.02 99054.27 1889.13 o
30 0 8 73324.90 72100.62 1523.89 o
32 0 8 48105.37 43689.73 1429.40 o
34 0 8 31886.95 33447.61 1266.65 o
36 0 8 4434.48 5456.29 586.48 o
38 0 8 1483.34 1754.89 471.60 o
-47 1 8 12206.18 11659.63 526.51 o
-45 1 8 24418.93 26062.62 703.74 o
-43 1 8 32476.04 32824.31 905.73 o
-41 1 8 49241.17 48669.19 977.05 o
-39 1 8 30638.31 32536.53 769.61 o
-37 1 8 43320.57 40598.50 686.28 o
-35 1 8 48349.94 50890.91 820.50 o
-33 1 8 25766.66 27123.43 498.91 o
-31 1 8 16049.96 15862.33 369.64 o
-29 1 8 519.24 328.38 128.05 o
-27 1 8 5691.52 5606.70 176.59 o
-25 1 8 8155.11 8396.50 236.06 o
-23 1 8 99402.43 104439.43 1126.05 o
-21 1 8 40642.51 36473.91 450.99 o
-19 1 8 54523.93 51092.31 603.34 o
-17 1 8 129235.54 143331.75 1353.64 o
-15 1 8 154898.20 156586.38 1447.43 o
-13 1 8 120992.74 125364.68 1137.32 o
-11 1 8 63044.52 68395.26 668.51 o
-9 1 8 113839.59 126674.35 1090.42 o
-7 1 8 84191.73 93813.64 816.60 o
-5 1 8 5587.19 5267.99 105.87 o
-3 1 8 137516.62 141932.88 1318.87 o
-1 1 8 21603.18 22678.73 256.54 o
1 1 8 9656.64 11680.50 235.05 o
3 1 8 11844.21 14136.21 217.38 o
5 1 8 38404.90 41650.13 418.16 o
7 1 8 1943.32 1696.57 94.68 o
9 1 8 63628.18 66682.70 631.13 o
11 1 8 37692.27 35141.12 389.54 o
13 1 8 35688.31 35119.17 405.78 o
15 1 8 111814.84 112809.70 1021.47 o
17 1 8 34505.64 32548.44 433.39 o
19 1 8 27920.97 26341.55 421.33 o
21 1 8 36604.19 33641.46 479.79 o
23 1 8 11988.27 11021.13 294.68 o
25 1 8 4175.06 3866.77 214.68 o
27 1 8 42.26 101.83 188.94 o
29 1 8 2283.06 2153.93 261.12 o
31 1 8 2204.31 1712.65 249.10 o
33 1 8 11494.62 10478.21 401.45 o
35 1 8 17521.63 16915.75 584.31 o
37 1 8 18314.87 18248.66 648.80 o
39 1 8 15560.70 15193.99 597.02 o
-48 2 8 3082.75 3271.90 408.72 o
-46 2 8 4582.84 4248.28 431.79 o
-44 2 8 1735.61 1442.83 329.20 o
-42 2 8 181.85 44.56 209.00 o
-40 2 8 1444.81 1556.72 172.34 o
-38 2 8 84.21 -120.40 120.40 o
-36 2 8 3768.26 3411.16 211.30 o
-34 2 8 3533.50 3906.30 196.13 o
-32 2 8 2498.37 2933.49 178.67 o
-30 2 8 6771.57 6490.80 209.78 o
-28 2 8 2807.05 3109.37 175.74 o
-26 2 8 10395.46 10486.67 301.51 o
-24 2 8 6685.95 7284.72 184.66 o
-22 2 8 180.55 317.23 84.09 o
-20 2 8 2045.25 2705.51 126.15 o
-18 2 8 1649.38 1095.39 95.34 o
-16 2 8 27438.10 25842.78 341.81 o
-14 2 8 60.05 212.26 64.56 o
-12 2 8 9642.36 7051.68 142.22 o
-10 2 8 51548.16 60555.36 562.99 o
-8 2 8 18331.99 22164.03 252.96 o
-6 2 8 4809.47 5281.86 105.23 o
-4 2 8 6906.85 8998.27 164.73 o
-2 2 8 161.44 339.54 66.31 o
0 2 8 360.00 465.73 70.35 o
2 2 8 84490.30 96806.00 840.36 o
4 2 8 16848.71 17139.84 255.35 o
6 2 8 3426.37 4781.13 128.21 o
8 2 8 2190.85 1655.51 95.25 o
10 2 8 3075.29 4628.70 134.31 o
12 2 8 2042.98 717.21 95.51 o
14 2 8 31196.55 31219.95 365.22 o
16 2 8 6057.85 5512.96 163.12 o
18 2 8 2587.43 3279.75 171.41 o
20 2 8 709.47 657.04 126.63 o
22 2 8 1746.77 1374.41 150.25 o
24 2 8 152.05 102.07 125.21 o
26 2 8 2674.61 2566.52 206.41 o
28 2 8 1991.42 2175.77 252.03 o
30 2 8 1078.95 1042.47 227.92 o
32 2 8 4312.59 3395.28 286.14 o
34 2 8 904.77 1047.69 272.44 o
36 2 8 421.96 538.33 303.66 o
38 2 8 438.22 432.13 291.00 o
-47 3 8 1675.85 1199.34 335.65 o
-45 3 8 3290.89 3616.23 354.97 o
-43 3 8 8064.87 8279.59 471.09 o
-41 3 8 18542.53 20399.11 587.65 o
-39 3 8 17233.50 16521.78 471.84 o
-37 3 8 6496.31 7761.38 338.11 o
-35 3 8 5158.52 4704.83 242.02 o
-33 3 8 11629.90 13467.03 343.35 o
-31 3 8 2454.80 3533.14 204.85 o
-29 3 8 7505.91 7420.09 246.91 o
-27 3 8 623.58 697.98 126.71 o
-25 3 8 788.52 487.93 112.32 o
-23 3 8 464.92 654.20 101.72 o
-21 3 8 2286.95 2321.97 120.98 o
-19 3 8 30253.65 30081.86 399.06 o
-17 3 8 28050.69 24823.27 340.16 o
-15 3 8 235714.30 255057.88 2799.48 o
-13 3 8 200826.27 210006.89 2089.72 o
-11 3 8 74551.19 76480.49 721.37 o
-9 3 8 35225.96 34709.12 353.09 o
-7 3 8 94343.59 103644.95 891.82 o
-5 3 8 21418.62 20921.81 254.22 o
-3 3 8 75067.38 84407.98 705.58 o
-1 3 8 4435.15 4156.92 108.04 o
1 3 8 2682.30 1286.31 83.62 o
3 3 8 7775.03 8474.95 159.75 o
5 3 8 2007.41 1219.95 87.43 o
7 3 8 56931.69 57998.58 550.49 o
9 3 8 59632.30 53946.95 529.73 o
11 3 8 69987.66 72751.00 675.39 o
13 3 8 75399.14 73969.90 731.21 o
15 3 8 2540.85 3194.73 136.93 o
17 3 8 3587.47 3726.88 175.23 o
19 3 8 9687.48 9506.60 239.95 o
21 3 8 4384.16 4013.87 190.34 o
23 3 8 2922.62 3228.30 192.13 o
25 3 8 122.02 -37.79 129.83 o
27 3 8 480.17 163.93 168.75 o
29 3 8 723.23 756.64 228.13 o
31 3 8 2242.22 1695.50 251.31 o
33 3 8 9197.32 8276.78 358.72 o
35 3 8 11460.27 11874.67 499.73 o
37 3 8 4518.82 3704.56 370.11 o
39 3 8 2845.42 2707.40 401.34 o
-48 4 8 19479.32 19683.12 814.99 o
-46 4 8 10299.04 10610.80 511.33 o
-44 4 8 6077.86 5186.18 394.10 o
-42 4 8 1844.94 1292.52 233.45 o
-40 4 8 258.56 6.02 171.63 o
-38 4 8 288.63 410.60 174.75 o
-36 4 8 2018.07 1925.84 204.82 o
-34 4 8 19436.92 19971.97 449.48 o
-32 4 8 56233.20 53173.13 767.97 o
-30 4 8 92189.09 97153.63 1267.48 o
-28 4 8 51249.77 50108.05 715.95 o
-26 4 8 71493.90 71199.33 920.41 o
-24 4 8 68310.63 70045.55 814.02 o
-22 4 8 117270.53 113393.96 1182.52 o
-20 4 8 65738.39 62873.38 713.83 o
-18 4 8 30771.79 31145.70 397.93 o
-16 4 8 28530.86 30699.72 393.94 o
-14 4 8 132.01 104.34 68.95 o
-12 4 8 24117.63 25780.54 299.57 o
-10 4 8 26354.99 24784.50 284.37 o
-8 4 8 134779.80 137899.64 1214.41 o
-6 4 8 199747.47 214375.48 2324.25 o
-4 4 8 193069.45 194889.64 1836.96 o
-2 4 8 315258.44 316129.03 4631.33 o
0 4 8 200116.36 193952.41 1684.98 o
2 4 8 319452.06 324600.75 3887.23 o
4 4 8 141954.61 142415.11 1206.92 o
6 4 8 89129.17 81307.42 740.68 o
8 4 8 9340.00 10453.05 189.01 o
10 4 8 11652.31 9626.30 191.92 o
12 4 8 21091.68 24499.48 330.38 o
14 4 8 3762.99 3518.96 132.92 o
16 4 8 13665.81 13991.65 277.14 o
18 4 8 63242.86 65462.58 779.67 o
20 4 8 75755.44 75581.15 906.29 o
22 4 8 26660.44 26584.62 501.12 o
24 4 8 32002.87 31699.77 552.18 o
26 4 8 53006.38 50762.85 739.04 o
28 4 8 33570.90 33715.68 693.55 o
30 4 8 21257.18 20951.86 616.84 o
32 4 8 18147.35 17979.14 523.05 o
34 4 8 8131.61 8440.23 414.48 o
36 4 8 797.63 727.82 292.78 o
38 4 8 1238.10 1170.53 346.14 o
-47 5 8 15250.47 15545.41 602.31 o
-45 5 8 32512.60 33710.66 875.61 o
-43 5 8 28971.74 26754.33 717.99 o
-41 5 8 27746.52 28240.95 732.66 o
-39 5 8 29873.85 29005.68 658.67 o
-37 5 8 51537.59 54833.85 871.01 o
-35 5 8 36608.26 37168.54 671.86 o
-33 5 8 30325.30 30864.61 571.42 o
-31 5 8 34907.38 33338.27 588.39 o
-29 5 8 7367.80 7509.90 247.68 o
-27 5 8 1006.52 755.12 137.11 o
-25 5 8 271.97 410.61 123.92 o
-23 5 8 17638.30 16421.06 304.30 o
-21 5 8 44319.41 45254.54 558.86 o
-19 5 8 94287.17 96017.02 1035.63 o
-17 5 8 115426.00 105272.11 1072.85 o
-15 5 8 251311.64 261584.28 2814.83 o
-13 5 8 227608.92 234261.69 2268.23 o
-11 5 8 59601.16 54593.39 535.70 o
-9 5 8 239256.34 246442.36 2621.13 o
-7 5 8 16405.16 13258.53 197.99 o
-5 5 8 128388.30 138143.03 1174.40 o
-3 5 8 8516.13 7858.74 148.56 o
-1 5 8 80637.69 85698.45 735.90 o
1 5 8 11001.02 12249.30 218.52 o
3 5 8 127687.14 136978.52 1125.19 o
5 5 8 78072.22 73005.49 659.07 o
7 5 8 125466.97 125875.94 1104.04 o
9 5 8 90955.45 87686.41 796.25 o
11 5 8 133742.06 134598.80 1223.62 o
13 5 8 138131.47 133655.09 1210.47 o
15 5 8 134405.69 134545.31 1345.01 o
17 5 8 140703.70 147844.20 1594.33 o
19 5 8 49756.18 48786.71 649.89 o
21 5 8 13122.75 12850.29 344.68 o
23 5 8 21568.92 20194.38 419.44 o
25 5 8 588.47 372.10 150.52 o
27 5 8 695.43 371.24 173.87 o
29 5 8 8834.16 8773.72 348.12 o
31 5 8 13423.53 14072.43 421.12 o
33 5 8 18341.96 17423.35 532.54 o
35 5 8 20331.29 21900.47 664.53 o
37 5 8 17537.04 17177.58 662.23 o
-46 6 8 1132.44 559.23 284.55 o
-44 6 8 382.80 170.67 248.39 o
-42 6 8 28.23 22.52 240.99 o
-40 6 8 238.94 126.17 163.65 o
-38 6 8 216.62 254.04 176.24 o
-36 6 8 1260.67 974.08 181.46 o
-34 6 8 10225.24 10267.57 315.22 o
-32 6 8 7837.52 7595.00 277.47 o
-30 6 8 22842.63 24406.75 533.18 o
-28 6 8 13057.02 12897.62 322.40 o
-26 6 8 34917.12 34328.54 522.15 o
-24 6 8 27605.14 27991.87 417.45 o
-22 6 8 25905.01 27536.12 390.72 o
-20 6 8 26835.69 25299.82 350.96 o
-18 6 8 6192.02 6301.51 165.75 o
-16 6 8 12095.42 10867.99 206.07 o
-14 6 8 5599.75 6068.62 135.96 o
-12 6 8 13899.75 13498.39 222.63 o
-10 6 8 13297.68 12869.46 218.48 o
-8 6 8 31691.08 31352.01 349.14 o
-6 6 8 26526.31 24318.38 286.36 o
-4 6 8 13531.20 15454.74 218.85 o
-2 6 8 118790.49 127300.16 1094.84 o
0 6 8 32791.23 32143.70 330.30 o
2 6 8 103606.84 108153.31 923.76 o
4 6 8 7881.71 7373.92 152.59 o
6 6 8 6499.46 5699.82 139.77 o
8 6 8 14693.96 16919.42 247.79 o
10 6 8 2215.91 1972.71 110.97 o
12 6 8 341.82 133.56 91.50 o
14 6 8 2256.44 2446.71 123.94 o
16 6 8 1322.28 1436.57 145.29 o
18 6 8 32792.90 33827.79 546.94 o
20 6 8 16650.58 16373.47 371.56 o
22 6 8 21875.48 22821.67 458.47 o
24 6 8 28444.05 27977.45 516.10 o
26 6 8 15372.09 15670.89 369.93 o
28 6 8 5911.80 6679.01 345.30 o
30 6 8 10745.51 10617.39 349.02 o
32 6 8 3872.47 3847.42 266.92 o
34 6 8 3839.87 4353.64 339.37 o
36 6 8 2529.20 1870.77 345.13 o
38 6 8 928.77 959.43 392.94 o
-45 7 8 1686.82 819.85 309.84 o
-43 7 8 1763.70 2149.85 268.62 o
-41 7 8 2095.18 1764.46 279.98 o
-39 7 8 3453.15 3220.74 243.91 o
-37 7 8 1269.56 1229.86 200.90 o
-35 7 8 2404.29 3688.21 254.60 o
-33 7 8 4235.22 3328.49 216.48 o
-31 7 8 219.53 160.55 137.31 o
-29 7 8 415.43 29.12 119.77 o
-27 7 8 7066.11 7326.26 227.40 o
-25 7 8 13166.13 12933.13 310.06 o
-23 7 8 13547.71 13873.08 346.33 o
-21 7 8 3813.09 3882.88 146.11 o
-19 7 8 100.48 272.90 90.94 o
-17 7 8 48758.82 51069.05 583.50 o
-15 7 8 2569.79 1490.13 99.32 o
-13 7 8 258.24 155.49 59.05 o
-11 7 8 185.99 180.75 58.92 o
-9 7 8 2877.31 2720.68 95.18 o
-7 7 8 206.06 239.47 63.93 o
-5 7 8 1532.46 1851.67 86.42 o
-3 7 8 179.74 355.97 70.77 o
-1 7 8 4824.39 5816.40 126.45 o
1 7 8 7377.18 8799.02 184.92 o
3 7 8 5906.57 4651.80 128.78 o
5 7 8 4254.05 4916.15 135.89 o
7 7 8 1521.50 2550.39 114.65 o
9 7 8 1456.25 1395.36 99.83 o
11 7 8 96.28 337.59 89.44 o
13 7 8 779.16 943.43 115.51 o
15 7 8 2466.22 2456.83 148.66 o
17 7 8 5157.09 6235.14 230.64 o
19 7 8 8096.86 8688.23 273.19 o
21 7 8 1979.96 1858.57 184.00 o
23 7 8 139.18 -53.22 146.81 o
25 7 8 1387.83 1074.59 190.98 o
27 7 8 2406.20 1767.75 200.33 o
29 7 8 14.86 109.54 201.15 o
31 7 8 1105.21 1639.02 223.49 o
33 7 8 1021.06 1127.13 315.10 o
35 7 8 1328.64 1621.26 299.06 o
37 7 8 526.12 774.09 349.50 o
-46 8 8 9653.70 8920.52 554.03 o
-44 8 8 4410.55 4362.86 380.23 o
-42 8 8 168.59 -250.28 250.28 o
-40 8 8 244.30 257.20 211.51 o
-38 8 8 9782.19 8993.83 346.65 o
-36 8 8 8876.40 11184.39 361.69 o
-34 8 8 40887.80 38308.10 651.57 o
-32 8 8 39304.46 41551.66 620.64 o
-30 8 8 60923.70 58219.39 814.74 o
-28 8 8 54412.84 50717.58 721.50 o
-26 8 8 55871.32 55137.19 772.92 o
-24 8 8 40079.23 37892.25 544.80 o
-22 8 8 47824.64 45077.75 576.17 o
-20 8 8 11257.20 12542.41 251.50 o
-18 8 8 41089.86 37503.88 463.29 o
-16 8 8 4242.08 4841.27 165.83 o
-14 8 8 1497.88 1313.77 84.01 o
-12 8 8 8890.56 9383.35 168.35 o
-10 8 8 6735.24 5427.67 132.16 o
-8 8 8 8817.57 7904.71 162.08 o
-6 8 8 20777.46 19604.78 259.44 o
-4 8 8 42997.07 40033.62 399.59 o
-2 8 8 54590.87 53812.43 498.09 o
0 8 8 98926.30 100078.95 858.87 o
2 8 8 77362.34 80016.35 742.44 o
4 8 8 40375.50 33834.15 365.28 o
6 8 8 23437.23 25284.05 373.73 o
8 8 8 7238.54 7356.18 168.21 o
10 8 8 7731.36 8020.16 175.17 o
12 8 8 679.04 761.48 109.00 o
14 8 8 1558.21 1941.79 138.04 o
16 8 8 1094.49 999.62 151.40 o
18 8 8 23655.70 21974.08 443.94 o
20 8 8 15628.74 17113.69 419.33 o
22 8 8 39681.98 39652.16 706.04 o
24 8 8 21475.09 21392.34 465.66 o
26 8 8 36994.54 36997.46 689.65 o
28 8 8 24779.64 24301.66 523.52 o
30 8 8 44431.56 43814.78 830.03 o
32 8 8 20189.16 20703.06 614.46 o
34 8 8 16906.06 16832.12 801.24 o
36 8 8 5217.67 5621.53 475.76 o
-45 9 8 33614.87 33731.16 890.90 o
-43 9 8 35062.76 34290.66 826.96 o
-41 9 8 48156.97 50631.90 1007.13 o
-39 9 8 53502.71 55244.20 909.98 o
-37 9 8 43935.80 44557.58 762.66 o
-35 9 8 30023.04 31134.21 564.05 o
-33 9 8 36441.64 33190.45 559.81 o
-31 9 8 10197.65 11647.70 325.66 o
-29 9 8 6112.24 6143.45 241.23 o
-27 9 8 567.18 519.95 147.31 o
-25 9 8 4691.88 5281.27 213.00 o
-23 9 8 18179.07 20561.98 356.08 o
-21 9 8 35287.05 31949.40 443.05 o
-19 9 8 67457.76 66394.79 759.98 o
-17 9 8 77931.23 81046.68 841.25 o
-15 9 8 109373.72 105984.91 1019.87 o
-13 9 8 93107.23 89621.12 864.97 o
-11 9 8 134719.69 137714.88 1307.22 o
-9 9 8 42151.55 38837.64 431.73 o
-7 9 8 59436.37 57150.00 553.12 o
-5 9 8 41661.58 39483.66 412.18 o
-3 9 8 32651.52 31744.07 334.42 o
-1 9 8 5586.01 6807.03 149.39 o
1 9 8 9482.57 10372.79 222.02 o
3 9 8 9662.70 10217.70 192.69 o
5 9 8 16793.25 17815.83 261.95 o
7 9 8 52962.84 47872.93 479.38 o
9 9 8 62207.57 61818.70 600.60 o
11 9 8 82166.31 83446.41 861.25 o
13 9 8 151456.94 156209.00 1521.81 o
15 9 8 103349.13 103257.72 1213.37 o
17 9 8 92177.58 91450.27 1204.37 o
19 9 8 54126.97 53466.97 791.61 o
21 9 8 35526.47 34174.46 739.99 o
23 9 8 18155.23 19301.35 480.17 o
25 9 8 2261.30 1883.39 238.91 o
27 9 8 1472.78 1499.55 240.68 o
29 9 8 1133.76 792.72 224.83 o
31 9 8 3179.36 3454.28 346.61 o
33 9 8 20381.20 20344.19 656.97 o
35 9 8 13998.59 12987.88 592.03 o
-44 10 8 2070.59 1753.12 345.43 o
-42 10 8 2340.70 1687.48 325.21 o
-40 10 8 175.13 157.78 273.62 o
-38 10 8 754.42 850.70 194.32 o
-36 10 8 7466.32 8038.73 315.60 o
-34 10 8 16710.79 16083.26 389.89 o
-32 10 8 40608.12 41231.12 691.67 o
-30 10 8 33666.50 32263.36 557.28 o
-28 10 8 45223.23 42139.88 631.68 o
-26 10 8 60044.75 60873.01 845.20 o
-24 10 8 46519.46 41288.73 558.97 o
-22 10 8 16152.15 14072.96 289.92 o
-20 10 8 34289.81 36527.40 502.67 o
-18 10 8 4283.08 4851.37 165.23 o
-16 10 8 254.89 144.36 81.39 o
-14 10 8 3018.86 2600.16 108.62 o
-12 10 8 4719.13 4869.44 141.07 o
-10 10 8 36526.98 35238.39 398.20 o
-8 10 8 37126.36 36978.21 428.62 o
-6 10 8 40229.64 40155.77 434.25 o
-4 10 8 79692.60 77764.45 708.89 o
-2 10 8 23853.34 21680.35 276.28 o
0 10 8 61511.42 60212.66 573.35 o
2 10 8 61880.39 62879.08 578.65 o
4 10 8 34045.18 30751.78 358.99 o
6 10 8 60426.99 59661.86 575.77 o
8 10 8 3118.13 3593.43 154.73 o
10 10 8 23015.49 22626.70 383.67 o
12 10 8 12327.53 12573.63 267.44 o
14 10 8 12909.30 12309.81 297.46 o
16 10 8 294.59 268.78 152.17 o
18 10 8 2921.93 2638.46 222.58 o
20 10 8 7585.50 6914.95 312.52 o
22 10 8 9733.65 9629.97 366.30 o
24 10 8 21575.35 22021.45 566.49 o
26 10 8 23741.81 24478.50 579.90 o
28 10 8 28290.14 28636.55 661.54 o
30 10 8 10370.29 9865.35 448.23 o
32 10 8 15755.83 16094.36 589.94 o
34 10 8 2779.02 2966.98 367.65 o
-43 11 8 997.78 421.12 292.73 o
-41 11 8 874.09 986.70 287.18 o
-39 11 8 9661.73 9897.00 420.49 o
-37 11 8 1327.86 920.43 198.67 o
-35 11 8 1545.40 1869.65 215.26 o
-33 11 8 296.54 112.60 174.71 o
-31 11 8 99.53 151.22 157.67 o
-29 11 8 872.80 1078.51 176.62 o
-27 11 8 21.72 -120.22 120.22 o
-25 11 8 10678.70 11116.85 274.52 o
-23 11 8 4413.00 5424.93 212.71 o
-21 11 8 2705.76 2701.24 145.89 o
-19 11 8 5153.67 4264.18 164.87 o
-17 11 8 15685.92 16603.91 292.71 o
-15 11 8 2019.67 2387.68 132.13 o
-13 11 8 3750.53 3541.20 132.38 o
-11 11 8 383.99 283.71 85.47 o
-9 11 8 7088.72 6938.33 173.97 o
-7 11 8 1785.62 1737.85 109.51 o
-5 11 8 3119.70 3192.02 120.28 o
-3 11 8 116.63 188.53 79.67 o
-1 11 8 401.15 534.47 83.55 o
1 11 8 293.88 197.93 82.39 o
3 11 8 95.66 208.56 90.01 o
5 11 8 5542.14 5619.01 157.69 o
7 11 8 393.43 562.62 108.29 o
9 11 8 10435.76 10910.61 254.04 o
11 11 8 2054.76 2451.98 150.09 o
13 11 8 1308.10 1171.75 158.13 o
15 11 8 301.31 213.36 157.42 o
17 11 8 1136.46 1380.02 201.50 o
19 11 8 1237.52 1339.06 209.67 o
21 11 8 3409.67 3083.84 257.53 o
23 11 8 1047.99 1322.75 238.37 o
25 11 8 449.00 431.51 222.40 o
27 11 8 257.60 327.91 216.24 o
29 11 8 134.97 349.74 277.80 o
31 11 8 1208.45 1413.17 315.31 o
33 11 8 1013.31 1179.71 329.66 o
35 11 8 2623.03 2412.08 385.93 o
-42 12 8 337.12 263.03 288.17 o
-40 12 8 140.51 -140.35 240.56 o
-38 12 8 1400.49 1425.09 262.36 o
-36 12 8 187.80 199.57 197.55 o
-34 12 8 340.67 -78.24 183.58 o
-32 12 8 3950.69 3779.20 242.64 o
-30 12 8 6302.52 6830.86 289.50 o
-28 12 8 4991.80 5704.92 210.91 o
-26 12 8 13967.30 13800.34 320.73 o
-24 12 8 16333.20 15320.66 332.46 o
-22 12 8 17056.36 18356.16 321.63 o
-20 12 8 11325.39 9744.11 253.07 o
-18 12 8 5839.06 6197.32 176.27 o
-16 12 8 1016.67 1609.07 126.71 o
-14 12 8 15.81 80.36 90.74 o
-12 12 8 3411.39 3965.35 167.86 o
-10 12 8 8352.06 8592.99 222.30 o
-8 12 8 6441.98 6200.48 169.58 o
-6 12 8 21166.27 21577.10 400.29 o
-4 12 8 36084.85 35134.21 421.54 o
-2 12 8 43786.02 41554.17 458.18 o
0 12 8 61869.65 62816.81 664.60 o
2 12 8 79232.37 73000.16 735.96 o
4 12 8 33996.61 33188.11 434.18 o
6 12 8 34045.88 33816.02 448.38 o
8 12 8 3242.09 3274.20 154.80 o
10 12 8 13215.51 13423.07 299.34 o
12 12 8 9022.87 9474.46 302.95 o
14 12 8 1799.25 1467.34 192.92 o
16 12 8 548.87 665.20 220.64 o
18 12 8 5532.80 5521.14 308.75 o
20 12 8 7047.86 6649.83 308.46 o
22 12 8 9675.75 10309.10 453.01 o
24 12 8 3631.60 3398.77 308.72 o
26 12 8 2809.77 2476.69 265.91 o
28 12 8 13704.19 12123.37 487.89 o
30 12 8 6527.10 6747.47 431.77 o
32 12 8 922.80 874.52 330.94 o
34 12 8 351.85 198.84 336.62 o
-41 13 8 21071.72 21969.20 643.73 o
-39 13 8 32546.82 31030.30 762.09 o
-37 13 8 28149.99 30197.57 721.62 o
-35 13 8 22949.76 21971.75 505.16 o
-33 13 8 18484.01 19054.60 448.26 o
-31 13 8 15501.76 16234.66 445.55 o
-29 13 8 7817.25 7459.08 247.15 o
-27 13 8 540.03 658.59 132.52 o
-25 13 8 4937.22 4604.30 170.17 o
-23 13 8 7233.35 6956.52 201.70 o
-21 13 8 7675.20 7621.11 204.65 o
-19 13 8 29966.03 29049.72 454.26 o
-17 13 8 61086.47 58866.61 827.31 o
-15 13 8 53609.86 54466.26 739.91 o
-13 13 8 116217.62 117376.74 1302.76 o
-11 13 8 90486.60 86923.12 1017.73 o
-9 13 8 76758.31 76481.97 890.60 o
-7 13 8 46161.71 45943.43 582.21 o
-5 13 8 102174.73 99145.53 1071.02 o
-3 13 8 1851.45 1477.51 112.16 o
-1 13 8 4003.55 4248.16 152.82 o
1 13 8 4712.12 5415.58 162.59 o
3 13 8 12031.45 12011.84 257.80 o
5 13 8 52792.38 49926.71 605.22 o
7 13 8 33296.68 35718.52 487.68 o
9 13 8 65183.49 64811.78 820.64 o
11 13 8 59212.53 56177.06 784.32 o
13 13 8 58663.17 57081.82 845.65 o
15 13 8 56364.55 60288.41 905.71 o
17 13 8 35998.21 33397.60 672.97 o
19 13 8 27447.56 27926.35 628.01 o
21 13 8 19486.91 19467.45 520.92 o
23 13 8 699.61 549.25 239.29 o
25 13 8 150.54 -233.68 233.68 o
27 13 8 1652.19 1429.37 296.01 o
29 13 8 2401.18 2721.26 327.91 o
31 13 8 8513.94 7242.50 477.50 o
33 13 8 6995.98 6864.12 502.60 o
-40 14 8 65.49 -270.07 270.07 o
-38 14 8 5970.94 6144.13 346.81 o
-36 14 8 8283.83 8339.27 460.76 o
-34 14 8 12633.42 13709.80 425.68 o
-32 14 8 20581.59 22098.75 480.62 o
-30 14 8 36627.81 36290.20 535.74 o
-28 14 8 48262.61 46127.26 639.07 o
-26 14 8 59059.18 58213.14 728.66 o
-24 14 8 51084.06 50621.21 653.61 o
-22 14 8 62101.76 63378.61 772.62 o
-20 14 8 50481.73 47435.34 670.34 o
-18 14 8 52735.69 54494.47 770.15 o
-16 14 8 10077.06 10954.04 325.90 o
-14 14 8 1148.05 668.29 142.43 o
-12 14 8 259.22 423.30 135.07 o
-10 14 8 26656.48 28864.63 477.33 o
-8 14 8 3125.84 2705.17 169.73 o
-6 14 8 53886.83 55087.77 700.83 o
-4 14 8 66006.68 63250.65 794.33 o
-2 14 8 79678.48 77255.39 855.56 o
0 14 8 41903.58 44089.63 549.08 o
2 14 8 48929.89 47989.11 573.36 o
4 14 8 52028.91 52350.33 631.56 o
6 14 8 42607.82 41894.68 555.48 o
8 14 8 19656.01 18844.56 352.29 o
10 14 8 355.92 299.31 152.91 o
12 14 8 265.76 55.65 162.23 o
14 14 8 6901.04 6806.41 284.45 o
16 14 8 10041.33 10105.99 366.12 o
18 14 8 16124.96 17366.39 520.02 o
20 14 8 19976.55 19678.27 537.30 o
22 14 8 36879.91 36370.60 801.47 o
24 14 8 26209.36 23877.44 659.84 o
26 14 8 15795.88 15437.42 569.01 o
28 14 8 21330.35 20216.34 669.12 o
30 14 8 23204.99 22936.54 727.28 o
32 14 8 11364.58 10784.56 614.13 o
-39 15 8 9728.52 9576.73 499.21 o
-37 15 8 4139.18 4352.12 317.18 o
-35 15 8 3074.83 2025.18 241.56 o
-33 15 8 2946.73 3020.39 254.03 o
-31 15 8 5266.47 5412.52 201.91 o
-29 15 8 171.59 37.76 126.68 o
-27 15 8 191.24 -65.76 132.07 o
-25 15 8 71.75 -31.68 146.36 o
-23 15 8 4983.04 5788.14 235.42 o
-21 15 8 6473.53 6347.08 240.97 o
-19 15 8 3488.55 3937.79 215.75 o
-17 15 8 21824.90 22229.38 471.64 o
-15 15 8 28478.25 29063.49 544.11 o
-13 15 8 24416.26 25983.29 505.16 o
-11 15 8 25886.79 24814.18 493.00 o
-9 15 8 15790.25 14977.05 361.57 o
-7 15 8 14671.01 15204.48 361.23 o
-5 15 8 3897.98 3719.98 212.42 o
-3 15 8 2662.11 2298.30 207.87 o
-1 15 8 196.34 21.48 114.38 o
1 15 8 422.00 607.58 125.08 o
3 15 8 5968.26 6802.30 193.59 o
5 15 8 329.29 229.57 127.16 o
7 15 8 14119.62 14449.45 323.78 o
9 15 8 25770.91 25003.94 438.85 o
11 15 8 20669.98 19440.27 444.83 o
13 15 8 8242.59 7721.24 328.81 o
15 15 8 11177.60 13007.60 404.94 o
17 15 8 6205.18 6403.31 318.73 o
19 15 8 4036.18 4162.49 298.87 o
21 15 8 5855.35 5163.84 315.36 o
23 15 8 975.21 786.98 269.42 o
25 15 8 1758.37 1666.34 309.98 o
27 15 8 1983.42 1646.50 315.17 o
29 15 8 155.60 390.91 326.87 o
-38 16 8 1145.25 1355.38 315.86 o
-36 16 8 241.36 -111.83 219.92 o
-34 16 8 936.55 645.34 267.33 o
-32 16 8 848.11 776.02 162.22 o
-30 16 8 3386.73 3465.15 218.46 o
-28 16 8 2353.75 2288.19 186.74 o
-26 16 8 4742.39 3878.44 200.04 o
-24 16 8 98.58 158.00 167.38 o
-22 16 8 5695.58 5568.55 258.59 o
-20 16 8 4183.89 4276.85 248.81 o
-18 16 8 2507.26 2093.17 213.54 o
-16 16 8 4829.29 4372.85 245.91 o
-14 16 8 460.02 487.62 178.64 o
-12 16 8 901.49 564.20 172.66 o
-10 16 8 22.56 143.80 171.69 o
-8 16 8 1420.89 953.02 188.03 o
-6 16 8 183.75 -79.41 161.57 o
-4 16 8 991.72 1149.48 171.90 o
-2 16 8 1294.77 2075.28 159.24 o
0 16 8 130.98 56.60 133.70 o
2 16 8 133.06 48.95 120.41 o
4 16 8 869.35 1197.34 133.16 o
6 16 8 3374.28 3029.28 185.09 o
8 16 8 1885.71 1503.58 166.95 o
10 16 8 2478.42 1914.60 200.64 o
12 16 8 660.57 309.92 185.24 o
14 16 8 942.81 1139.97 224.95 o
16 16 8 269.05 428.71 225.84 o
18 16 8 255.27 130.35 226.42 o
20 16 8 1208.49 2056.40 271.42 o
22 16 8 3751.20 3849.86 313.48 o
24 16 8 116.92 443.09 317.16 o
26 16 8 1787.14 1467.22 319.56 o
28 16 8 422.18 -304.56 304.56 o
-35 17 8 13439.42 14128.22 539.18 o
-33 17 8 12775.21 13243.99 520.51 o
-31 17 8 5710.41 5127.15 287.39 o
-29 17 8 2092.99 2012.49 234.42 o
-27 17 8 30.71 -185.64 185.64 o
-25 17 8 5539.51 6097.36 272.30 o
-23 17 8 3842.19 3203.44 223.80 o
-21 17 8 12041.61 12826.13 379.66 o
-19 17 8 17115.22 17855.52 447.56 o
-17 17 8 26349.88 25756.00 527.42 o
-15 17 8 41012.70 43111.49 751.97 o
-13 17 8 35794.80 36384.74 655.18 o
-11 17 8 19003.33 20583.79 448.45 o
-9 17 8 8170.70 8315.66 308.62 o
-7 17 8 14368.74 14813.71 402.56 o
-5 17 8 15663.14 14678.29 395.71 o
-3 17 8 4448.71 6006.77 260.17 o
-1 17 8 110.15 130.89 135.96 o
1 17 8 1249.07 1330.70 150.68 o
3 17 8 699.75 849.37 127.56 o
5 17 8 4247.49 4954.10 233.99 o
7 17 8 8210.23 8980.69 266.26 o
9 17 8 9365.30 9579.01 325.15 o
11 17 8 17604.44 17221.58 467.78 o
13 17 8 22736.85 23927.93 596.86 o
15 17 8 12434.56 12008.37 421.71 o
17 17 8 12427.47 14267.83 513.91 o
19 17 8 12429.47 11837.33 435.60 o
21 17 8 8913.00 8106.65 415.74 o
23 17 8 7822.75 7896.47 416.00 o
25 17 8 1364.08 759.87 309.02 o
27 17 8 20.21 34.93 300.79 o
-34 18 8 9676.57 9838.92 448.48 o
-32 18 8 20370.30 20758.89 562.66 o
-30 18 8 22183.82 22688.45 604.29 o
-28 18 8 40747.65 42858.50 846.97 o
-26 18 8 18429.05 17234.22 608.21 o
-24 18 8 23241.24 26182.37 578.25 o
-22 18 8 20161.58 21251.84 495.45 o
-20 18 8 13917.77 15282.49 419.55 o
-18 18 8 2036.96 1956.63 224.80 o
-16 18 8 1409.81 1502.15 222.18 o
-14 18 8 171.09 329.89 194.86 o
-12 18 8 4030.33 4122.68 253.06 o
-10 18 8 7136.54 6804.40 295.85 o
-8 18 8 25717.03 26925.91 550.99 o
-6 18 8 22077.48 21604.92 486.73 o
-4 18 8 43095.78 41330.73 688.80 o
-2 18 8 41385.18 43515.59 698.65 o
0 18 8 42485.43 45602.76 640.21 o
2 18 8 55858.21 56573.43 722.27 o
4 18 8 41415.67 40411.23 626.37 o
6 18 8 22687.85 21836.80 408.31 o
8 18 8 13017.17 14040.63 379.34 o
10 18 8 9898.36 9740.76 378.95 o
12 18 8 2342.61 2062.00 247.77 o
14 18 8 46.59 -215.43 215.43 o
16 18 8 596.59 963.48 255.84 o
18 18 8 2371.20 2154.28 302.64 o
20 18 8 11279.40 11816.16 479.90 o
22 18 8 11294.62 11122.62 483.28 o
24 18 8 23193.27 22468.96 755.49 o
26 18 8 13380.97 13700.46 617.13 o
-33 19 8 3490.04 3323.11 319.35 o
-31 19 8 867.58 779.45 264.93 o
-29 19 8 171.81 19.99 227.02 o
-27 19 8 393.55 42.40 234.66 o
-25 19 8 1918.96 2413.96 256.10 o
-23 19 8 4285.88 3766.86 273.36 o
-21 19 8 21983.92 21989.01 571.61 o
-19 19 8 13830.25 13840.12 421.58 o
-17 19 8 20607.24 20423.44 527.29 o
-15 19 8 35169.21 36763.86 743.17 o
-13 19 8 24865.13 24674.16 574.82 o
-11 19 8 22169.91 24198.38 559.77 o
-9 19 8 14456.03 14703.80 411.55 o
-7 19 8 7948.70 8135.62 324.13 o
-5 19 8 5127.26 4712.56 273.14 o
-3 19 8 640.11 455.54 193.92 o
-1 19 8 417.08 312.54 171.75 o
1 19 8 87.37 233.84 143.66 o
3 19 8 1968.98 1942.78 186.05 o
5 19 8 7973.31 7108.78 276.49 o
7 19 8 12791.56 12347.69 342.09 o
9 19 8 12561.63 13060.74 382.34 o
11 19 8 23979.13 25661.90 648.94 o
13 19 8 21514.12 21872.86 591.97 o
15 19 8 12504.85 11828.33 507.07 o
17 19 8 14412.25 12648.84 534.74 o
19 19 8 5677.53 4844.70 371.20 o
21 19 8 4495.76 4882.91 405.90 o
23 19 8 1720.44 1604.92 353.67 o
-30 20 8 242.89 -29.02 322.67 o
-28 20 8 4277.78 4726.12 358.45 o
-26 20 8 1281.44 1081.89 265.63 o
-24 20 8 641.96 232.35 227.95 o
-22 20 8 2023.54 2241.63 273.61 o
-20 20 8 172.25 -187.73 231.87 o
-18 20 8 180.67 491.71 237.35 o
-16 20 8 24.63 -142.22 214.11 o
-14 20 8 680.14 576.17 246.39 o
-12 20 8 419.11 473.79 245.21 o
-10 20 8 85.70 185.30 211.44 o
-8 20 8 272.63 178.51 202.32 o
-6 20 8 84.10 44.87 189.42 o
-4 20 8 395.23 195.76 208.64 o
-2 20 8 172.69 -63.84 171.05 o
0 20 8 82.88 97.16 174.97 o
2 20 8 69.17 -60.53 161.10 o
4 20 8 634.67 634.31 149.35 o
6 20 8 10.90 10.19 169.78 o
8 20 8 272.70 176.79 174.36 o
10 20 8 10.81 84.05 227.17 o
12 20 8 454.35 594.01 286.96 o
14 20 8 3974.66 3490.69 366.77 o
16 20 8 264.20 -288.19 288.19 o
18 20 8 461.02 378.56 302.27 o
20 20 8 3544.16 3374.04 379.12 o
22 20 8 1724.86 1606.33 363.41 o
-27 21 8 1085.90 1065.85 296.67 o
-25 21 8 13.88 -232.29 232.29 o
-23 21 8 703.20 812.94 279.95 o
-21 21 8 1057.27 771.24 256.82 o
-19 21 8 3564.78 3142.83 311.67 o
-17 21 8 15764.67 17744.43 546.67 o
-15 21 8 3740.32 2844.38 303.77 o
-13 21 8 15576.98 15887.23 574.02 o
-11 21 8 12809.07 12270.63 433.15 o
-9 21 8 6779.18 7821.78 352.23 o
-7 21 8 2025.36 1689.45 237.82 o
-5 21 8 2511.27 2776.03 246.78 o
-3 21 8 4629.55 5155.78 291.89 o
-1 21 8 800.07 586.05 177.86 o
1 21 8 71.51 -87.46 174.95 o
3 21 8 1013.99 969.48 182.05 o
5 21 8 4798.71 5486.68 280.85 o
7 21 8 1829.46 1711.03 254.46 o
9 21 8 7915.74 8481.10 378.82 o
11 21 8 3497.32 3547.56 328.12 o
13 21 8 4195.34 4468.98 363.30 o
15 21 8 9504.12 9715.70 482.18 o
17 21 8 1722.72 1214.49 320.37 o
19 21 8 631.09 619.46 378.23 o
-24 22 8 14921.81 13370.48 532.37 o
-22 22 8 11597.20 11754.55 602.70 o
-20 22 8 15818.75 16978.01 570.16 o
-18 22 8 7157.47 7783.10 404.55 o
-16 22 8 2320.63 2461.30 306.12 o
-14 22 8 1349.91 1533.87 318.06 o
-12 22 8 231.30 113.18 269.22 o
-10 22 8 4211.40 4406.76 354.94 o
-8 22 8 6921.75 6946.05 405.82 o
-6 22 8 11907.41 12407.60 483.98 o
-4 22 8 13712.63 14132.27 475.58 o
-2 22 8 26716.05 27818.26 614.71 o
0 22 8 15256.19 14937.23 465.22 o
2 22 8 16310.97 17302.56 507.41 o
4 22 8 21883.59 22184.88 600.29 o
6 22 8 8217.13 8175.66 398.15 o
8 22 8 6825.07 7157.01 350.83 o
10 22 8 2132.39 1804.03 333.50 o
12 22 8 250.18 -44.49 251.22 o
14 22 8 618.78 1158.55 297.34 o
16 22 8 7244.17 6851.87 480.21 o
-21 23 8 6593.35 6540.78 464.69 o
-19 23 8 17818.96 16903.43 585.24 o
-17 23 8 16169.77 15950.69 656.38 o
-15 23 8 13570.59 14456.22 561.45 o
-13 23 8 17470.83 19645.46 624.41 o
-11 23 8 17354.32 17661.81 612.29 o
-9 23 8 12523.33 14732.34 593.61 o
-7 23 8 11943.74 11693.34 486.95 o
-5 23 8 6736.65 5990.87 369.09 o
-3 23 8 2909.54 2885.86 288.18 o
-1 23 8 383.03 261.85 227.67 o
1 23 8 1044.67 1125.25 253.01 o
3 23 8 4291.85 3371.45 340.33 o
5 23 8 9943.61 10184.46 501.22 o
7 23 8 16127.84 18159.40 658.14 o
9 23 8 13565.80 14266.30 596.82 o
11 23 8 12257.76 13026.45 567.15 o
-16 24 8 107.15 377.18 340.77 o
-14 24 8 59.22 -268.45 268.45 o
-12 24 8 554.47 275.70 284.27 o
-10 24 8 926.54 727.40 298.70 o
-8 24 8 5100.20 4910.63 363.44 o
-6 24 8 3724.57 3394.84 331.17 o
-4 24 8 7990.73 7651.85 413.71 o
-2 24 8 3341.35 3308.13 341.84 o
0 24 8 7047.01 7875.95 445.30 o
2 24 8 4286.04 4186.65 401.96 o
4 24 8 3645.90 3582.17 390.41 o
6 24 8 4841.70 4659.82 467.57 o
-47 1 9 1339.68 1160.07 360.06 o
-45 1 9 229.37 348.97 308.42 o
-43 1 9 2464.79 2874.72 318.25 o
-41 1 9 6863.87 7149.55 382.57 o
-39 1 9 4769.32 5353.05 273.10 o
-37 1 9 20916.18 19125.79 498.40 o
-35 1 9 37647.34 39115.09 667.23 o
-33 1 9 19133.62 20233.11 443.93 o
-31 1 9 33169.41 32261.62 672.10 o
-29 1 9 44120.61 45823.46 724.61 o
-27 1 9 47296.66 45358.99 630.27 o
-25 1 9 83328.23 84080.86 976.91 o
-23 1 9 36457.21 36295.71 498.36 o
-21 1 9 4563.96 4699.78 157.11 o
-19 1 9 627.03 305.05 71.34 o
-17 1 9 5694.85 6390.58 126.68 o
-15 1 9 5577.32 6025.23 120.58 o
-13 1 9 14293.00 15165.20 232.44 o
-11 1 9 65789.72 75674.31 723.95 o
-9 1 9 50401.55 48095.92 470.70 o
-7 1 9 47356.23 43230.53 426.47 o
-5 1 9 78021.44 78018.59 699.92 o
-3 1 9 83706.48 84769.56 779.23 o
-1 1 9 17982.29 18275.05 233.17 o
1 1 9 127759.70 133606.62 1145.11 o
3 1 9 65517.35 65254.53 613.16 o
5 1 9 912.82 924.30 88.38 o
7 1 9 1505.95 2107.79 106.09 o
9 1 9 4686.43 5385.74 146.84 o
11 1 9 53.35 125.06 87.74 o
13 1 9 5868.23 6062.05 166.00 o
15 1 9 26366.52 25058.82 371.05 o
17 1 9 27671.14 26348.16 456.41 o
19 1 9 11323.55 12167.96 279.61 o
21 1 9 42629.42 40191.18 557.01 o
23 1 9 33748.60 33811.14 555.63 o
25 1 9 27736.11 26803.63 526.27 o
27 1 9 37528.32 37298.95 710.75 o
29 1 9 18410.77 19331.74 527.64 o
31 1 9 4953.86 5143.11 313.55 o
33 1 9 2643.50 1743.16 286.82 o
35 1 9 2553.44 1863.54 333.28 o
37 1 9 95.86 -108.52 290.67 o
-48 2 9 34178.83 33471.93 927.59 o
-46 2 9 32983.32 32970.43 855.72 o
-44 2 9 40686.02 40574.16 962.60 o
-42 2 9 42490.32 42977.46 995.51 o
-40 2 9 37440.86 37470.71 705.92 o
-38 2 9 41801.34 42260.07 777.86 o
-36 2 9 23879.63 24384.54 547.17 o
-34 2 9 9503.14 9928.27 330.05 o
-32 2 9 7473.64 7702.20 279.48 o
-30 2 9 2369.68 2431.89 155.60 o
-28 2 9 30503.73 30727.46 569.44 o
-26 2 9 48547.69 44612.54 570.20 o
-24 2 9 56919.16 57525.25 709.52 o
-22 2 9 149341.25 153298.31 1716.40 o
-20 2 9 156121.89 156838.64 1665.93 o
-18 2 9 164872.17 172623.83 1725.03 o
-16 2 9 126123.70 121641.06 1211.40 o
-14 2 9 157940.45 160660.00 1463.22 o
-12 2 9 129773.88 131492.33 1175.04 o
-10 2 9 163540.02 163358.30 1454.90 o
-8 2 9 99873.32 102373.31 910.97 o
-6 2 9 34106.25 37797.83 381.55 o
-4 2 9 2370.98 2988.74 94.68 o
-2 2 9 23596.83 24675.08 281.35 o
0 2 9 17113.86 17582.37 231.28 o
2 2 9 53184.18 50275.06 487.92 o
4 2 9 110308.66 108350.83 951.70 o
6 2 9 109153.59 104214.09 922.63 o
8 2 9 112699.77 111353.81 993.89 o
10 2 9 157293.22 162320.80 1517.51 o
12 2 9 135205.81 128148.82 1132.13 o
14 2 9 90687.47 87361.39 829.62 o
16 2 9 75758.19 73351.09 817.04 o
18 2 9 41361.50 39068.51 534.34 o
20 2 9 5585.59 5942.02 214.55 o
22 2 9 175.08 17.84 132.86 o
24 2 9 247.53 184.16 143.67 o
26 2 9 12777.67 11081.44 357.36 o
28 2 9 20561.80 19344.67 550.72 o
30 2 9 23179.37 21899.71 571.69 o
32 2 9 26153.55 27077.37 649.83 o
34 2 9 19161.49 19565.32 631.87 o
36 2 9 21748.03 20655.90 756.71 o
38 2 9 26597.01 25282.62 812.50 o
-47 3 9 4939.09 5950.70 417.28 o
-45 3 9 787.85 303.07 322.03 o
-43 3 9 33.32 36.00 218.46 o
-41 3 9 1030.43 874.98 228.54 o
-39 3 9 11603.88 12186.96 400.11 o
-37 3 9 32854.30 31871.93 643.70 o
-35 3 9 25203.49 26296.89 513.72 o
-33 3 9 50562.51 50139.79 773.38 o
-31 3 9 73351.86 72013.35 1027.74 o
-29 3 9 47548.84 49759.20 749.18 o
-27 3 9 29233.19 32058.19 547.15 o
-25 3 9 36758.42 37366.02 510.69 o
-23 3 9 58601.49 59029.68 718.75 o
-21 3 9 6778.27 8159.95 198.10 o
-19 3 9 210.79 325.31 81.95 o
-17 3 9 408.03 214.19 77.25 o
-15 3 9 1891.73 2307.48 91.30 o
-13 3 9 51508.05 53094.71 524.94 o
-11 3 9 38468.91 35169.76 363.09 o
-9 3 9 68599.85 66297.16 615.47 o
-7 3 9 218428.05 232288.38 2404.88 o
-5 3 9 90284.21 89478.98 769.29 o
-3 3 9 94937.14 90025.76 769.47 o
-1 3 9 185124.81 185877.62 1619.89 o
1 3 9 70656.74 66406.08 613.52 o
3 3 9 100615.73 103595.80 905.30 o
5 3 9 55742.05 54304.25 522.34 o
7 3 9 56821.93 53039.62 519.51 o
9 3 9 4931.37 4190.26 134.41 o
11 3 9 252.72 124.56 87.76 o
13 3 9 7361.19 8307.64 193.13 o
15 3 9 42600.28 41220.60 516.38 o
17 3 9 24649.88 24769.12 519.82 o
19 3 9 59487.02 56599.03 701.81 o
21 3 9 28653.99 27719.98 449.07 o
23 3 9 24819.64 26471.58 494.87 o
25 3 9 76267.66 75500.72 973.69 o
27 3 9 20455.35 21099.27 539.30 o
29 3 9 13275.67 13124.49 459.83 o
31 3 9 10835.08 10724.42 420.57 o
33 3 9 2335.62 2206.94 307.15 o
35 3 9 679.32 385.37 294.48 o
37 3 9 204.96 587.89 308.20 o
-48 4 9 762.24 719.61 319.69 o
-46 4 9 7786.05 8905.44 469.32 o
-44 4 9 3067.43 3526.91 319.18 o
-42 4 9 2571.12 2839.14 267.28 o
-40 4 9 7386.94 7295.33 320.53 o
-38 4 9 2503.54 2368.16 240.71 o
-36 4 9 5148.85 5269.61 252.91 o
-34 4 9 12044.10 12449.27 355.24 o
-32 4 9 5461.43 5877.96 248.64 o
-30 4 9 30.22 19.88 136.77 o
-28 4 9 46.97 -2.20 127.48 o
-26 4 9 4122.43 4493.92 180.77 o
-24 4 9 2694.71 3440.50 177.05 o
-22 4 9 3805.82 4070.56 146.81 o
-20 4 9 33287.71 31789.61 435.05 o
-18 4 9 26848.03 31746.03 427.42 o
-16 4 9 17112.33 15655.49 290.49 o
-14 4 9 66546.26 65641.51 637.06 o
-12 4 9 6645.58 7998.85 146.89 o
-10 4 9 8883.04 8836.07 159.38 o
-8 4 9 87711.42 96357.16 877.16 o
-6 4 9 3635.30 5000.96 122.92 o
-4 4 9 4376.13 6139.10 129.36 o
-2 4 9 5291.07 6551.35 134.54 o
0 4 9 5563.72 6096.77 151.08 o
2 4 9 41908.53 44924.97 443.97 o
4 4 9 67546.45 79619.43 720.93 o
6 4 9 7480.58 6864.29 156.52 o
8 4 9 13992.18 13314.43 223.10 o
10 4 9 43041.52 46247.00 507.15 o
12 4 9 16777.09 14116.38 245.60 o
14 4 9 1555.87 1832.71 120.78 o
16 4 9 1659.17 1882.06 155.48 o
18 4 9 8804.73 6171.17 215.26 o
20 4 9 145.06 -60.10 138.06 o
22 4 9 269.91 -76.09 149.26 o
24 4 9 7.85 27.64 154.75 o
26 4 9 2968.59 2955.33 241.46 o
28 4 9 3619.11 4150.67 230.40 o
30 4 9 3008.84 3668.35 309.93 o
32 4 9 3665.67 3516.42 311.40 o
34 4 9 3486.56 3417.72 352.91 o
36 4 9 2334.34 2331.06 346.19 o
38 4 9 1509.60 1220.01 389.02 o
-47 5 9 61.37 -97.60 274.19 o
-45 5 9 294.69 73.75 244.12 o
-43 5 9 42.29 120.10 231.97 o
-41 5 9 81.84 6.44 181.00 o
-39 5 9 399.57 578.03 188.48 o
-37 5 9 3341.92 4058.26 254.94 o
-35 5 9 3238.47 2882.17 228.73 o
-33 5 9 2703.58 2285.74 189.10 o
-31 5 9 3087.61 3889.88 200.13 o
-29 5 9 20760.68 19479.02 400.61 o
-27 5 9 10982.13 10885.72 296.66 o
-25 5 9 7009.50 6266.30 191.17 o
-23 5 9 2039.61 2020.72 127.32 o
-21 5 9 523.11 542.07 97.48 o
-19 5 9 5310.92 4878.01 154.38 o
-17 5 9 7983.02 8870.71 197.18 o
-15 5 9 3845.68 3821.63 112.04 o
-13 5 9 250.90 154.93 63.91 o
-11 5 9 30698.59 28173.10 317.45 o
-9 5 9 14145.67 13252.82 234.01 o
-7 5 9 25519.63 24195.88 285.30 o
-5 5 9 27874.42 27705.87 305.03 o
-3 5 9 45559.11 46291.39 434.69 o
-1 5 9 88067.90 91418.80 786.42 o
1 5 9 4478.98 5271.45 123.24 o
3 5 9 2880.33 2744.86 104.00 o
5 5 9 28215.42 29610.25 335.70 o
7 5 9 163.42 77.31 79.74 o
9 5 9 19452.09 19791.47 293.26 o
11 5 9 11914.50 12468.38 222.89 o
13 5 9 72.00 -41.88 93.86 o
15 5 9 1174.74 1051.74 133.02 o
17 5 9 2333.51 1284.90 153.26 o
19 5 9 2295.42 1418.29 163.26 o
21 5 9 8388.89 8776.80 279.29 o
23 5 9 2683.32 2546.81 225.72 o
25 5 9 5858.02 6233.02 268.90 o
27 5 9 1678.37 2259.15 179.85 o
29 5 9 1243.14 1259.19 199.98 o
31 5 9 696.08 794.62 209.22 o
33 5 9 65.25 -85.12 263.46 o
35 5 9 74.62 -167.04 260.84 o
37 5 9 771.22 515.05 330.33 o
-46 6 9 32628.59 32283.23 823.96 o
-44 6 9 33032.26 33755.67 878.63 o
-42 6 9 33558.35 34153.49 826.78 o
-40 6 9 27841.32 28665.05 594.16 o
-38 6 9 15820.18 15559.46 458.35 o
-36 6 9 19221.70 17371.00 429.81 o
-34 6 9 11219.50 11717.85 336.16 o
-32 6 9 131.27 91.46 147.20 o
-30 6 9 41.93 27.92 136.39 o
-28 6 9 1486.77 1689.68 162.14 o
-26 6 9 9617.54 10397.96 276.84 o
-24 6 9 23888.90 22524.87 376.88 o
-22 6 9 72147.80 71356.66 804.88 o
-20 6 9 105259.11 109878.96 1117.98 o
-18 6 9 112403.27 107505.06 1105.05 o
-16 6 9 156607.75 160802.72 1554.09 o
-14 6 9 83974.05 80456.84 776.03 o
-12 6 9 74957.87 66455.58 640.15 o
-10 6 9 37025.05 36987.31 393.29 o
-8 6 9 50643.38 52391.57 528.65 o
-6 6 9 7288.32 7141.70 151.28 o
-4 6 9 865.86 975.75 79.26 o
-2 6 9 1445.37 793.37 75.91 o
0 6 9 34336.54 31276.00 329.91 o
2 6 9 12506.89 12965.54 201.01 o
4 6 9 31384.03 29671.87 324.86 o
6 6 9 119269.86 128361.52 1158.72 o
8 6 9 78405.79 77720.63 745.53 o
10 6 9 99280.90 96545.10 901.51 o
12 6 9 60707.17 63111.91 666.20 o
14 6 9 62241.90 61128.17 668.32 o
16 6 9 14258.74 13683.70 288.13 o
18 6 9 9858.73 11049.69 294.58 o
20 6 9 12345.34 13870.87 354.69 o
22 6 9 5597.08 6513.62 258.94 o
24 6 9 57.69 -43.59 158.47 o
26 6 9 1528.49 1606.29 192.58 o
28 6 9 6432.51 6557.47 266.65 o
30 6 9 10957.67 11238.20 368.65 o
32 6 9 32515.03 32786.75 801.26 o
34 6 9 29075.42 29747.06 844.76 o
36 6 9 16913.09 16381.74 649.63 o
-45 7 9 63.01 221.68 370.13 o
-43 7 9 1411.37 1820.42 291.66 o
-41 7 9 2161.79 2229.63 299.21 o
-39 7 9 19950.09 20093.70 501.30 o
-37 7 9 32313.89 32453.86 618.80 o
-35 7 9 61348.50 59815.23 877.32 o
-33 7 9 114025.75 111471.29 1489.28 o
-31 7 9 76899.68 77109.95 1081.25 o
-29 7 9 110397.75 109087.98 1342.11 o
-27 7 9 64771.45 62442.42 866.40 o
-25 7 9 111953.39 113078.98 1430.90 o
-23 7 9 50145.33 46565.02 591.73 o
-21 7 9 27696.62 24255.95 361.62 o
-19 7 9 11833.67 12449.39 245.86 o
-17 7 9 2640.76 2545.41 107.86 o
-15 7 9 404.87 319.98 73.13 o
-13 7 9 9663.40 9534.09 169.00 o
-11 7 9 30439.63 29862.64 337.37 o
-9 7 9 57548.21 54084.36 528.41 o
-7 7 9 92067.81 95051.05 858.32 o
-5 7 9 88164.80 91044.26 815.75 o
-3 7 9 87097.34 78970.86 715.30 o
-1 7 9 185763.05 190874.34 1585.35 o
1 7 9 91252.05 95707.27 823.33 o
3 7 9 32994.35 33046.20 356.10 o
5 7 9 16353.97 15747.13 269.66 o
7 7 9 11916.67 12320.18 218.11 o
9 7 9 2360.69 2484.39 124.02 o
11 7 9 4156.29 4439.26 150.24 o
13 7 9 29030.71 27407.79 402.63 o
15 7 9 48136.52 50159.58 639.37 o
17 7 9 67850.90 68204.22 868.62 o
19 7 9 45761.00 43221.18 614.74 o
21 7 9 50664.95 50797.20 732.20 o
23 7 9 106939.41 107924.73 1327.75 o
25 7 9 47572.79 49157.97 760.55 o
27 7 9 53035.50 52998.74 814.67 o
29 7 9 25948.43 26805.42 642.20 o
31 7 9 16147.09 15987.21 515.67 o
33 7 9 5629.57 5566.52 394.92 o
35 7 9 2486.30 2511.69 376.94 o
-46 8 9 13552.58 14582.83 614.61 o
-44 8 9 17064.68 16111.49 581.90 o
-42 8 9 21959.59 20618.86 638.87 o
-40 8 9 23838.86 23635.67 638.36 o
-38 8 9 11986.93 11987.75 400.66 o
-36 8 9 8863.76 9090.24 333.04 o
-34 8 9 5330.47 5243.74 259.53 o
-32 8 9 109.94 -161.42 161.42 o
-30 8 9 709.19 901.55 171.05 o
-28 8 9 7958.58 7794.37 266.25 o
-26 8 9 13536.14 13998.70 312.38 o
-24 8 9 2646.57 2591.01 146.12 o
-22 8 9 41972.27 42791.04 588.79 o
-20 8 9 21521.21 22875.57 346.40 o
-18 8 9 80408.59 75155.15 769.91 o
-16 8 9 36989.84 34313.04 403.88 o
-14 8 9 42909.67 43625.57 483.93 o
-12 8 9 44164.52 41197.50 460.09 o
-10 8 9 24439.97 23266.46 318.01 o
-8 8 9 14232.38 14858.55 225.70 o
-6 8 9 3381.12 2712.49 107.28 o
-4 8 9 2005.02 2115.81 92.57 o
-2 8 9 6017.02 6868.17 143.57 o
0 8 9 1493.62 955.47 82.16 o
2 8 9 9355.20 11389.41 241.95 o
4 8 9 41344.66 38069.34 407.25 o
6 8 9 60748.69 60257.32 596.40 o
8 8 9 80256.24 79513.08 741.72 o
10 8 9 88292.97 82576.17 842.49 o
12 8 9 34854.89 33563.70 454.60 o
14 8 9 43390.26 44588.78 558.64 o
16 8 9 34275.39 36141.77 590.49 o
18 8 9 20820.45 20388.26 483.59 o
20 8 9 3979.42 3568.28 254.16 o
22 8 9 27.42 95.23 184.22 o
24 8 9 607.75 353.10 195.65 o
26 8 9 4324.18 4290.21 260.14 o
28 8 9 2794.74 2919.63 222.93 o
30 8 9 15097.55 15102.52 532.26 o
32 8 9 6029.30 6462.09 409.54 o
34 8 9 22076.03 23059.28 761.14 o
36 8 9 10784.23 11153.74 636.97 o
-45 9 9 220.57 369.03 307.46 o
-43 9 9 326.78 577.13 287.45 o
-41 9 9 50.64 282.35 281.84 o
-39 9 9 1985.55 2016.85 251.63 o
-37 9 9 616.58 171.16 192.01 o
-35 9 9 659.06 581.81 202.12 o
-33 9 9 109.03 59.60 176.86 o
-31 9 9 1.44 -73.14 132.31 o
-29 9 9 16.12 75.49 138.85 o
-27 9 9 1160.21 1394.12 144.09 o
-25 9 9 4859.14 3039.72 153.51 o
-23 9 9 33.29 -57.66 112.66 o
-21 9 9 7927.29 10062.92 241.15 o
-19 9 9 396.43 2.69 113.54 o
-17 9 9 1221.31 1425.46 110.57 o
-15 9 9 6588.97 6555.20 158.17 o
-13 9 9 2143.37 1943.92 108.73 o
-11 9 9 2820.33 3239.66 124.60 o
-9 9 9 5255.95 5637.65 155.75 o
-7 9 9 6934.31 6720.68 181.23 o
-5 9 9 145.97 393.16 73.67 o
-3 9 9 150.65 232.01 81.45 o
-1 9 9 1425.94 1509.14 89.90 o
1 9 9 2297.62 2283.70 109.56 o
3 9 9 7257.42 6100.44 167.26 o
5 9 9 134.92 -80.36 88.85 o
7 9 9 138.77 182.90 98.39 o
9 9 9 2551.30 2933.22 150.60 o
11 9 9 111.70 -58.81 112.86 o
13 9 9 3876.17 4187.93 177.70 o
15 9 9 16074.28 15950.68 358.05 o
17 9 9 807.13 470.23 159.66 o
19 9 9 730.25 856.83 177.45 o
21 9 9 63.28 30.66 167.42 o
23 9 9 195.90 357.58 199.31 o
25 9 9 301.08 336.69 228.74 o
27 9 9 4.22 -30.35 204.74 o
29 9 9 16.29 102.26 215.28 o
31 9 9 504.78 1183.70 311.76 o
33 9 9 4.18 29.30 298.08 o
35 9 9 8.41 288.56 337.30 o
-44 10 9 16977.76 18211.46 632.58 o
-42 10 9 10416.01 9397.48 477.57 o
-40 10 9 9912.18 9766.85 437.33 o
-38 10 9 22904.02 23617.94 596.11 o
-36 10 9 12500.21 13473.70 418.86 o
-34 10 9 5531.39 5168.78 240.73 o
-32 10 9 5404.71 5377.21 233.82 o
-30 10 9 7.60 1.66 144.16 o
-28 10 9 1649.48 1493.57 191.66 o
-26 10 9 8946.21 9519.12 278.02 o
-24 10 9 972.35 924.88 131.82 o
-22 10 9 16665.84 19658.94 395.65 o
-20 10 9 27884.10 26271.32 421.44 o
-18 10 9 95633.84 93596.80 973.37 o
-16 10 9 33976.85 31568.48 397.19 o
-14 10 9 57091.43 53179.76 577.86 o
-12 10 9 35142.06 35760.69 440.28 o
-10 10 9 29225.45 26678.09 344.39 o
-8 10 9 16802.64 17364.27 283.57 o
-6 10 9 10672.49 9704.56 196.02 o
-4 10 9 115.35 168.73 72.34 o
-2 10 9 17659.39 16979.66 247.27 o
0 10 9 22525.68 23700.51 301.98 o
2 10 9 11208.08 9168.56 185.32 o
4 10 9 23345.73 24787.56 347.51 o
6 10 9 48954.43 49665.66 541.73 o
8 10 9 63967.05 63082.51 700.48 o
10 10 9 42423.23 42507.16 518.76 o
12 10 9 31814.59 29788.67 475.78 o
14 10 9 29766.83 30760.72 632.16 o
16 10 9 9502.91 9880.30 323.04 o
18 10 9 18001.14 17991.29 495.03 o
20 10 9 2920.95 2943.73 252.67 o
22 10 9 98.31 -214.96 214.96 o
24 10 9 129.30 111.23 213.33 o
26 10 9 4844.72 4971.09 310.56 o
28 10 9 1598.22 1238.84 261.63 o
30 10 9 14103.65 14206.32 661.96 o
32 10 9 4350.77 4787.06 396.42 o
34 10 9 12645.93 11999.54 548.07 o
-43 11 9 94.28 -159.54 278.41 o
-41 11 9 379.52 218.97 283.40 o
-39 11 9 8881.73 8321.15 416.27 o
-37 11 9 12954.71 14399.85 471.02 o
-35 11 9 21422.25 22756.07 497.59 o
-33 11 9 33375.20 33087.86 630.82 o
-31 11 9 46933.60 45477.04 740.27 o
-29 11 9 57618.53 55806.50 843.18 o
-27 11 9 69587.95 70382.68 894.39 o
-25 11 9 63713.25 62938.61 800.41 o
-23 11 9 28571.25 28766.28 456.20 o
-21 11 9 44457.40 44250.94 578.98 o
-19 11 9 23754.95 20946.08 340.01 o
-17 11 9 197.52 16.80 95.07 o
-15 11 9 11539.24 11200.70 230.50 o
-13 11 9 17837.04 17748.34 299.97 o
-11 11 9 76867.75 77123.09 782.96 o
-9 11 9 106316.12 103463.30 962.94 o
-7 11 9 131919.08 130728.77 1174.06 o
-5 11 9 153715.52 148582.95 1328.24 o
-3 11 9 171486.31 173390.06 1485.19 o
-1 11 9 120307.67 121966.27 1045.77 o
1 11 9 69779.26 67673.50 660.20 o
3 11 9 80401.27 80874.01 788.20 o
5 11 9 38482.07 39223.41 464.73 o
7 11 9 43417.08 41279.34 518.46 o
9 11 9 6400.76 7680.21 227.37 o
11 11 9 1949.84 1353.47 145.81 o
13 11 9 12572.85 11326.01 292.09 o
15 11 9 17755.21 17208.57 463.03 o
17 11 9 22665.94 22231.74 531.04 o
19 11 9 32482.56 33460.19 729.73 o
21 11 9 43218.41 43096.95 874.61 o
23 11 9 36507.70 35496.30 850.04 o
25 11 9 24904.12 25510.59 643.27 o
27 11 9 16324.98 16398.22 552.82 o
29 11 9 20585.89 21062.72 620.83 o
31 11 9 10234.12 10715.84 481.57 o
33 11 9 1856.37 1242.93 338.50 o
-42 12 9 20330.18 21254.72 654.07 o
-40 12 9 14810.29 14617.42 619.51 o
-38 12 9 17541.32 17252.27 563.28 o
-36 12 9 10072.43 10186.62 370.70 o
-34 12 9 7209.62 6490.17 278.85 o
-32 12 9 3280.79 3364.94 235.99 o
-30 12 9 139.04 181.65 160.59 o
-28 12 9 1789.44 2237.62 167.52 o
-26 12 9 13530.43 13941.45 331.70 o
-24 12 9 39992.59 37114.47 535.11 o
-22 12 9 27769.31 29730.13 443.34 o
-20 12 9 55712.18 56232.62 669.73 o
-18 12 9 86492.09 83658.59 936.32 o
-16 12 9 93478.30 93238.86 1048.26 o
-14 12 9 48874.45 44547.56 564.01 o
-12 12 9 66582.87 65027.11 750.17 o
-10 12 9 14961.72 14958.36 306.72 o
-8 12 9 36597.00 35999.44 489.67 o
-6 12 9 35020.25 36831.21 476.82 o
-4 12 9 2404.04 2708.64 130.93 o
-2 12 9 18806.81 16554.12 276.40 o
0 12 9 1801.43 2999.95 139.69 o
2 12 9 37574.61 35383.82 483.02 o
4 12 9 63220.12 62965.53 691.25 o
6 12 9 59345.30 57149.68 679.20 o
8 12 9 114680.19 111213.01 1192.94 o
10 12 9 76055.34 74010.57 842.20 o
12 12 9 42785.23 44668.19 629.12 o
14 12 9 34721.54 35305.83 681.92 o
16 12 9 20048.54 18301.22 482.54 o
18 12 9 15058.88 15793.33 497.06 o
20 12 9 6898.73 6796.27 486.10 o
22 12 9 461.49 -58.26 227.77 o
24 12 9 2344.31 2047.75 267.77 o
26 12 9 2712.98 2713.78 289.89 o
28 12 9 7817.42 7109.98 433.46 o
30 12 9 13512.35 13323.26 554.82 o
32 12 9 10303.28 10346.91 524.89 o
-41 13 9 58.95 -70.42 276.29 o
-39 13 9 150.52 -111.29 298.48 o
-37 13 9 14008.83 15418.81 521.73 o
-35 13 9 3581.94 4042.07 331.79 o
-33 13 9 4870.66 4356.84 231.77 o
-31 13 9 8377.18 9305.95 310.41 o
-29 13 9 6551.57 6766.94 232.32 o
-27 13 9 10378.91 10612.12 281.34 o
-25 13 9 12400.43 12199.38 263.13 o
-23 13 9 5916.78 4282.38 168.86 o
-21 13 9 329.67 -91.39 108.47 o
-19 13 9 3555.74 3637.18 164.99 o
-17 13 9 3.31 150.24 122.81 o
-15 13 9 4462.37 5288.39 214.24 o
-13 13 9 199.21 33.21 119.88 o
-11 13 9 1511.18 1427.05 152.77 o
-9 13 9 29764.75 29792.50 481.34 o
-7 13 9 9370.93 9404.37 238.56 o
-5 13 9 6365.01 6329.85 194.52 o
-3 13 9 5951.74 5765.47 216.45 o
-1 13 9 3393.30 2892.21 144.41 o
1 13 9 22396.73 23872.76 376.73 o
3 13 9 384.06 447.67 123.94 o
5 13 9 75.09 79.47 112.81 o
7 13 9 734.56 905.82 136.06 o
9 13 9 876.41 849.54 135.87 o
11 13 9 3519.88 2994.23 158.84 o
13 13 9 111.69 10.36 169.51 o
15 13 9 12969.93 13228.23 420.46 o
17 13 9 9648.54 9609.99 377.83 o
19 13 9 10875.34 11438.00 440.58 o
21 13 9 8342.59 8416.78 401.87 o
23 13 9 6630.61 6462.19 385.98 o
25 13 9 2386.38 2112.73 294.12 o
27 13 9 615.15 519.18 293.99 o
29 13 9 1956.74 1590.86 327.34 o
31 13 9 45.45 -303.46 303.46 o
-40 14 9 7103.18 7343.17 408.94 o
-38 14 9 1907.31 1708.61 274.58 o
-36 14 9 5392.73 5486.72 325.61 o
-34 14 9 1076.62 1165.06 240.31 o
-32 14 9 32.83 -95.37 156.70 o
-30 14 9 124.30 236.01 124.48 o
-28 14 9 2173.26 2103.00 146.36 o
-26 14 9 4296.64 3444.60 166.35 o
-24 14 9 3744.41 4543.37 165.11 o
-22 14 9 532.79 710.19 129.10 o
-20 14 9 4271.38 4554.75 219.47 o
-18 14 9 11934.12 12412.31 333.59 o
-16 14 9 6298.71 6469.42 245.09 o
-14 14 9 4595.42 5124.23 216.54 o
-12 14 9 833.16 708.59 159.53 o
-10 14 9 4236.75 4009.77 208.02 o
-8 14 9 2076.41 1707.79 168.83 o
-6 14 9 68.43 215.28 133.85 o
-4 14 9 371.44 573.85 164.35 o
-2 14 9 5906.18 6164.57 207.90 o
0 14 9 1160.35 1139.45 131.90 o
2 14 9 1119.41 952.25 122.46 o
4 14 9 1976.67 1836.79 145.02 o
6 14 9 9632.15 9808.26 255.54 o
8 14 9 7036.06 7600.21 230.39 o
10 14 9 10572.32 9885.30 280.30 o
12 14 9 8596.21 8443.04 307.15 o
14 14 9 800.89 973.87 205.81 o
16 14 9 6293.42 5599.58 331.06 o
18 14 9 5559.55 5327.87 317.79 o
20 14 9 6056.94 5082.37 354.66 o
22 14 9 465.13 216.14 259.47 o
24 14 9 344.59 316.22 277.29 o
26 14 9 2695.30 2054.65 339.05 o
28 14 9 554.89 261.67 284.62 o
30 14 9 207.21 745.13 329.41 o
-39 15 9 8860.98 10014.09 455.18 o
-37 15 9 16475.14 17104.59 604.15 o
-35 15 9 24574.60 23073.91 574.62 o
-33 15 9 34194.82 35211.01 722.51 o
-31 15 9 22839.80 23773.13 409.00 o
-29 15 9 37769.38 37732.33 552.98 o
-27 15 9 43131.23 43385.09 605.71 o
-25 15 9 30191.67 30238.53 524.64 o
-23 15 9 12590.14 13218.13 351.46 o
-21 15 9 6417.40 6513.92 256.74 o
-19 15 9 8057.24 7980.25 284.51 o
-17 15 9 168.26 143.09 162.62 o
-15 15 9 868.03 859.18 167.75 o
-13 15 9 3694.69 3163.43 204.64 o
-11 15 9 13776.30 13077.60 361.62 o
-9 15 9 17210.57 16755.27 403.11 o
-7 15 9 12940.93 12983.28 341.88 o
-5 15 9 32526.06 34402.77 552.17 o
-3 15 9 42219.17 40668.58 602.88 o
-1 15 9 48000.37 49131.91 636.28 o
1 15 9 30288.09 28671.15 445.59 o
3 15 9 17539.76 17291.99 321.67 o
5 15 9 8676.03 8723.96 242.74 o
7 15 9 9524.46 9630.60 286.42 o
9 15 9 7989.58 8356.38 265.96 o
11 15 9 318.29 340.99 169.74 o
13 15 9 637.84 890.79 207.92 o
15 15 9 6082.50 7049.05 352.63 o
17 15 9 13372.27 13419.87 438.79 o
19 15 9 19651.19 18810.18 558.55 o
21 15 9 20151.41 20390.89 582.76 o
23 15 9 42687.40 42849.21 922.20 o
25 15 9 32498.48 31489.55 920.22 o
27 15 9 27317.65 26133.15 936.28 o
29 15 9 13218.08 13300.78 617.68 o
-38 16 9 15865.97 16982.51 687.23 o
-36 16 9 7517.92 7662.22 374.26 o
-34 16 9 4196.63 4205.82 288.71 o
-32 16 9 424.57 198.79 149.38 o
-30 16 9 685.22 664.78 145.92 o
-28 16 9 3027.46 3265.81 187.35 o
-26 16 9 17407.22 16960.95 438.68 o
-24 16 9 32532.04 35150.34 640.40 o
-22 16 9 41553.63 41243.49 685.81 o
-20 16 9 35098.35 33484.86 593.14 o
-18 16 9 53775.93 55897.34 849.04 o
-16 16 9 46067.28 44690.85 750.07 o
-14 16 9 37894.66 37035.04 653.42 o
-12 16 9 35438.52 35676.21 921.36 o
-10 16 9 41693.96 40214.57 768.37 o
-8 16 9 10091.87 10483.77 365.05 o
-6 16 9 210.99 -35.74 155.93 o
-4 16 9 112.49 36.20 152.33 o
-2 16 9 103.38 357.22 137.74 o
0 16 9 15173.64 14337.57 336.89 o
2 16 9 9238.90 10240.67 276.36 o
4 16 9 13045.45 12544.08 304.82 o
6 16 9 34625.85 33521.69 542.54 o
8 16 9 35217.48 35042.71 554.48 o
10 16 9 37467.95 38250.98 654.00 o
12 16 9 31472.53 31906.27 687.36 o
14 16 9 34799.44 34105.39 754.85 o
16 16 9 37507.04 34499.34 761.37 o
18 16 9 10541.01 9767.04 481.69 o
20 16 9 3070.95 3120.68 313.09 o
22 16 9 1725.36 2188.88 351.81 o
24 16 9 17.97 -23.49 297.88 o
26 16 9 1662.92 1637.61 352.88 o
28 16 9 2844.51 2432.49 438.45 o
-35 17 9 5895.29 6297.97 411.94 o
-33 17 9 8785.69 9810.31 431.03 o
-31 17 9 8721.84 8904.79 351.74 o
-29 17 9 7249.18 7823.10 333.05 o
-27 17 9 15141.44 17555.25 443.37 o
-25 17 9 5019.91 4885.45 278.78 o
-23 17 9 3311.57 3353.41 238.09 o
-21 17 9 154.33 363.62 175.58 o
-19 17 9 2549.46 3098.42 236.89 o
-17 17 9 2930.94 2549.18 235.68 o
-15 17 9 9300.73 9900.15 350.24 o
-13 17 9 5427.71 5393.43 289.53 o
-11 17 9 11763.58 12056.93 403.72 o
-9 17 9 6525.63 7284.97 304.99 o
-7 17 9 16185.25 17471.00 454.34 o
-5 17 9 21122.83 22200.50 472.75 o
-3 17 9 15541.33 15418.86 473.61 o
-1 17 9 39698.22 41186.65 602.88 o
1 17 9 14618.83 13239.30 303.66 o
3 17 9 10364.05 10788.08 293.76 o
5 17 9 7136.05 7500.81 261.81 o
7 17 9 880.79 722.38 158.13 o
9 17 9 188.16 -151.29 151.29 o
11 17 9 40.07 47.04 189.48 o
13 17 9 663.53 643.47 227.05 o
15 17 9 2342.04 2822.00 285.16 o
17 17 9 4204.64 3741.15 304.24 o
19 17 9 4064.20 3936.27 336.81 o
21 17 9 7823.63 7425.60 439.29 o
23 17 9 6705.21 6542.41 418.95 o
25 17 9 13397.28 14502.61 585.06 o
-34 18 9 1353.24 800.80 294.02 o
-32 18 9 4708.19 4720.00 328.01 o
-30 18 9 83.18 361.90 227.41 o
-28 18 9 1088.88 730.82 224.26 o
-26 18 9 1317.31 1043.50 215.48 o
-24 18 9 614.79 988.33 198.10 o
-22 18 9 442.06 438.66 193.74 o
-20 18 9 1705.84 1836.61 224.53 o
-18 18 9 929.66 588.96 204.08 o
-16 18 9 508.66 413.69 202.67 o
-14 18 9 468.55 300.93 219.38 o
-12 18 9 7.53 -40.61 212.87 o
-10 18 9 1307.43 1363.08 248.02 o
-8 18 9 808.20 715.04 197.98 o
-6 18 9 3808.34 4309.36 282.44 o
-4 18 9 328.61 206.04 169.47 o
-2 18 9 12.81 172.16 159.91 o
0 18 9 49.68 -70.71 129.45 o
2 18 9 2525.44 2364.04 164.89 o
4 18 9 2316.83 2450.26 198.19 o
6 18 9 81.74 -9.88 133.57 o
8 18 9 2.21 -190.07 190.07 o
10 18 9 64.03 57.67 200.99 o
12 18 9 8.88 -119.17 212.47 o
14 18 9 2.73 73.83 241.13 o
16 18 9 82.59 36.73 257.32 o
18 18 9 15.39 -260.66 260.66 o
20 18 9 26.76 -70.65 276.44 o
22 18 9 508.10 1188.17 323.71 o
24 18 9 496.06 1023.36 341.75 o
-31 19 9 7103.37 7350.77 392.40 o
-29 19 9 3386.99 3749.64 372.62 o
-27 19 9 12021.87 11113.88 404.58 o
-25 19 9 12992.03 13246.06 456.65 o
-23 19 9 4645.48 4210.13 306.05 o
-21 19 9 5297.52 5033.66 301.02 o
-19 19 9 93.41 -66.31 205.14 o
-17 19 9 353.77 156.02 205.09 o
-15 19 9 32.96 -194.46 220.42 o
-13 19 9 4205.68 4497.28 294.68 o
-11 19 9 8285.44 8366.71 356.29 o
-9 19 9 19914.97 21387.26 523.39 o
-7 19 9 22034.04 24220.22 586.76 o
-5 19 9 28802.15 28811.05 688.42 o
-3 19 9 16723.64 18597.31 492.14 o
-1 19 9 21093.60 20020.04 457.64 o
1 19 9 31978.13 31806.17 616.70 o
3 19 9 15481.47 15113.29 412.37 o
5 19 9 10753.72 10629.92 308.71 o
7 19 9 3379.86 3124.77 200.05 o
9 19 9 1107.79 1284.22 178.52 o
11 19 9 568.86 334.44 212.96 o
13 19 9 1829.49 1347.24 343.11 o
15 19 9 2906.51 2023.55 336.85 o
17 19 9 10817.86 11608.75 536.48 o
19 19 9 6343.81 5991.93 411.71 o
21 19 9 5099.59 4252.24 380.44 o
-30 20 9 1.13 55.00 296.92 o
-28 20 9 394.32 94.96 270.99 o
-26 20 9 7358.63 8300.25 406.69 o
-24 20 9 13069.96 14687.48 489.81 o
-22 20 9 13067.63 14283.29 488.80 o
-20 20 9 41793.21 46753.58 905.56 o
-18 20 9 28738.27 28542.65 747.84 o
-16 20 9 39079.53 39233.10 829.73 o
-14 20 9 26450.36 27168.90 697.49 o
-12 20 9 29608.53 29427.63 683.13 o
-10 20 9 19912.92 19370.93 551.69 o
-8 20 9 12195.88 12048.97 419.37 o
-6 20 9 4046.96 4460.02 296.44 o
-4 20 9 75.87 -179.47 179.47 o
-2 20 9 846.72 980.69 193.15 o
0 20 9 13037.30 14310.32 388.82 o
2 20 9 22733.24 21875.72 504.13 o
4 20 9 15318.81 16104.13 379.16 o
6 20 9 20251.54 20006.16 481.89 o
8 20 9 21496.63 21237.74 566.33 o
10 20 9 21792.04 21149.09 649.08 o
12 20 9 20339.45 21580.38 676.52 o
14 20 9 13347.34 13431.00 561.49 o
16 20 9 7267.37 8012.62 463.55 o
18 20 9 4976.32 5264.74 449.96 o
20 20 9 2767.99 2293.94 397.05 o
-27 21 9 22302.91 21766.62 662.51 o
-25 21 9 11130.43 12868.62 520.88 o
-23 21 9 10257.56 12103.46 459.39 o
-21 21 9 5030.90 4930.54 351.34 o
-19 21 9 2575.86 2646.61 300.82 o
-17 21 9 1513.18 1288.61 316.45 o
-15 21 9 965.98 1128.77 295.88 o
-13 21 9 3095.23 3512.82 336.06 o
-11 21 9 9841.20 10361.04 440.83 o
-9 21 9 21013.21 21356.67 583.54 o
-7 21 9 19698.68 19462.35 522.59 o
-5 21 9 17328.56 17369.58 538.22 o
-3 21 9 21629.17 22270.11 536.02 o
-1 21 9 17093.38 17275.87 424.00 o
1 21 9 10270.88 10515.00 379.49 o
3 21 9 8890.36 8811.45 385.25 o
5 21 9 6453.85 6934.21 361.20 o
7 21 9 108.79 3.79 234.39 o
9 21 9 337.17 -299.94 299.94 o
11 21 9 1487.58 1106.37 315.15 o
13 21 9 10252.28 11076.26 487.10 o
15 21 9 10957.19 10963.18 506.99 o
17 21 9 10470.32 11065.14 709.83 o
-24 22 9 274.00 -45.76 299.22 o
-22 22 9 1171.52 949.87 333.65 o
-20 22 9 6251.85 6969.75 397.98 o
-18 22 9 4887.00 3949.85 397.83 o
-16 22 9 5341.53 5823.40 410.89 o
-14 22 9 5493.72 4604.96 413.75 o
-12 22 9 1335.67 1398.31 307.14 o
-10 22 9 731.09 557.42 287.72 o
-8 22 9 521.26 -109.38 266.28 o
-6 22 9 484.36 421.64 273.06 o
-4 22 9 9.58 -247.56 247.56 o
-2 22 9 2339.89 2204.92 262.24 o
0 22 9 4840.37 4544.98 299.08 o
2 22 9 3038.24 2663.02 313.28 o
4 22 9 5252.17 5356.13 340.56 o
6 22 9 9079.20 9232.61 424.66 o
8 22 9 4706.28 3807.99 443.05 o
10 22 9 1984.08 1886.64 299.60 o
12 22 9 2700.15 2794.25 357.80 o
14 22 9 240.82 207.63 342.55 o
-19 23 9 30.60 727.50 317.99 o
-17 23 9 11.41 -29.52 301.06 o
-15 23 9 94.62 306.12 317.87 o
-13 23 9 10.88 -3.96 284.23 o
-11 23 9 439.50 -93.50 297.23 o
-9 23 9 468.15 152.05 289.19 o
-7 23 9 278.56 -266.70 274.69 o
-5 23 9 493.51 785.25 267.45 o
-3 23 9 515.30 64.03 227.45 o
-1 23 9 942.66 835.88 246.26 o
1 23 9 2061.45 2685.15 326.71 o
3 23 9 452.96 370.78 299.73 o
5 23 9 901.79 1207.16 291.01 o
7 23 9 341.71 853.20 331.60 o
9 23 9 2287.37 2830.13 390.48 o
-14 24 9 7783.69 8341.65 512.36 o
-12 24 9 7597.63 8338.27 487.58 o
-10 24 9 6169.12 6386.86 429.36 o
-8 24 9 1991.44 2076.29 319.23 o
-6 24 9 625.99 380.23 285.68 o
-4 24 9 41.34 -175.46 274.60 o
-2 24 9 368.29 147.13 298.56 o
0 24 9 158.85 25.37 296.83 o
2 24 9 1680.04 2581.10 375.73 o
4 24 9 6437.11 6407.64 507.21 o
-48 0 10 1077.45 1631.90 505.04 o
-46 0 10 1245.60 480.73 449.53 o
-44 0 10 16904.82 17257.35 1317.76 o
-42 0 10 47071.73 45402.15 1548.11 o
-40 0 10 56816.69 56814.36 1445.05 o
-38 0 10 45199.10 45649.05 1124.77 o
-36 0 10 65553.18 64082.95 1353.85 o
-34 0 10 64367.70 63335.37 1371.01 o
-32 0 10 69064.61 70472.83 1545.36 o
-30 0 10 58328.20 60393.64 1297.74 o
-28 0 10 20182.07 21858.60 585.78 o
-26 0 10 9985.83 10697.78 337.38 o
-24 0 10 4476.99 3891.96 228.93 o
-22 0 10 44569.27 52397.11 869.27 o
-20 0 10 182.61 236.12 98.84 o
-18 0 10 6396.21 6777.21 231.56 o
-16 0 10 31758.16 29571.94 509.57 o
-14 0 10 66533.60 61731.78 907.81 o
-12 0 10 116413.00 124015.20 1640.64 o
-10 0 10 65536.52 58668.21 815.67 o
-8 0 10 42523.49 42116.23 604.12 o
-6 0 10 116122.90 119611.37 1442.41 o
-4 0 10 121850.66 122895.41 1545.56 o
-2 0 10 86076.83 76925.63 980.44 o
0 0 10 260016.39 294845.53 4117.49 o
2 0 10 47239.68 46066.68 649.47 o
4 0 10 24096.44 22305.08 396.18 o
6 0 10 304.85 67.86 111.59 o
8 0 10 9925.46 11516.73 368.05 o
10 0 10 7845.41 9681.70 293.37 o
12 0 10 50119.43 42518.27 673.38 o
14 0 10 42736.22 47890.86 774.15 o
16 0 10 101879.84 100028.80 1467.18 o
18 0 10 115888.58 115504.38 1702.28 o
20 0 10 81511.22 82730.05 1293.63 o
22 0 10 60547.58 59237.79 1128.52 o
24 0 10 42012.34 42142.01 950.57 o
26 0 10 69807.87 69594.72 1296.76 o
28 0 10 18089.65 14694.13 638.09 o
30 0 10 21342.88 21133.40 788.59 o
32 0 10 5586.27 6582.24 547.64 o
34 0 10 3061.09 3809.82 533.90 o
36 0 10 7260.37 7748.34 689.39 o
-47 1 10 22329.03 24545.05 819.59 o
-45 1 10 26940.20 26030.24 763.03 o
-43 1 10 16017.00 16918.94 592.06 o
-41 1 10 12116.15 12137.36 401.71 o
-39 1 10 10838.02 12259.74 401.30 o
-37 1 10 7449.63 8792.98 346.02 o
-35 1 10 1200.11 1188.71 172.96 o
-33 1 10 1759.93 1317.69 180.91 o
-31 1 10 25336.94 23603.42 478.59 o
-29 1 10 27116.96 27455.22 556.99 o
-27 1 10 21847.78 21867.85 347.78 o
-25 1 10 36916.65 34222.81 472.89 o
-23 1 10 73327.80 77419.03 936.44 o
-21 1 10 48605.48 45657.46 551.83 o
-19 1 10 66681.91 67147.89 679.49 o
-17 1 10 94611.24 93403.02 909.85 o
-15 1 10 24417.79 24415.15 314.11 o
-13 1 10 14030.84 14920.78 229.68 o
-11 1 10 45692.34 46601.24 487.36 o
-9 1 10 926.44 640.72 68.26 o
-7 1 10 24.96 -55.28 59.25 o
-5 1 10 20917.44 24723.81 284.06 o
-3 1 10 3977.09 5011.50 142.74 o
-1 1 10 10820.24 12517.25 202.33 o
1 1 10 125898.68 122141.59 1052.54 o
3 1 10 26738.73 28688.46 322.13 o
5 1 10 121473.29 116769.22 1038.67 o
7 1 10 120753.85 120110.34 1071.22 o
9 1 10 36022.62 31565.77 385.74 o
11 1 10 52127.22 53107.23 559.28 o
13 1 10 52686.71 49802.54 543.58 o
15 1 10 43907.61 47370.13 577.42 o
17 1 10 9285.06 7835.79 213.30 o
19 1 10 428.24 342.58 136.73 o
21 1 10 68.97 76.84 122.32 o
23 1 10 2921.62 2941.44 208.29 o
25 1 10 16177.37 15712.12 393.48 o
27 1 10 16259.04 16147.75 455.22 o
29 1 10 17894.21 16574.70 480.84 o
31 1 10 23558.77 21497.88 595.55 o
33 1 10 29957.79 28847.61 784.26 o
35 1 10 11102.12 11834.14 546.22 o
37 1 10 11004.79 12091.29 578.74 o
-48 2 10 12.97 144.13 335.81 o
-46 2 10 16.03 -293.68 293.68 o
-44 2 10 1434.11 1607.26 296.91 o
-42 2 10 3001.63 2205.99 330.28 o
-40 2 10 526.34 385.24 180.81 o
-38 2 10 5089.22 5305.27 292.78 o
-36 2 10 2368.83 2952.36 214.37 o
-34 2 10 333.24 374.22 173.14 o
-32 2 10 1089.48 1258.26 175.68 o
-30 2 10 7474.34 8496.16 264.69 o
-28 2 10 3730.49 3246.70 158.12 o
-26 2 10 105.55 35.12 91.29 o
-24 2 10 1185.12 1604.46 116.48 o
-22 2 10 11876.13 11021.93 267.57 o
-20 2 10 6084.65 6906.24 171.41 o
-18 2 10 1263.66 2113.18 85.54 o
-16 2 10 19810.69 17810.39 248.02 o
-14 2 10 911.45 1294.22 75.96 o
-12 2 10 1351.99 875.95 70.29 o
-10 2 10 17208.26 18918.87 240.60 o
-8 2 10 515.08 1591.59 75.11 o
-6 2 10 189.81 542.77 67.57 o
-4 2 10 3181.68 4068.23 109.67 o
-2 2 10 34472.98 34015.64 361.74 o
0 2 10 4357.60 4472.81 123.75 o
2 2 10 6699.53 5100.78 135.22 o
4 2 10 511.92 700.73 87.17 o
6 2 10 10402.91 11595.18 217.86 o
8 2 10 20568.13 21844.04 322.50 o
10 2 10 2399.31 1435.00 111.63 o
12 2 10 236.18 772.80 104.92 o
14 2 10 6569.39 4945.45 180.58 o
16 2 10 5339.72 5048.15 195.34 o
18 2 10 3718.74 4358.12 208.41 o
20 2 10 126.60 102.74 135.80 o
22 2 10 6973.77 6342.73 219.55 o
24 2 10 5058.19 5127.50 217.29 o
26 2 10 1861.43 1804.18 183.37 o
28 2 10 1763.25 2393.03 274.58 o
30 2 10 228.57 133.40 228.48 o
32 2 10 389.09 -24.81 256.05 o
34 2 10 202.00 398.24 291.39 o
36 2 10 22.79 23.30 332.31 o
-47 3 10 5724.48 5777.25 453.23 o
-45 3 10 8096.70 8271.00 474.83 o
-43 3 10 9710.97 10363.19 443.10 o
-41 3 10 5497.40 5341.61 296.79 o
-39 3 10 2240.65 2537.04 239.22 o
-37 3 10 11580.66 12216.38 443.94 o
-35 3 10 3734.63 4303.11 196.88 o
-33 3 10 212.43 204.08 141.36 o
-31 3 10 1068.43 749.95 150.55 o
-29 3 10 3360.27 3102.44 200.29 o
-27 3 10 23337.75 22996.92 409.61 o
-25 3 10 14159.74 15733.50 307.92 o
-23 3 10 10473.60 9003.90 227.12 o
-21 3 10 48746.26 45109.83 555.68 o
-19 3 10 78489.73 75432.95 872.45 o
-17 3 10 44874.20 44001.70 492.83 o
-15 3 10 48827.64 44360.74 474.45 o
-13 3 10 5537.98 4156.35 113.76 o
-11 3 10 609.63 569.46 68.62 o
-9 3 10 5048.09 6388.23 135.65 o
-7 3 10 5939.31 6754.34 134.36 o
-5 3 10 267.08 394.04 69.67 o
-3 3 10 303.12 334.69 70.69 o
-1 3 10 62220.47 59861.16 566.88 o
1 3 10 40090.42 41286.79 426.01 o
3 3 10 79575.81 75328.23 705.10 o
5 3 10 69919.98 73436.76 688.66 o
7 3 10 21136.17 18678.13 292.15 o
9 3 10 15225.95 15346.64 272.23 o
11 3 10 25532.96 24190.12 418.17 o
13 3 10 4647.80 6447.05 191.91 o
15 3 10 6871.94 6634.06 206.22 o
17 3 10 4289.94 5174.89 211.88 o
19 3 10 624.90 738.16 151.12 o
21 3 10 11030.20 10709.82 282.02 o
23 3 10 1541.16 1487.22 178.63 o
25 3 10 697.35 832.80 169.27 o
27 3 10 3477.08 2504.77 234.33 o
29 3 10 5864.15 5250.62 332.36 o
31 3 10 7637.02 7469.85 393.89 o
33 3 10 8515.37 7583.70 431.14 o
35 3 10 1543.44 1146.37 335.56 o
37 3 10 1142.84 1053.14 365.64 o
-48 4 10 2120.66 2099.42 377.93 o
-46 4 10 137.08 -333.67 333.67 o
-44 4 10 919.23 1154.96 252.82 o
-42 4 10 6879.35 7545.75 369.45 o
-40 4 10 7940.42 8277.19 361.17 o
-38 4 10 22769.03 21793.37 545.31 o
-36 4 10 43751.32 44368.19 757.90 o
-34 4 10 59613.57 62016.73 967.94 o
-32 4 10 54818.85 56149.68 852.01 o
-30 4 10 102258.16 102901.27 1332.63 o
-28 4 10 47385.46 47380.07 673.89 o
-26 4 10 28364.48 25325.44 423.37 o
-24 4 10 27454.22 27577.64 431.60 o
-22 4 10 8734.42 7789.45 204.17 o
-20 4 10 190.43 376.66 93.54 o
-18 4 10 10095.96 9225.96 213.91 o
-16 4 10 66852.27 65240.99 654.51 o
-14 4 10 189064.22 193965.66 1704.68 o
-12 4 10 102818.12 93586.10 870.35 o
-10 4 10 203604.84 208549.95 1867.70 o
-8 4 10 245685.94 247341.25 2498.04 o
-6 4 10 194576.25 190328.41 1599.92 o
-4 4 10 228675.09 219806.69 1911.09 o
-2 4 10 195157.67 204464.38 1702.01 o
0 4 10 110309.58 110058.65 942.85 o
2 4 10 48789.48 44942.47 464.01 o
4 4 10 15692.49 15006.58 319.38 o
6 4 10 1531.69 1418.07 105.15 o
8 4 10 678.45 475.33 97.58 o
10 4 10 29498.30 25179.78 356.52 o
12 4 10 21945.83 23767.71 396.70 o
14 4 10 28007.65 24889.45 398.37 o
16 4 10 26915.55 31680.58 495.30 o
18 4 10 90582.14 92941.34 1050.84 o
20 4 10 32933.55 34123.48 525.07 o
22 4 10 29311.61 29400.64 536.59 o
24 4 10 24433.61 23943.32 475.77 o
26 4 10 17661.73 17070.47 403.59 o
28 4 10 8473.21 8356.80 314.74 o
30 4 10 4531.99 4618.19 315.34 o
32 4 10 297.13 506.70 287.38 o
34 4 10 1822.59 1642.88 338.09 o
36 4 10 1981.63 1451.08 358.27 o
-47 5 10 36654.77 37854.21 988.77 o
-45 5 10 36951.65 38829.48 963.33 o
-43 5 10 27430.50 27390.87 658.76 o
-41 5 10 22078.99 24430.84 784.22 o
-39 5 10 15006.99 14830.13 397.07 o
-37 5 10 11281.60 12255.15 418.11 o
-35 5 10 1035.14 947.22 172.59 o
-33 5 10 3265.07 2306.37 192.31 o
-31 5 10 6914.14 7257.36 265.10 o
-29 5 10 23260.24 23605.41 474.60 o
-27 5 10 33932.52 31323.55 484.87 o
-25 5 10 65099.05 67862.43 861.64 o
-23 5 10 123384.14 120191.65 1329.36 o
-21 5 10 151408.80 150338.55 1528.62 o
-19 5 10 112663.34 109706.83 1185.33 o
-17 5 10 184345.86 192130.66 1909.48 o
-15 5 10 175375.92 177486.61 1577.39 o
-13 5 10 145662.39 156595.66 1373.37 o
-11 5 10 44727.32 40483.96 429.61 o
-9 5 10 2893.36 3000.50 105.40 o
-7 5 10 917.54 1010.79 84.49 o
-5 5 10 8771.27 8951.72 161.79 o
-3 5 10 59582.21 57835.31 533.81 o
-1 5 10 90122.59 89639.94 780.29 o
1 5 10 147981.05 162364.88 1365.10 o
3 5 10 267585.16 267376.50 2190.55 o
5 5 10 76093.74 71812.84 706.08 o
7 5 10 121992.25 121045.59 1116.68 o
9 5 10 58647.36 62250.14 637.27 o
11 5 10 66270.80 62633.05 647.82 o
13 5 10 48071.88 48739.84 595.19 o
15 5 10 31815.30 30614.94 461.08 o
17 5 10 6082.31 5320.59 217.73 o
19 5 10 2152.83 1854.47 171.22 o
21 5 10 3948.61 3710.55 220.51 o
23 5 10 5992.59 6037.57 268.19 o
25 5 10 8556.93 8041.92 291.09 o
27 5 10 21674.32 21336.93 451.71 o
29 5 10 20695.03 20390.31 487.15 o
31 5 10 17529.60 17974.25 586.87 o
33 5 10 22213.86 22330.44 666.45 o
35 5 10 19145.07 19727.90 700.65 o
-46 6 10 1519.28 1259.03 301.39 o
-44 6 10 2809.33 2141.97 287.21 o
-42 6 10 3713.52 3460.00 321.26 o
-40 6 10 6058.71 6297.85 289.20 o
-38 6 10 18148.46 17216.84 492.35 o
-36 6 10 22504.11 22371.83 546.84 o
-34 6 10 23066.60 22668.75 503.68 o
-32 6 10 64380.00 62914.91 896.95 o
-30 6 10 23334.08 23124.39 457.92 o
-28 6 10 45223.70 46815.84 677.34 o
-26 6 10 42511.80 42049.43 627.32 o
-24 6 10 26724.58 25582.38 434.45 o
-22 6 10 10820.78 10421.90 265.49 o
-20 6 10 6.98 46.35 83.11 o
-18 6 10 2406.46 3106.40 131.79 o
-16 6 10 6076.80 5872.18 149.38 o
-14 6 10 5905.43 6206.16 140.59 o
-12 6 10 29638.20 29126.60 342.02 o
-10 6 10 77058.27 80487.84 746.11 o
-8 6 10 7645.86 7141.84 152.72 o
-6 6 10 80357.77 82811.16 743.02 o
-4 6 10 8806.25 8250.53 164.74 o
-2 6 10 4944.81 5241.59 133.09 o
0 6 10 28308.02 28560.57 318.87 o
2 6 10 2324.92 3093.52 111.06 o
4 6 10 1353.05 1919.34 106.01 o
6 6 10 5108.81 4785.65 151.13 o
8 6 10 5373.10 5932.08 167.26 o
10 6 10 33426.54 33831.72 425.14 o
12 6 10 18522.51 20749.41 343.54 o
14 6 10 30255.83 29861.06 435.79 o
16 6 10 49508.25 50948.32 665.18 o
18 6 10 2137.67 1944.71 167.24 o
20 6 10 17229.81 15933.58 376.66 o
22 6 10 20978.34 21515.35 483.85 o
24 6 10 12598.37 12691.56 379.72 o
26 6 10 5078.64 4903.18 257.88 o
28 6 10 814.99 822.91 181.94 o
30 6 10 632.93 394.04 225.88 o
32 6 10 727.50 740.04 278.49 o
34 6 10 34.08 355.91 336.60 o
36 6 10 69.27 -96.49 411.38 o
-45 7 10 857.69 990.37 312.07 o
-43 7 10 1751.12 788.84 281.98 o
-41 7 10 2365.13 1917.51 334.86 o
-39 7 10 1878.22 1109.47 216.27 o
-37 7 10 45.66 82.22 175.49 o
-35 7 10 1416.67 1414.72 197.02 o
-33 7 10 2961.22 2903.75 209.59 o
-31 7 10 6373.16 8177.29 279.20 o
-29 7 10 101.99 -146.34 146.34 o
-27 7 10 122.12 28.98 142.64 o
-25 7 10 276.68 444.10 130.66 o
-23 7 10 2236.24 2214.74 140.46 o
-21 7 10 1352.55 1353.95 116.20 o
-19 7 10 3897.51 3038.29 121.42 o
-17 7 10 339.94 277.16 73.76 o
-15 7 10 2518.57 2829.41 103.50 o
-13 7 10 9215.83 10422.61 218.83 o
-11 7 10 2642.86 2782.18 109.92 o
-9 7 10 1125.88 889.38 84.28 o
-7 7 10 77.96 11.38 66.14 o
-5 7 10 15555.61 17360.33 282.66 o
-3 7 10 15396.92 15943.57 257.87 o
-1 7 10 4042.26 3452.67 115.71 o
1 7 10 953.81 869.39 90.51 o
3 7 10 81.50 67.98 80.24 o
5 7 10 2389.98 2027.53 113.28 o
7 7 10 8931.84 9424.50 198.10 o
9 7 10 5396.90 3909.32 149.84 o
11 7 10 2251.27 2802.53 151.21 o
13 7 10 2888.56 2945.70 167.53 o
15 7 10 7251.57 8044.20 240.42 o
17 7 10 2048.83 2136.96 174.89 o
19 7 10 5163.09 5081.31 259.97 o
21 7 10 276.51 -140.59 140.59 o
23 7 10 1933.46 1628.08 184.32 o
25 7 10 306.60 -47.15 166.22 o
27 7 10 25.57 -179.52 179.52 o
29 7 10 4152.38 4291.36 227.50 o
31 7 10 2485.72 2833.38 338.07 o
33 7 10 7574.62 7434.04 461.74 o
35 7 10 711.52 1156.06 385.97 o
-46 8 10 544.50 259.03 305.89 o
-44 8 10 4973.56 4693.07 379.68 o
-42 8 10 18879.48 18221.66 612.80 o
-40 8 10 17350.98 17743.57 588.27 o
-38 8 10 25155.49 25458.27 607.18 o
-36 8 10 30807.36 32704.78 665.91 o
-34 8 10 62903.02 59541.50 877.72 o
-32 8 10 64513.64 62265.34 898.89 o
-30 8 10 45671.78 46856.19 710.14 o
-28 8 10 52071.71 47314.68 702.69 o
-26 8 10 28886.62 28001.21 518.72 o
-24 8 10 4666.65 5495.12 193.81 o
-22 8 10 186.50 88.67 102.92 o
-20 8 10 114.54 64.06 94.94 o
-18 8 10 1562.77 2683.65 120.30 o
-16 8 10 9465.03 10035.19 195.13 o
-14 8 10 20695.45 17975.87 267.52 o
-12 8 10 61397.04 59968.67 630.26 o
-10 8 10 24462.33 22641.95 328.25 o
-8 8 10 27781.21 25743.51 330.66 o
-6 8 10 63345.93 61280.39 624.96 o
-4 8 10 22786.49 21878.45 301.19 o
-2 8 10 62096.46 66088.01 634.95 o
0 8 10 14887.54 13416.47 224.08 o
2 8 10 8007.53 7216.50 175.02 o
4 8 10 604.87 484.14 93.26 o
6 8 10 1550.31 1170.75 109.68 o
8 8 10 448.79 492.10 116.36 o
10 8 10 418.80 334.94 121.98 o
12 8 10 7954.54 6856.15 241.40 o
14 8 10 39380.66 38735.12 521.60 o
16 8 10 59361.71 55728.48 747.66 o
18 8 10 43206.50 45841.53 735.94 o
20 8 10 48751.81 49462.48 803.04 o
22 8 10 36056.55 38275.11 691.66 o
24 8 10 23061.21 23865.80 566.00 o
26 8 10 22607.30 22321.62 549.33 o
28 8 10 5908.29 6219.33 301.64 o
30 8 10 6087.48 6628.25 403.86 o
32 8 10 2167.98 2654.52 372.59 o
34 8 10 105.04 276.03 362.72 o
-45 9 10 33582.65 31691.22 871.12 o
-43 9 10 18998.32 20595.15 670.65 o
-41 9 10 20052.22 19895.51 618.38 o
-39 9 10 19375.45 19362.49 549.94 o
-37 9 10 2742.60 2510.76 235.07 o
-35 9 10 336.21 161.44 171.65 o
-33 9 10 2726.52 2815.37 214.61 o
-31 9 10 7687.24 8540.16 313.84 o
-29 9 10 31047.66 30276.18 575.40 o
-27 9 10 55761.46 58972.15 795.39 o
-25 9 10 92007.92 88532.53 1058.87 o
-23 9 10 80297.20 79402.75 944.97 o
-21 9 10 127236.30 124300.12 1362.50 o
-19 9 10 54481.38 52148.46 591.11 o
-17 9 10 96989.30 88432.62 919.51 o
-15 9 10 35583.93 38313.55 454.77 o
-13 9 10 41014.90 37080.32 426.16 o
-11 9 10 9895.35 9869.31 227.91 o
-9 9 10 8561.25 8439.13 198.48 o
-7 9 10 384.41 182.51 81.03 o
-5 9 10 2613.97 2643.32 110.30 o
-3 9 10 3946.11 3518.85 124.56 o
-1 9 10 51383.85 49225.12 488.15 o
1 9 10 76321.89 77915.01 728.61 o
3 9 10 85791.46 80239.51 763.06 o
5 9 10 92066.35 90232.30 862.62 o
7 9 10 35976.98 36977.18 473.64 o
9 9 10 90545.45 86890.57 909.83 o
11 9 10 66162.51 69899.91 794.53 o
13 9 10 33074.38 34099.96 510.86 o
15 9 10 21628.76 21470.94 399.93 o
17 9 10 12206.25 12115.04 347.77 o
19 9 10 6125.24 6527.56 286.65 o
21 9 10 53.49 4.29 177.25 o
23 9 10 4182.57 4184.44 258.11 o
25 9 10 10163.14 9777.01 359.86 o
27 9 10 28356.36 29159.31 673.81 o
29 9 10 23414.59 24333.54 650.39 o
31 9 10 46680.27 48954.64 1211.22 o
33 9 10 18284.78 18302.98 675.92 o
-44 10 10 1344.37 1260.99 331.95 o
-42 10 10 8804.83 9778.33 482.92 o
-40 10 10 20138.63 20939.00 627.46 o
-38 10 10 29032.37 28085.10 805.64 o
-36 10 10 26318.24 25405.39 677.51 o
-34 10 10 25401.93 25007.27 558.68 o
-32 10 10 27452.26 26059.88 557.99 o
-30 10 10 27255.70 28489.24 561.00 o
-28 10 10 31330.48 29064.25 559.56 o
-26 10 10 711.10 768.99 131.40 o
-24 10 10 3862.57 3633.55 171.14 o
-22 10 10 100.31 72.41 108.77 o
-20 10 10 75.66 -15.49 83.85 o
-18 10 10 5123.83 4030.71 145.30 o
-16 10 10 4163.25 5182.08 173.24 o
-14 10 10 37802.73 36311.66 441.12 o
-12 10 10 91427.80 92208.01 898.95 o
-10 10 10 42633.87 40655.31 480.44 o
-8 10 10 57921.07 57525.11 591.19 o
-6 10 10 76289.03 74231.04 707.41 o
-4 10 10 102477.80 96513.98 876.89 o
-2 10 10 56832.94 54526.45 548.57 o
0 10 10 19351.78 19650.90 273.44 o
2 10 10 18951.45 18827.12 299.77 o
4 10 10 8196.74 9533.82 214.89 o
6 10 10 42.99 28.83 110.41 o
8 10 10 717.67 646.86 128.04 o
10 10 10 1241.66 1338.03 141.45 o
12 10 10 17201.92 16755.12 340.76 o
14 10 10 24610.43 25863.45 445.53 o
16 10 10 30170.67 28265.35 570.39 o
18 10 10 54023.17 51725.28 864.12 o
20 10 10 31652.86 31283.42 772.01 o
22 10 10 16900.28 16524.42 499.86 o
24 10 10 21397.10 21226.35 570.41 o
26 10 10 7915.20 8220.23 376.95 o
28 10 10 6151.49 5877.16 370.34 o
30 10 10 3211.41 3684.00 349.58 o
32 10 10 465.05 -99.19 311.94 o
-43 11 10 67.72 -18.04 279.36 o
-41 11 10 1924.72 903.72 305.22 o
-39 11 10 16.87 49.68 249.10 o
-37 11 10 1017.53 1193.14 254.09 o
-35 11 10 279.45 217.19 221.85 o
-33 11 10 807.80 539.78 162.49 o
-31 11 10 2903.83 3776.16 239.17 o
-29 11 10 2209.02 1541.07 191.81 o
-27 11 10 458.52 310.30 133.64 o
-25 11 10 1263.31 868.09 143.62 o
-23 11 10 2079.62 1932.51 150.47 o
-21 11 10 5330.20 4945.31 169.15 o
-19 11 10 3605.02 3709.55 158.73 o
-17 11 10 376.79 612.90 118.18 o
-15 11 10 673.77 1095.56 123.80 o
-13 11 10 3436.29 3473.46 153.48 o
-11 11 10 1273.01 1017.91 118.62 o
-9 11 10 55.79 128.96 103.82 o
-7 11 10 775.81 503.14 112.16 o
-5 11 10 3476.86 3848.57 160.32 o
-3 11 10 225.93 298.34 96.95 o
-1 11 10 616.23 765.39 102.70 o
1 11 10 585.44 588.59 107.96 o
3 11 10 108.05 8.81 113.30 o
5 11 10 39080.25 38413.60 490.19 o
7 11 10 6179.96 7796.85 220.44 o
9 11 10 16679.93 14554.25 310.20 o
11 11 10 1073.12 1239.46 163.21 o
13 11 10 1435.02 1280.97 152.69 o
15 11 10 3327.71 3291.38 240.33 o
17 11 10 93.58 385.96 216.34 o
19 11 10 1257.30 1437.85 245.23 o
21 11 10 276.21 147.57 232.68 o
23 11 10 2119.97 2023.97 285.07 o
25 11 10 1088.94 862.91 256.93 o
27 11 10 1723.85 1255.11 311.50 o
29 11 10 2785.29 2935.25 327.02 o
31 11 10 2527.74 2163.36 365.37 o
-42 12 10 1893.62 1459.07 330.31 o
-40 12 10 1158.31 890.49 290.22 o
-38 12 10 4984.92 5641.49 376.07 o
-36 12 10 5859.89 5269.92 312.24 o
-34 12 10 6379.35 6560.19 284.10 o
-32 12 10 13540.74 14819.03 421.87 o
-30 12 10 11223.66 10771.75 330.15 o
-28 12 10 17769.74 17564.81 370.93 o
-26 12 10 8290.76 8835.04 255.78 o
-24 12 10 5554.61 4873.16 177.38 o
-22 12 10 614.88 776.97 118.25 o
-20 12 10 8656.85 9876.49 235.67 o
-18 12 10 1511.02 2502.58 145.42 o
-16 12 10 3828.70 3060.04 162.19 o
-14 12 10 30251.90 31965.77 456.32 o
-12 12 10 11330.17 10796.66 249.46 o
-10 12 10 42972.81 41929.86 526.42 o
-8 12 10 28596.52 30009.68 557.95 o
-6 12 10 10945.52 10782.12 265.16 o
-4 12 10 74988.63 74656.44 821.01 o
-2 12 10 30611.60 29132.24 403.92 o
0 12 10 19707.32 19775.48 324.43 o
2 12 10 460.14 369.02 116.64 o
4 12 10 7024.28 6671.59 230.18 o
6 12 10 76.86 292.54 121.84 o
8 12 10 111.86 119.24 127.45 o
10 12 10 8896.51 8647.11 253.07 o
12 12 10 2798.41 3104.70 221.41 o
14 12 10 16002.62 16706.13 439.09 o
16 12 10 5568.54 5909.91 384.10 o
18 12 10 9708.13 9438.88 409.23 o
20 12 10 6554.82 7192.40 352.58 o
22 12 10 5074.48 5181.11 351.27 o
24 12 10 3287.95 3808.36 321.67 o
26 12 10 885.70 1086.43 287.65 o
28 12 10 4854.58 5027.32 374.75 o
30 12 10 253.65 359.20 314.16 o
-41 13 10 15268.49 14996.90 579.66 o
-39 13 10 9985.39 11065.17 470.91 o
-37 13 10 5455.73 5560.03 352.35 o
-35 13 10 1903.58 2264.84 253.55 o
-33 13 10 530.62 235.50 199.57 o
-31 13 10 5522.66 5120.39 276.72 o
-29 13 10 9465.33 10654.82 320.68 o
-27 13 10 36055.48 36656.25 538.01 o
-25 13 10 57481.94 56091.94 702.21 o
-23 13 10 42298.71 41296.03 559.78 o
-21 13 10 71715.88 70612.35 908.25 o
-19 13 10 77421.12 74217.24 923.95 o
-17 13 10 75108.48 78944.23 971.39 o
-15 13 10 58466.57 55062.47 708.43 o
-13 13 10 48598.05 49153.93 708.77 o
-11 13 10 5746.64 5557.80 209.34 o
-9 13 10 240.40 89.50 120.66 o
-7 13 10 1037.98 572.63 134.07 o
-5 13 10 3188.59 3079.96 181.16 o
-3 13 10 24145.56 24042.74 461.41 o
-1 13 10 30081.44 31530.32 498.97 o
1 13 10 60138.64 56011.39 659.50 o
3 13 10 69538.63 69319.93 786.50 o
5 13 10 65643.09 68987.91 771.46 o
7 13 10 53619.65 53772.89 675.71 o
9 13 10 38514.39 37503.64 539.83 o
11 13 10 54773.30 54106.33 746.02 o
13 13 10 35142.34 34772.47 618.99 o
15 13 10 16317.76 15073.51 452.65 o
17 13 10 4224.97 4075.58 327.23 o
19 13 10 177.06 64.82 250.67 o
21 13 10 3577.03 3479.33 331.86 o
23 13 10 4555.84 4248.71 351.55 o
25 13 10 4227.32 4346.79 381.03 o
27 13 10 5881.72 5801.72 401.33 o
29 13 10 15235.93 14197.92 585.64 o
-40 14 10 9729.54 9201.70 444.91 o
-38 14 10 18957.09 20334.89 612.77 o
-36 14 10 32800.37 33185.09 755.38 o
-34 14 10 37838.57 37025.91 765.39 o
-32 14 10 50993.91 54206.80 849.65 o
-30 14 10 39769.30 36551.20 557.00 o
-28 14 10 34460.64 36159.62 540.42 o
-26 14 10 35943.61 36971.94 537.59 o
-24 14 10 10786.07 11712.28 266.57 o
-22 14 10 10303.46 9800.89 267.86 o
-20 14 10 1225.75 1314.13 173.02 o
-18 14 10 1972.15 2391.04 191.96 o
-16 14 10 13568.19 11876.52 331.71 o
-14 14 10 47146.76 49320.74 718.25 o
-12 14 10 34409.63 33185.95 565.25 o
-10 14 10 73333.01 73374.88 969.45 o
-8 14 10 64278.60 64510.21 843.27 o
-6 14 10 112823.05 111859.81 1293.57 o
-4 14 10 68641.77 68013.80 888.62 o
-2 14 10 34402.14 35628.77 507.51 o
0 14 10 15777.38 14604.88 306.61 o
2 14 10 13162.63 12894.98 272.84 o
4 14 10 467.53 640.25 125.44 o
6 14 10 502.30 722.08 140.94 o
8 14 10 14673.45 14668.69 321.54 o
10 14 10 21830.88 21812.93 408.73 o
12 14 10 32853.00 32812.04 605.57 o
14 14 10 25179.28 25084.96 667.44 o
16 14 10 32564.03 31249.31 716.90 o
18 14 10 30409.28 30479.07 722.02 o
20 14 10 42160.08 41878.52 939.83 o
22 14 10 30325.70 27455.86 843.50 o
24 14 10 16497.56 15564.38 596.52 o
26 14 10 9964.56 10649.67 522.29 o
28 14 10 10271.36 10912.42 507.78 o
-39 15 10 1856.22 1630.58 314.38 o
-37 15 10 70.71 142.41 242.46 o
-35 15 10 37.65 -128.09 190.94 o
-33 15 10 27.85 0.87 177.89 o
-31 15 10 943.17 668.24 145.07 o
-29 15 10 3018.99 2772.98 178.34 o
-27 15 10 1581.21 1706.12 142.86 o
-25 15 10 10175.09 9565.06 306.81 o
-23 15 10 11029.40 11905.37 333.92 o
-21 15 10 14044.11 15726.49 376.48 o
-19 15 10 13342.71 11395.57 340.84 o
-17 15 10 16124.79 17668.29 437.82 o
-15 15 10 7300.49 6658.69 287.88 o
-13 15 10 3290.38 3932.65 270.06 o
-11 15 10 9444.53 8993.72 312.39 o
-9 15 10 923.09 894.52 185.26 o
-7 15 10 3260.50 3395.86 212.30 o
-5 15 10 1177.15 1329.99 174.39 o
-3 15 10 7623.67 5963.73 279.73 o
-1 15 10 11845.31 12846.25 295.33 o
1 15 10 15351.32 15148.40 338.13 o
3 15 10 20189.90 19460.39 366.16 o
5 15 10 13681.55 13516.96 326.57 o
7 15 10 29509.05 27226.38 459.29 o
9 15 10 7471.64 7607.81 247.52 o
11 15 10 2538.17 2342.39 223.68 o
13 15 10 517.57 524.91 212.81 o
15 15 10 120.12 353.09 230.64 o
17 15 10 1140.55 834.51 243.44 o
19 15 10 1451.03 1419.54 270.41 o
21 15 10 63.21 -23.37 276.42 o
23 15 10 3630.20 4444.06 377.93 o
25 15 10 5284.34 4739.52 394.72 o
27 15 10 1730.24 1880.01 341.80 o
-38 16 10 1071.10 1129.86 333.84 o
-36 16 10 116.89 -18.06 253.91 o
-34 16 10 3157.32 3516.78 257.28 o
-32 16 10 2878.07 2518.52 232.42 o
-30 16 10 2841.98 2537.38 204.88 o
-28 16 10 3385.72 3991.95 223.44 o
-26 16 10 76.60 425.43 182.58 o
-24 16 10 56.07 -19.53 164.89 o
-22 16 10 277.92 -51.64 169.49 o
-20 16 10 2681.80 2153.62 212.28 o
-18 16 10 42.86 -162.48 162.48 o
-16 16 10 68.53 95.55 201.42 o
-14 16 10 517.66 167.04 215.25 o
-12 16 10 417.73 -5.80 185.05 o
-10 16 10 514.15 141.23 182.78 o
-8 16 10 894.81 890.36 207.34 o
-6 16 10 2450.39 2661.67 217.48 o
-4 16 10 534.35 339.30 139.26 o
-2 16 10 7657.64 7169.70 234.35 o
0 16 10 495.41 479.16 142.42 o
2 16 10 1155.30 1134.04 156.49 o
4 16 10 712.03 571.54 132.93 o
6 16 10 224.09 188.20 145.92 o
8 16 10 19.97 53.34 146.68 o
10 16 10 43.98 -13.43 181.16 o
12 16 10 383.53 205.42 213.42 o
14 16 10 1769.36 1629.00 250.82 o
16 16 10 2169.75 2307.28 265.32 o
18 16 10 1873.16 1636.38 271.16 o
20 16 10 7949.47 8061.84 429.02 o
22 16 10 3219.25 2823.38 349.36 o
24 16 10 2856.00 2852.08 378.07 o
26 16 10 4814.12 4905.98 428.72 o
-35 17 10 888.66 894.40 303.54 o
-33 17 10 2806.20 2811.99 329.71 o
-31 17 10 3802.12 4323.47 277.47 o
-29 17 10 10374.49 10216.38 363.79 o
-27 17 10 7139.92 7085.53 320.98 o
-25 17 10 13521.65 14232.65 385.17 o
-23 17 10 14009.05 15801.63 416.18 o
-21 17 10 18387.03 17522.43 459.39 o
-19 17 10 24163.49 25980.66 603.90 o
-17 17 10 22020.30 18873.25 543.45 o
-15 17 10 16646.59 16151.73 476.36 o
-13 17 10 17372.06 16925.84 526.00 o
-11 17 10 1869.99 1994.55 236.68 o
-9 17 10 2731.93 2357.76 237.74 o
-7 17 10 19.26 -67.29 190.55 o
-5 17 10 226.65 402.44 160.29 o
-3 17 10 5777.11 6272.60 256.75 o
-1 17 10 8194.18 8052.15 279.25 o
1 17 10 7212.37 7181.51 252.20 o
3 17 10 18861.71 19340.88 399.79 o
5 17 10 26397.86 27108.12 498.81 o
7 17 10 34152.80 32899.39 569.99 o
9 17 10 29786.14 30204.66 592.63 o
11 17 10 19889.13 20059.19 505.10 o
13 17 10 19894.29 20901.68 574.01 o
15 17 10 9069.33 9801.37 407.78 o
17 17 10 2829.22 2311.51 303.26 o
19 17 10 464.54 647.11 284.41 o
21 17 10 27.36 359.34 296.31 o
23 17 10 1560.84 1497.22 349.78 o
25 17 10 2078.83 1460.47 392.91 o
-34 18 10 11738.88 12637.64 614.96 o
-32 18 10 18215.07 18850.73 579.39 o
-30 18 10 18026.03 17871.38 535.73 o
-28 18 10 12339.56 12331.00 466.46 o
-26 18 10 8610.46 8790.95 349.30 o
-24 18 10 2356.02 2466.77 233.27 o
-22 18 10 201.40 409.42 220.72 o
-20 18 10 399.47 -4.18 213.49 o
-18 18 10 5809.57 5545.97 294.35 o
-16 18 10 10026.90 10752.74 399.93 o
-14 18 10 18769.17 17986.27 575.99 o
-12 18 10 35639.20 36656.38 761.42 o
-10 18 10 28941.28 30129.65 686.01 o
-8 18 10 34754.30 33525.42 777.79 o
-6 18 10 39682.41 39232.93 854.13 o
-4 18 10 49047.08 49213.07 852.22 o
-2 18 10 38346.42 38682.82 806.95 o
0 18 10 37038.80 36343.82 614.24 o
2 18 10 21579.86 21527.79 464.26 o
4 18 10 8332.46 8419.27 298.34 o
6 18 10 4357.79 4757.13 259.70 o
8 18 10 108.20 23.45 169.62 o
10 18 10 3516.34 3030.03 259.84 o
12 18 10 10083.76 10243.52 428.66 o
14 18 10 12528.40 13027.46 498.84 o
16 18 10 17557.35 18383.10 570.90 o
18 18 10 18354.20 18383.32 601.57 o
20 18 10 29913.70 31167.41 821.96 o
22 18 10 23029.80 22573.01 723.41 o
-31 19 10 6685.39 6888.72 392.46 o
-29 19 10 3539.86 3868.82 314.56 o
-27 19 10 5428.72 5923.67 321.13 o
-25 19 10 14854.58 13705.58 434.49 o
-23 19 10 20789.53 22168.39 572.54 o
-21 19 10 12945.30 12083.35 419.78 o
-19 19 10 22803.00 24774.81 580.25 o
-17 19 10 8595.54 8481.87 378.20 o
-15 19 10 10949.32 10654.30 413.24 o
-13 19 10 7023.65 6793.46 372.95 o
-11 19 10 4020.19 3500.96 288.79 o
-9 19 10 491.61 421.45 226.44 o
-7 19 10 110.15 191.85 229.06 o
-5 19 10 4501.93 3796.95 259.02 o
-3 19 10 6346.91 6449.46 289.74 o
-1 19 10 3403.65 4205.93 239.81 o
1 19 10 8173.85 7268.39 262.76 o
3 19 10 8786.25 9822.64 347.21 o
5 19 10 12017.91 12935.74 428.67 o
7 19 10 13049.56 12626.45 371.68 o
9 19 10 13212.29 13724.92 435.99 o
11 19 10 4583.37 4559.71 355.73 o
13 19 10 9109.77 8662.55 451.21 o
15 19 10 1209.60 1131.31 340.36 o
17 19 10 327.86 32.69 288.50 o
19 19 10 1251.08 1748.99 352.37 o
21 19 10 417.86 525.13 342.75 o
-30 20 10 1486.78 851.69 366.27 o
-28 20 10 3905.43 4398.21 378.69 o
-26 20 10 1586.95 1265.03 259.13 o
-24 20 10 65.82 430.94 236.86 o
-22 20 10 40.35 150.48 217.90 o
-20 20 10 936.84 676.67 265.28 o
-18 20 10 45.14 21.24 261.09 o
-16 20 10 268.86 275.72 258.36 o
-14 20 10 403.25 -56.06 227.00 o
-12 20 10 122.09 -216.23 216.23 o
-10 20 10 91.58 -217.18 217.18 o
-8 20 10 109.31 -111.38 222.99 o
-6 20 10 517.52 345.69 197.72 o
-4 20 10 341.36 199.67 185.99 o
-2 20 10 447.34 668.85 201.92 o
0 20 10 65.58 -164.11 167.56 o
2 20 10 73.65 240.28 180.25 o
4 20 10 1047.81 749.36 176.24 o
6 20 10 1393.72 1540.43 254.98 o
8 20 10 85.48 -98.63 233.20 o
10 20 10 1003.36 491.02 269.66 o
12 20 10 430.32 331.60 285.22 o
14 20 10 318.93 52.34 291.02 o
16 20 10 226.52 84.08 286.72 o
18 20 10 343.99 -118.77 311.22 o
-27 21 10 1122.43 1172.19 348.58 o
-25 21 10 6259.66 7283.48 440.62 o
-23 21 10 6996.43 7057.92 421.39 o
-21 21 10 6968.65 7732.98 431.74 o
-19 21 10 8419.55 7515.64 428.19 o
-17 21 10 4482.75 4537.72 390.48 o
-15 21 10 4215.43 3341.06 356.21 o
-13 21 10 7227.08 7014.00 394.97 o
-11 21 10 5207.35 5145.94 364.32 o
-9 21 10 1176.34 1639.98 300.74 o
-7 21 10 48.75 113.58 258.23 o
-5 21 10 36.10 -250.56 250.56 o
-3 21 10 1381.21 1445.24 245.12 o
-1 21 10 966.06 604.02 205.24 o
1 21 10 8134.45 8730.26 426.55 o
3 21 10 9790.23 10082.22 371.30 o
5 21 10 5360.81 5405.28 309.55 o
7 21 10 2388.37 2706.13 292.99 o
9 21 10 1106.33 800.62 360.00 o
11 21 10 1043.18 671.31 281.46 o
13 21 10 3765.63 3835.28 377.37 o
15 21 10 1534.49 2208.60 346.09 o
-24 22 10 7786.00 8515.79 501.97 o
-22 22 10 2917.77 2653.04 356.70 o
-20 22 10 318.98 480.60 305.11 o
-18 22 10 1045.40 788.99 316.85 o
-16 22 10 3550.81 3865.98 368.53 o
-14 22 10 4136.56 4454.96 372.79 o
-12 22 10 12232.36 12558.13 523.50 o
-10 22 10 15400.49 15895.27 590.29 o
-8 22 10 18313.27 18386.53 587.87 o
-6 22 10 14407.86 14440.40 519.64 o
-4 22 10 15193.21 15509.16 522.15 o
-2 22 10 8528.32 9149.20 387.04 o
0 22 10 7595.93 7971.28 406.13 o
2 22 10 7800.79 8195.34 417.67 o
4 22 10 2615.24 2525.04 292.73 o
6 22 10 93.19 97.66 241.73 o
8 22 10 604.69 601.07 268.35 o
10 22 10 1113.01 800.01 342.89 o
12 22 10 5590.12 6246.64 456.51 o
-19 23 10 13754.14 14987.17 746.72 o
-17 23 10 11360.06 11113.52 590.21 o
-15 23 10 10230.82 11348.17 532.99 o
-13 23 10 4993.16 5456.69 408.59 o
-11 23 10 4038.10 3399.89 357.72 o
-9 23 10 337.84 318.55 284.58 o
-7 23 10 109.74 -276.61 276.61 o
-5 23 10 1419.93 1680.59 290.75 o
-3 23 10 4005.58 3851.48 355.98 o
-1 23 10 10354.96 10459.07 471.39 o
1 23 10 8580.75 9297.57 469.60 o
3 23 10 10647.25 10837.43 496.15 o
5 23 10 14286.44 13713.99 586.47 o
7 23 10 12124.29 13446.71 580.96 o
-12 24 10 4353.40 5031.08 417.80 o
-10 24 10 4855.23 5513.56 435.34 o
-8 24 10 7295.89 7074.19 444.76 o
-6 24 10 4908.45 5098.52 379.63 o
-4 24 10 2878.08 2664.39 363.93 o
-2 24 10 5854.32 5978.12 427.62 o
0 24 10 1038.26 946.91 344.66 o
-47 1 11 1771.49 1516.06 365.12 o
-45 1 11 6781.56 7085.64 443.57 o
-43 1 11 13050.15 13947.61 497.28 o
-41 1 11 22598.40 22762.85 620.17 o
-39 1 11 32612.22 31982.31 678.17 o
-37 1 11 34672.22 36617.04 801.39 o
-35 1 11 35525.87 40045.43 755.22 o
-33 1 11 49568.59 50456.90 872.26 o
-31 1 11 36765.73 38058.36 690.69 o
-29 1 11 25987.81 26072.50 477.14 o
-27 1 11 301.79 -22.99 101.06 o
-25 1 11 9891.12 11369.08 257.76 o
-23 1 11 85.97 79.77 99.09 o
-21 1 11 473.92 481.08 84.65 o
-19 1 11 22153.40 22993.66 340.18 o
-17 1 11 5086.02 4043.02 127.76 o
-15 1 11 37681.98 36863.16 421.43 o
-13 1 11 17518.73 18587.51 283.56 o
-11 1 11 41697.57 41073.94 445.71 o
-9 1 11 38705.79 35091.11 372.15 o
-7 1 11 121051.05 120718.49 1027.71 o
-5 1 11 51017.14 50819.03 498.18 o
-3 1 11 7032.83 7952.31 160.01 o
-1 1 11 2873.51 2562.18 105.43 o
1 1 11 198.76 262.92 76.28 o
3 1 11 1517.15 1172.35 91.87 o
5 1 11 4612.18 3985.17 139.48 o
7 1 11 7875.56 7182.83 183.95 o
9 1 11 11349.96 11043.92 223.04 o
11 1 11 20605.49 19769.31 334.34 o
13 1 11 46849.81 45167.29 575.84 o
15 1 11 41779.68 41077.87 539.53 o
17 1 11 47933.94 46143.39 592.84 o
19 1 11 29754.63 29023.55 451.12 o
21 1 11 11469.22 10580.14 297.81 o
23 1 11 13721.27 13515.24 346.58 o
25 1 11 14631.83 14123.02 407.24 o
27 1 11 15112.58 14840.36 379.37 o
29 1 11 54.48 206.11 222.80 o
31 1 11 777.78 842.82 287.10 o
33 1 11 272.18 731.75 315.12 o
35 1 11 783.87 773.18 333.09 o
-48 2 11 23386.59 23247.16 892.79 o
-46 2 11 26555.26 26295.20 840.29 o
-44 2 11 27041.54 27763.46 693.90 o
-42 2 11 11906.68 13134.38 475.60 o
-40 2 11 8232.92 9004.69 369.37 o
-38 2 11 3928.60 4372.39 264.45 o
-36 2 11 1067.50 991.43 178.61 o
-34 2 11 3995.94 4094.71 210.41 o
-32 2 11 10054.67 10132.77 332.01 o
-30 2 11 39148.09 38874.98 625.23 o
-28 2 11 76682.70 75308.57 971.19 o
-26 2 11 59390.70 58758.42 742.27 o
-24 2 11 98288.78 100015.76 1096.37 o
-22 2 11 154657.70 161005.17 1584.62 o
-20 2 11 88381.33 84839.38 848.84 o
-18 2 11 136826.23 136967.94 1355.77 o
-16 2 11 41114.01 41402.58 457.65 o
-14 2 11 22483.46 22654.05 335.88 o
-12 2 11 10621.27 9985.11 191.74 o
-10 2 11 37.27 -15.31 59.01 o
-8 2 11 10450.02 10461.34 207.13 o
-6 2 11 78948.70 82152.27 734.37 o
-4 2 11 140902.86 144586.48 1228.11 o
-2 2 11 146272.95 150261.73 1289.36 o
0 2 11 87028.09 86371.19 778.55 o
2 2 11 138262.42 136414.92 1208.97 o
4 2 11 120689.02 117056.42 1048.13 o
6 2 11 72679.23 68395.97 686.71 o
8 2 11 111213.73 107368.26 1013.03 o
10 2 11 67488.47 63591.36 666.88 o
12 2 11 22124.83 20926.73 396.28 o
14 2 11 3588.15 3244.53 179.54 o
16 2 11 150.70 208.60 135.63 o
18 2 11 4735.48 4413.77 208.79 o
20 2 11 9870.88 9196.62 281.42 o
22 2 11 11714.77 11405.25 293.25 o
24 2 11 20367.36 18991.37 424.86 o
26 2 11 28350.09 28270.77 597.29 o
28 2 11 37032.30 38822.77 716.29 o
30 2 11 34288.25 34520.68 823.90 o
32 2 11 21361.92 22041.19 668.93 o
34 2 11 22430.39 21552.27 714.96 o
36 2 11 10078.68 10020.03 591.36 o
-47 3 11 3571.21 3234.93 428.54 o
-45 3 11 15545.53 14482.92 517.05 o
-43 3 11 20137.28 20536.35 599.82 o
-41 3 11 27010.97 27158.44 630.94 o
-39 3 11 28724.50 28669.52 658.24 o
-37 3 11 37130.30 37065.62 738.07 o
-35 3 11 48255.76 45977.59 781.46 o
-33 3 11 39550.10 39056.34 736.09 o
-31 3 11 30349.68 31139.16 599.45 o
-29 3 11 15927.25 15425.26 313.16 o
-27 3 11 9258.93 10572.03 275.13 o
-25 3 11 5491.65 5246.49 180.04 o
-23 3 11 6387.51 6796.13 189.71 o
-21 3 11 59636.22 55476.02 658.53 o
-19 3 11 19045.43 19663.36 274.93 o
-17 3 11 120699.73 126490.68 1288.74 o
-15 3 11 130340.72 130531.12 1212.19 o
-13 3 11 117014.02 116306.71 1056.04 o
-11 3 11 115300.38 107840.85 995.30 o
-9 3 11 162623.17 163365.05 1400.86 o
-7 3 11 107201.03 108987.37 941.26 o
-5 3 11 93465.88 95479.03 846.21 o
-3 3 11 73245.41 70885.28 649.22 o
-1 3 11 51696.18 53440.06 528.72 o
1 3 11 7895.84 8684.66 186.71 o
3 3 11 60.45 -77.62 77.62 o
5 3 11 1963.16 2137.41 120.01 o
7 3 11 20066.84 22170.45 320.16 o
9 3 11 10972.06 13052.26 241.03 o
11 3 11 72387.18 70789.71 803.43 o
13 3 11 30177.89 31823.74 460.40 o
15 3 11 35711.48 36074.05 519.45 o
17 3 11 53001.44 50335.00 666.40 o
19 3 11 18696.18 18708.68 388.00 o
21 3 11 38525.39 37677.45 579.71 o
23 3 11 36274.35 33499.73 570.53 o
25 3 11 6476.58 6795.84 260.02 o
27 3 11 1697.93 1473.52 204.97 o
29 3 11 16.17 -203.03 223.98 o
31 3 11 2085.34 2117.99 327.49 o
33 3 11 2164.14 2156.88 336.94 o
35 3 11 7181.59 6629.80 443.34 o
-48 4 11 4456.86 5561.32 491.29 o
-46 4 11 3374.97 3792.29 349.90 o
-44 4 11 2070.61 1670.59 250.67 o
-42 4 11 2770.27 3209.52 316.16 o
-40 4 11 1169.95 1029.11 213.79 o
-38 4 11 84.99 -83.99 152.06 o
-36 4 11 370.54 424.89 153.87 o
-34 4 11 10309.88 10523.90 330.05 o
-32 4 11 8311.34 8175.62 290.38 o
-30 4 11 17978.07 17273.89 391.02 o
-28 4 11 18396.90 19924.33 371.58 o
-26 4 11 7344.31 8233.38 240.08 o
-24 4 11 11466.75 11269.89 310.59 o
-22 4 11 23791.98 25646.60 380.42 o
-20 4 11 13224.49 12390.56 242.94 o
-18 4 11 13834.08 13734.05 271.12 o
-16 4 11 12946.24 14552.36 232.71 o
-14 4 11 284.94 68.96 60.53 o
-12 4 11 23711.31 24134.31 304.51 o
-10 4 11 7389.55 7093.39 183.14 o
-8 4 11 10224.93 10762.45 187.54 o
-6 4 11 11865.99 15253.49 219.03 o
-4 4 11 10763.55 12698.29 244.03 o
-2 4 11 1609.47 2201.70 98.57 o
0 4 11 42193.35 45125.95 452.19 o
2 4 11 24603.31 24250.92 335.68 o
4 4 11 8065.48 9138.56 202.09 o
6 4 11 12286.83 13767.05 250.05 o
8 4 11 6392.16 5179.77 161.21 o
10 4 11 12629.28 12951.65 266.23 o
12 4 11 176.83 134.34 118.92 o
14 4 11 34.40 1.97 129.32 o
16 4 11 954.17 643.48 143.37 o
18 4 11 11671.14 11757.72 303.22 o
20 4 11 333.86 171.80 168.95 o
22 4 11 2284.38 2212.53 197.63 o
24 4 11 5667.64 6150.65 265.28 o
26 4 11 4027.37 4372.13 258.62 o
28 4 11 3011.83 2718.59 244.50 o
30 4 11 1064.05 554.20 281.27 o
32 4 11 2372.20 2562.00 337.42 o
34 4 11 1465.62 1255.86 328.82 o
-47 5 11 475.39 72.23 314.21 o
-45 5 11 422.86 331.05 260.41 o
-43 5 11 573.88 270.79 290.91 o
-41 5 11 320.04 220.20 227.38 o
-39 5 11 3190.26 3320.04 267.12 o
-37 5 11 7209.08 6077.96 301.20 o
-35 5 11 1044.22 856.38 194.87 o
-33 5 11 4511.69 3834.46 244.66 o
-31 5 11 6135.92 6506.15 262.71 o
-29 5 11 1951.27 2813.62 165.26 o
-27 5 11 730.13 424.88 126.34 o
-25 5 11 279.15 81.61 121.37 o
-23 5 11 58.23 -103.18 103.18 o
-21 5 11 117.72 -50.38 96.03 o
-19 5 11 3531.85 2486.16 127.05 o
-17 5 11 3888.60 3518.83 121.70 o
-15 5 11 18725.50 17825.45 252.13 o
-13 5 11 42978.48 37587.52 418.88 o
-11 5 11 24999.33 23672.56 295.03 o
-9 5 11 21739.29 20674.21 285.06 o
-7 5 11 48856.69 49300.64 487.86 o
-5 5 11 31185.90 29693.04 323.81 o
-3 5 11 25880.04 29061.21 323.07 o
-1 5 11 1727.45 1457.81 93.48 o
1 5 11 8137.97 8182.59 179.07 o
3 5 11 149.77 119.05 83.20 o
5 5 11 1984.48 1964.79 115.90 o
7 5 11 7318.83 7161.35 177.78 o
9 5 11 6020.88 5207.23 173.25 o
11 5 11 8706.30 9429.62 245.25 o
13 5 11 23917.28 24987.30 419.00 o
15 5 11 3952.42 3157.23 190.33 o
17 5 11 764.15 380.52 154.09 o
19 5 11 14710.13 14480.60 376.29 o
21 5 11 1066.81 923.00 189.75 o
23 5 11 195.48 514.56 186.04 o
25 5 11 1378.08 1170.55 261.36 o
27 5 11 46.22 241.75 202.20 o
29 5 11 268.95 192.03 219.82 o
31 5 11 28.20 -175.44 285.71 o
33 5 11 344.25 283.52 301.95 o
35 5 11 1042.74 1058.46 401.39 o
-46 6 11 16730.41 16317.89 613.65 o
-44 6 11 10613.97 10984.21 486.72 o
-42 6 11 9887.72 9858.81 502.06 o
-40 6 11 6980.05 6693.61 320.18 o
-38 6 11 399.00 243.81 186.25 o
-36 6 11 291.47 246.90 197.48 o
-34 6 11 12895.94 12458.80 401.48 o
-32 6 11 23251.02 22115.61 518.81 o
-30 6 11 66226.60 66623.42 954.35 o
-28 6 11 28935.36 30095.97 504.39 o
-26 6 11 74804.66 73180.76 890.52 o
-24 6 11 59281.69 58176.17 738.52 o
-22 6 11 54602.12 49004.21 675.42 o
-20 6 11 55128.58 55623.38 674.98 o
-18 6 11 17840.62 18666.99 305.43 o
-16 6 11 40613.77 37248.68 420.89 o
-14 6 11 21777.76 20202.84 274.60 o
-12 6 11 640.44 674.33 81.10 o
-10 6 11 2243.98 3005.70 114.71 o
-8 6 11 1206.27 959.05 89.65 o
-6 6 11 25754.81 23982.04 294.65 o
-4 6 11 19451.85 18228.58 330.80 o
-2 6 11 41797.77 38299.15 411.15 o
0 6 11 99577.11 92931.19 841.75 o
2 6 11 72271.73 69186.75 672.11 o
4 6 11 49862.82 51271.87 539.35 o
6 6 11 109862.95 108267.74 1001.57 o
8 6 11 55447.46 56779.81 622.55 o
10 6 11 38565.78 37602.92 513.84 o
12 6 11 40443.14 39624.15 558.49 o
14 6 11 2816.75 3228.02 166.72 o
16 6 11 5384.83 4997.39 205.24 o
18 6 11 112.63 15.82 152.62 o
20 6 11 2333.16 1912.49 194.18 o
22 6 11 14289.94 13367.83 373.00 o
24 6 11 14722.08 14908.66 408.10 o
26 6 11 42419.92 43809.45 741.95 o
28 6 11 19660.95 18780.83 453.04 o
30 6 11 20262.85 20563.61 597.72 o
32 6 11 26065.81 25674.37 839.46 o
34 6 11 15584.54 16369.97 672.60 o
-45 7 11 26240.75 28248.81 773.34 o
-43 7 11 20181.07 21436.45 671.05 o
-41 7 11 57186.39 56675.39 1173.19 o
-39 7 11 50414.16 50939.82 919.57 o
-37 7 11 57862.66 59288.96 966.73 o
-35 7 11 67071.96 68451.87 1084.07 o
-33 7 11 75017.19 75995.35 1080.33 o
-31 7 11 37209.52 34198.11 590.83 o
-29 7 11 16769.79 18822.37 405.29 o
-27 7 11 15386.67 14296.94 323.80 o
-25 7 11 7587.73 6569.54 223.94 o
-23 7 11 623.51 190.56 113.02 o
-21 7 11 3852.92 5148.56 181.51 o
-19 7 11 34629.73 32913.96 455.62 o
-17 7 11 54075.29 52668.87 571.40 o
-15 7 11 69323.58 68145.00 694.44 o
-13 7 11 120042.54 116309.71 1073.48 o
-11 7 11 57050.02 54790.62 573.39 o
-9 7 11 161238.28 171461.50 1599.14 o
-7 7 11 57269.51 55591.98 584.06 o
-5 7 11 55913.51 52436.47 542.47 o
-3 7 11 25985.61 26116.27 341.45 o
-1 7 11 35790.62 35023.53 400.98 o
1 7 11 6278.83 5591.56 155.08 o
3 7 11 1477.43 1117.78 101.28 o
5 7 11 246.72 168.50 98.30 o
7 7 11 21967.82 23670.63 395.34 o
9 7 11 48946.38 46005.45 561.53 o
11 7 11 28626.58 30779.44 499.42 o
13 7 11 81715.46 80560.06 968.36 o
15 7 11 96017.29 95383.24 1113.49 o
17 7 11 56187.69 55406.30 776.16 o
19 7 11 84068.90 85495.62 1137.05 o
21 7 11 37129.58 37985.30 703.67 o
23 7 11 44355.27 43717.21 810.11 o
25 7 11 22746.62 24158.74 521.14 o
27 7 11 7323.84 7329.23 284.05 o
29 7 11 42.78 -221.77 223.92 o
31 7 11 32.90 100.32 336.79 o
33 7 11 5354.74 5212.73 457.11 o
-46 8 11 12233.95 12676.45 604.99 o
-44 8 11 3654.64 3938.12 364.16 o
-42 8 11 3407.89 2573.28 338.22 o
-40 8 11 145.71 -18.34 250.15 o
-38 8 11 498.58 303.01 195.95 o
-36 8 11 2731.39 3153.73 254.42 o
-34 8 11 5166.79 6118.13 283.43 o
-32 8 11 15717.97 15562.77 395.72 o
-30 8 11 11238.50 12080.95 331.39 o
-28 8 11 18068.23 16851.82 391.84 o
-26 8 11 22503.21 22638.16 427.13 o
[truncated: 41,379,865 more chars]
